# Supplementary material for: Multi-omics analysis reveals changes in tryptophan and cholesterol metabolism before and after sexual maturation in captive macaques
Source: BMC Genomics. 2023 Jun 7;24:308. doi: 10.1186/s12864-023-09404-3 (PMC10249198; doi:10.1186/s12864-023-09404-3)
Supplement: Supplementary file 1 — Additional file 1: Supplementary Table 1. All samples information and composition of feed. [file 12864_2023_9404_MOESM1_ESM.xlsx]

## Sheet: sample information
ID	Group	Sex	weight（kg）	Transcriptome	Metabolome	metagenome	During the rut
JY-F75	FNS	F	1.8	√	√	√	×
JY-F76	FNS	F	1.6	√	√	√	×
JY-F77	FNS	F	2	√	√	√	×
JY-F78	FNS	F	2.1	√	×	√	×
JY-F79	FNS	F	1.9	√	√	×	×
JY-F80	FNS	F	2.2	√	√	×	×
JY-F81	FNS	F	1.8	√	√	×	×
JY-M69	MNS	M	2.2	√	√	√	×
JY-M70	MNS	M	2.5	√	√	√	×
JY-M71	MNS	M	2	√	√	√	×
JY-M72	MNS	M	2.4	×	√	√	×
JY-M73	MNS	M	2.4	√	√	√	×
JY-M74	MNS	M	2.7	√	√	×	×
JY-F62	FS	F	6	√	√	×	×
JY-F63	FS	F	7.1	√	√	√	×
JY-F64	FS	F	6.8	√	√	√	×
JY-F68	FS	F	6.7	√	√	√	×
JY-F67	FS	F	6.4	√	√	√	×
JY-F52	FS	F	7.6	×	√	√	×
JY-M60	MS	M	10.4	√	√	√	×
JY-M61	MS	M	12	√	√	×	×
JY-M59	MS	M	13.7	√	√	×	×
JY-M56	MS	M	12	√	√	√	×
JY-M57	MS	M	9.6	√	×	√	×
JY-M58	MS	M	13.5	√	×	√	×
JY-M54	MS	M	12.3	×	√	√	×
JY-M55	MS	M	11.8	×	√	√	×
JY-M53	MS	M	13.6	×	×	√	×

## Sheet: Nutrient composition of feed
Nutriment	Additive proportion
corn	0.5
wheat	0.14
bean pulp	0.15
bran	0.05
fish meal	0.045
Sugar	0.055
bone meal	0.05
multivitamin	0.001
Vitamin C powder	0.001
microelement	0.001
lysine	0.001
methionine	0.002
Composite Vitamin B Powder	0.001
