# Supplementary material for: Multi-omics analysis reveals changes in tryptophan and cholesterol metabolism before and after sexual maturation in captive macaques
Source: BMC Genomics. 2023 Jun 7;24:308. doi: 10.1186/s12864-023-09404-3 (PMC10249198; doi:10.1186/s12864-023-09404-3)
Supplement: Supplementary file 2 — Additional file 2: Supplementary Table 2. Total 644 metabolites were identified. [file 12864_2023_9404_MOESM2_ESM.xlsx]

## Sheet: Sheet1
Index	Compounds	Class I	Class II	Q1 (Da)	Molecular Weight (Da)	Ionization model	Formula	Level	JY_F79	JY_F80	JY_F81	JY_F75	JY_F76	JY_F77	JY_F62	JY_F52	JY_F63	JY_F64	JY_F68	JY_F67	JY_M74	JY_M69	JY_M70	JY_M71	JY_M72	JY_M73	JY_M61	JY_M54	JY_M55	JY_M60	JY_M59	JY_M56
MEDN0005	L-Threonine	Amino acid and Its metabolomics	Amino acids	118.05	119.058	[M-H]-	C4H9NO3	B	56834	75463	55391	116680	88284	65932	209970	171950	246980	135660	168210	128380	189580	223140	292760	174380	232750	327990	246910	92144	227410	218800	182340	110010
MEDN0007	L-Arginine	Amino acid and Its metabolomics	Amino acids	173.104	174.112	[M-H]-	C6H14N4O2	B	349650	313530	377130	368310	423890	387130	575130	722730	740430	445170	578110	505730	503100	764560	755730	624620	795610	874020	531400	560660	736990	612940	656160	300650
MEDN0009	L-Aspartic Acid	Amino acid and Its metabolomics	Amino acids	132.03	133.038	[M-H]-	C4H7NO4	B	356520	422450	564820	536680	482830	347690	460770	455250	345150	676370	638420	473060	583990	675410	401870	354950	390480	318060	453690	434450	439370	347970	506390	584590
MEDN0010	L-Citrulline	Amino acid and Its metabolomics	Amino acids	174.088	175.096	[M-H]-	C6H13N3O3	A	436980	282980	743940	589040	610080	745110	915220	834910	1515400	826150	779760	1102500	1138400	972050	1000700	1286100	1263400	1953200	1448600	705570	1455200	1678900	1831700	1086000
MEDN0011	L-Glutamic Acid	Amino acid and Its metabolomics	Amino acids	146.045	147.053	[M-H]-	C5H9NO4	A	306890	281010	262110	346790	331100	469900	630850	544700	648040	403890	449190	472650	364210	362970	492410	414950	445990	588530	579480	423160	643240	633310	455320	411930
MEDN0012	L-Histidine	Amino acid and Its metabolomics	Amino acids	154.062	155.07	[M-H]-	C6H9N3O2	A	176380	141100	176310	180860	187920	146290	238960	223330	305430	235270	257130	223520	243420	328470	494330	368200	369480	330080	275090	193650	320710	257560	220070	208110
MEDN0015	L-Phenylalanine	Amino acid and Its metabolomics	Amino acids	164.071	165.079	[M-H]-	C9H11NO2	A	9689700	9537800	8885400	9468700	8648200	9545300	10661000	11635000	11249000	10805000	10793000	10269000	10622000	10537000	12394000	10227000	11324000	10784000	11041000	9208300	12343000	11538000	11018000	9301200
MEDN0017	L-Pyroglutamic Acid	Amino acid and Its metabolomics	Amino acid derivatives	128.035	129.043	[M-H]-	C5H7NO3	A	4045.4	5100.1	13538	9754.8	2064.3	7807.1	14303	7997.4	8337.1	9396.5	9837.2	11579	7439.6	6971.7	9964.1	10245	13254	7586.6	15771	5075.1	10837	8725	9416.3	18968
MEDN0018	L-Serine	Amino acid and Its metabolomics	Amino acids	104.035	105.043	[M-H]-	C3H7NO3	B	85447	59656	72186	123130	76456	52020	149360	141220	123420	82773	127050	99707	108640	149650	164420	114480	136820	158410	115810	78308	129600	111730	93898	43489
MEDN0019	L-Tryptophan	Amino acid and Its metabolomics	Amino acids	203.082	204.09	[M-H]-	C11H12N2O2	A	3554200	4134200	3531200	5025300	2916800	3269700	8438300	5285300	5942000	6418100	8741200	5671400	4826100	6958800	8825200	5931800	5865900	6020700	4962400	4079900	8877700	6843800	8583300	7795900
MEDN0022	(5-L-Glutamyl)-L-Amino Acid	Amino acid and Its metabolomics	Small Peptide	217.082	218.09	[M-H]-	C8H14N2O5	A	18775	8498.9	30276	3170.2	9924.6	10368	15214	12295	24804	26396	19102	19366	29433	20028	35300	18519	30258	24543	22431	14743	18140	24387	31598	9921.8
MEDN0032	Allantoin	Organic acid And Its derivatives	Organicacid and Its derivatives	157.036	158.044	[M-H]-	C4H6N4O3	A	678300	423320	389430	252320	289900	205340	310310	254650	328780	271120	219100	395700	177330	216260	170110	207070	243640	218590	249820	411600	393210	195420	297380	185760
MEDN0042	L-Asparagine Anhydrous	Amino acid and Its metabolomics	Amino acids	131.046	132.054	[M-H]-	C4H8N2O3	A	49077	75794	77443	114230	94529	82966	87679	140690	87564	54616	110470	107950	229010	147710	159930	171080	149570	161270	133030	78240	134710	149170	147660	79408
MEDN0043	L-Carnosine	Amino acid and Its metabolomics	Amino acid derivatives	225.099	226.107	[M-H]-	C9H14N4O3	A	21284	14331	10577	9057.9	12768	7540.4	6501.7	16006	10131	11165	10646	8447.6	12680	18308	24855	16989	19654	19192	6978.8	21271	7719.7	25381	7993.2	11384
MEDN0045	L-Cysteine	Amino acid and Its metabolomics	Amino acids	120.012	121.02	[M-H]-	C3H7NO2S	B	46065	47642	54532	52307	55244	62982	52509	41757	38147	53184	54996	48030	40741	46799	38541	52835	39180	46462	35836	38671	46432	45434	38520	45577
MEDN0046	L-Glutamine	Amino acid and Its metabolomics	Amino acids	145.061	146.069	[M-H]-	C5H10N2O3	A	457060	405500	612410	558640	479310	393390	540210	430260	955490	529450	604440	440900	733730	700460	1058600	700450	711340	700980	784240	365190	572860	634000	711400	670090
MEDN0047	L-Homocitrulline	Amino acid and Its metabolomics	Amino acids	188.104	189.111	[M-H]-	C7H15N3O3	A	49146	45271	53692	39767	69215	44642	36387	46524	84014	101960	24532	74521	43846	32096	47045	52789	41858	44067	48327	30465	41871	50904	50800	17972
MEDN0056	N-Acetyl-L-Leucine	Amino acid and Its metabolomics	Amino acid derivatives	172.097	173.105	[M-H]-	C8H15NO3	B	58575	49354	65175	34223	31538	84512	86356	60343	93986	63548	114570	111170	111950	69566	140780	93797	148750	120990	138430	116910	131630	99918	139080	46073
MEDN0057	N-Acetyl-L-Tyrosine	Amino acid and Its metabolomics	Amino acid derivatives	222.077	223.085	[M-H]-	C11H13NO4	A	66886	54368	50229	7802.8	39868	53398	121510	85344	125810	167030	216550	228060	145650	50878	184080	116090	225100	146570	209560	213680	253790	178670	78344	40479
MEDN0089	2,5-Dihydroxy Benzoic Acid	Benzene and substituted derivatives	Phenolic acids	153.019	154.027	[M-H]-	C7H6O4	B	23453	16307	62360	43687	24398	47773	47577	29494	60586	42353	85058	61994	44424	72240	58606	60429	92770	90297	43153	79234	66229	85355	78218	64804
MEDN0093	3-Hydroxyanthranilic Acid	Benzene and substituted derivatives	Phenolic acids	152.035	153.043	[M-H]-	C7H7NO3	B	4248.3	2847.8	12341	6592.3	3329.4	5992.8	8769.2	3830.1	8931	6398.3	8203	18326	13049	8969.9	12237	4840.2	6348.6	10669	13915	7926.9	9764.9	12827	14868	6078.3
MEDN0112	Glycocholic Acid	Bile acids	Bile acids	464.301	465.309	[M-H]-	C26H43NO6	A	107330	80569	160150	125690	27505	77628	98295	62270	24747	84206	156690	386120	669270	371270	272310	112260	116650	59196	105820	105920	457790	205510	104010	702180
MEDN0120	Dulcitol	Carboxylic acids and derivatives	Sugar alcohols	181.071	182.079	[M-H]-	C6H14O6	A	12379	6374.5	5985.6	4729.3	11948	16598	6612.2	8074.2	10337	3878.1	6390.7	13213	37341	9611	24342	9504.4	19284	5172	7907.2	12859	11521	7674	4305.2	20596
MEDN0140	Xanthine	Nucleotide And Its metabolomics	Nucleotide and Its metabolomics	151.026	152.033	[M-H]-	C5H4N4O2	A	69456	73616	102780	91996	54593	136180	52685	36825	83942	89877	125910	163020	48558	60580	58459	59283	42369	53939	127170	100420	229050	98641	170730	111160
MEDN0153	Adenosine 5'-Monophosphate	Nucleotide And Its metabolomics	Nucleotide and Its metabolomics	346.055	347.063	[M-H]-	C10H14N5O7P	A	108710	85312	16358	35433	269240	40290	32129	287660	251910	34229	68877	59786	83081	45943	25941	62079	42169	332800	231740	49635	143090	250150	38834	20553
MEDN0163	Hypoxanthine	Nucleotide And Its metabolomics	Nucleotide and Its metabolomics	135.031	136.039	[M-H]-	C5H4N4O	A	867900	333330	754290	83609	296900	295980	137210	176090	329900	244260	316600	291060	191290	58478	81068	157630	184660	136680	550680	155110	346740	266350	148880	102450
MEDN0172	Β-Nicotinamide Mononucleotide	Nucleotide And Its metabolomics	Nucleotide and Its metabolomics	333.049	334.057	[M-H]-	C11H15N2O8P	B	12419	10740	7301.9	12429	7263.6	13636	16193	5991.8	11137	10698	17988	9835.3	6844.2	12867	11596	10308	10729	8140.5	6428	11146	14994	10740	6869.4	12846
MEDN0178	Epinephrine	Hormones and hormone related compunds	Hormones and hormone related compunds	182.082	183.09	[M-H]-	C9H13NO3	B	29721	20583	29820	31407	30425	48649	25540	28378	22010	26339	28830	25334	20656	21328	15718	16735	18149	19250	31248	20397	28309	16312	29576	22815
MEDN0179	L-Thyroxine	Hormones and hormone related compunds	Hormones and hormone related compunds	775.679	776.687	[M-H]-	C15H11I4NO4	A	69758	101740	65020	87280	93712	62080	70538	76533	67362	66670	66885	72812	89246	76977	78383	109770	91955	99748	116220	44447	100850	40991	102100	91067
MEDN0180	Norepinephrine	Hormones and hormone related compunds	Hormones and hormone related compunds	168.066	169.074	[M-H]-	C8H11NO3	B	46566	49327	43265	36477	39054	37624	35584	44409	35665	44274	27992	30634	42895	38876	44384	32623	37439	39866	36688	40176	30582	32917	33628	31390
MEDN0196	Pyrroloquinoline Quinone	Organic acid And Its derivatives	Organicacid and Its derivatives	329.005	330.012	[M-H]-	C14H6N2O8	A	2019300	2726300	1878100	1358100	3188400	683760	803080	1587000	1579100	1163900	1411800	1269100	1199900	2456400	2838600	3899400	1830000	3131800	941090	1584200	1194600	2643300	2086900	1208800
MEDN0198	Citric Acid	Organic acid And Its derivatives	Organicacid and Its derivatives	191.019	192.027	[M-H]-	C6H8O7	B	2037400	894840	3574500	3116200	1255300	2405400	2434400	1877600	4358100	5118400	3710700	12485000	5681400	2753500	4243600	6523200	11614000	8399200	3147300	7053300	4131400	6119500	8479300	2815200
MEDN0201	Succinic Acid	Organic acid And Its derivatives	Organicacid and Its derivatives	117.019	118.027	[M-H]-	C4H6O4	A	2403100	776730	1497000	1321400	1663500	1219700	1140200	990780	2099700	4740500	1870300	5938400	1192300	504240	958910	904210	1984300	1455800	4078200	2842400	11596000	5258500	1812100	386850
MEDN0202	A-Ketoglutaric Acid	Organic acid And Its derivatives	Organicacid and Its derivatives	145.014	146.022	[M-H]-	C5H6O5	B	108200	98114	138740	130310	90234	101380	91427	74297	130760	130940	140830	159760	101550	95107	154850	124210	155380	121860	136250	208830	128400	123750	129260	128430
MEDN0209	Tryptamine	Tryptamines,Cholines,Pigments	Tryptamines	159.092	160.1	[M-H]-	C10H12N2	B	59194	52772	60915	82661	33517	63510	130130	79407	100260	101560	115870	96953	76973	78765	98939	65157	75715	75570	93823	56211	117790	87568	111610	120040
MEDN0213	D-Sorbitol	Carboxylic acids and derivatives	Sugar alcohols	181.071	182.079	[M-H]-	C6H14O6	A	20591	19905	20532	16743	21913	26804	22516	9397.4	11932	16733	15212	28655	36807	26968	19283	18429	33372	17546	15035	26565	23597	23578	11991	23946
MEDN0220	D-Glucose	Carboxylic acids and derivatives	Sugars	179.056	180.063	[M-H]-	C6H12O6	A	29229	15455	50158	16486	39092	19295	33677	22051	39191	17071	26026	25951	22904	21004	29351	32486	101010	20465	34666	37892	36875	33754	35230	24872
MEDN0224	D-Trehalose	Carboxylic acids and derivatives	Sugars	341.108	342.116	[M-H]-	C12H22O11	B	55205	60747	87061	68665	60435	77995	54129	59911	45924	68915	47334	63281	72462	47615	28414	47361	38614	41909	97288	50566	52531	57212	62494	80137
MEDN0226	D-Erythronolactone	Aldehyde,Ketones,Esters	Esters	117.019	118.027	[M-H]-	C4H6O4	B	617600	648190	691830	781150	586970	656660	583200	642700	619310	551800	582480	591840	676850	573470	429760	658020	610450	545650	661420	615560	676780	559820	665280	621120
MEDN0230	Lactulose	Carboxylic acids and derivatives	Sugars	341.108	342.116	[M-H]-	C12H22O11	B	55205	60747	87061	68665	60435	77995	54129	59911	45924	68915	47334	63281	72462	47615	28414	47361	38614	41909	97288	50566	52531	57212	62494	80137
MEDN0237	D-Glucoronic Acid	Carboxylic acids and derivatives	Sugar acids	193.035	194.043	[M-H]-	C6H10O7	A	14411	26014	18286	22852	19419	14864	19706	14078	15667	20144	12439	30395	16609	5631.9	27152	14057	24323	6639.9	27848	18660	18224	37239	20768	17928
MEDN0239	Gluconic Acid	Carboxylic acids and derivatives	Sugar acids	195.051	196.058	[M-H]-	C6H12O7	A	3599.1	3645.5	3441.9	4425.2	4275.9	3354	4213.6	2545.4	4407.2	2995.7	3783.5	2722.6	4132.5	3418.1	3670	4442.6	2907.4	3106.5	2702.6	4434.5	4119.8	3014.4	2426.5	2539
MEDN0242	L-Ascorbate	CoEnzyme and vitamins	CoEnzyme and vitamins	175.024	176.032	[M-H]-	C6H8O6	B	63078	60640	55259	89838	60153	101290	83308	76466	84746	80471	86723	86225	84481	83447	72277	67476	85249	61913	75526	78812	86527	67140	72265	80201
MEDN0244	Orotic Acid	CoEnzyme and vitamins	CoEnzyme and vitamins	155.009	156.017	[M-H]-	C5H4N2O4	A	25486	25120	25695	22980	23499	26848	32815	26604	21525	37279	40423	33303	34661	33348	36949	35869	39946	20991	37233	34747	23865	27775	31919	23979
MEDN0245	Pantothenate	CoEnzyme and vitamins	CoEnzyme and vitamins	218.103	219.1	[M-H]-	C9H17NO5	B	2155800	645380	1141400	614960	726340	901170	703460	780760	941350	994470	661580	1033200	1115700	380970	511790	632520	801350	846390	1607000	1030400	1538100	1073300	606380	274110
MEDN0261	3-Indolepropionic Acid	Heterocyclic compounds	Indole and Its derivatives	188.071	189.079	[M-H]-	C11H11NO2	A	753360	647640	1108000	1455600	563980	1414400	637910	815070	1606400	1684600	1747100	2897300	1848700	3062600	1476300	2157800	2332600	2058100	1705400	1573700	1920200	3687200	1811800	2346700
MEDN0279	2-Aminoethanesulfinic Acid	Organic acid And Its derivatives	Sulfonic acids	108.012	109.02	[M-H]-	C2H7NO2S	A	12823	22864	13989	13167	24695	8020.5	11957	14595	20854	15312	9763.4	11020	17151	10676	4358.2	14581	20703	19628	16722	12419	30396	45404	28486	15342
MEDN0280	2-Aminoethanesulfonic Acid	Organic acid And Its derivatives	Sulfonic acids	124.007	125.015	[M-H]-	C2H7NO3S	A	4969900	3697500	4620000	2562700	3503900	2235100	3740100	3388400	3129100	3060400	3280900	3715200	2814700	2272300	3134400	3832500	4437800	3223900	4353600	3811200	4116800	3733900	4094900	3016100
MEDN0283	2-Hydroxybutanoic Acid	Organic acid And Its derivatives	Organicacid and Its derivatives	103.04	104.047	[M-H]-	C4H8O3	A	1186900	1421000	1542800	1067100	1530200	762520	945980	1070500	1187600	1553700	1004900	1285500	1045800	759780	1113900	1162700	1522500	1227100	1680600	1356700	1557500	1049100	1094600	762890
MEDN0285	2-Methylsuccinic Acid	Organic acid And Its derivatives	Organicacid and Its derivatives	131.034	132.042	[M-H]-	C5H8O4	A	258380	36554	390940	706960	176260	793660	519230	190210	620930	1167700	864210	2306500	545890	465660	871620	525940	1652100	1000100	1710400	470880	1710000	2078000	465790	405950
MEDN0290	3-Hydroxy-3-Methyl Butyric Acid	Organic acid And Its derivatives	Organicacid and Its derivatives	117.055	118.063	[M-H]-	C5H10O3	B	265100	476920	446180	327070	265270	580570	513960	451200	608160	321780	715030	637920	335600	420400	737950	444690	732410	532190	584760	275750	895720	578740	464080	249130
MEDN0292	3-Hydroxybutyrate	Organic acid And Its derivatives	Organicacid and Its derivatives	103.04	104.047	[M-H]-	C4H8O3	A	759850	710230	821170	626600	582070	1034600	1233800	988350	1108500	1452800	1356400	3140200	1349200	479030	1029500	896820	1892000	1447600	1340300	1483200	2957000	1615000	1379500	141600
MEDN0299	Adipic Acid	Organic acid And Its derivatives	Organicacid and Its derivatives	145.05	146.058	[M-H]-	C6H10O4	A	110550	72629	147280	86653	81995	128680	220020	111490	100230	187200	126950	276070	252650	120580	150210	134250	154950	188430	254210	310750	138770	148910	84869	120980
MEDN0300	Azelaic Acid	Organic acid And Its derivatives	Organicacid and Its derivatives	187.097	188.105	[M-H]-	C9H16O4	A	715860	1002600	865670	886280	1066300	1294200	2161000	1849300	1621200	1021200	1705200	2394300	2543800	1422600	2522700	1839900	3167800	2555400	2478900	1838900	2594100	1954600	1440700	804600
MEDN0301	Caffeic Acid	Organic acid And Its derivatives	Organicacid and Its derivatives	179.034	180.042	[M-H]-	C9H8O4	B	297730	561710	512020	316560	540180	702530	2196500	1690500	2047200	1662100	1667000	4973900	2021000	772740	1687900	949180	2300400	1495600	3229600	2686500	3355800	2494300	2792800	780810
MEDN0305	Creatine	Organic acid And Its derivatives	Organicacid and Its derivatives	130.062	131.07	[M-H]-	C4H9N3O2	B	106080	157570	93766	125410	98603	127470	204240	276840	104240	96531	119010	167890	273920	74335	149400	182710	209310	199760	214450	40561	137860	177230	77553	39045
MEDN0314	Glutaric Acid	Organic acid And Its derivatives	Organicacid and Its derivatives	131.034	132.042	[M-H]-	C5H8O4	A	258380	36554	390940	706960	176260	793660	519230	190210	620930	1167700	864210	2306500	545890	465660	871620	525940	1652100	1000100	1710400	470880	1710000	2078000	465790	405950
MEDN0316	Guanidinoethyl Sulfonate	Organic acid And Its derivatives	Sulfonic acids	166.029	167.037	[M-H]-	C3H9N3O3S	A	14304	15972	23754	11947	13902	11134	8490.7	14453	13573	11555	8785.4	16637	6063.1	10745	18512	24950	16895	18862	8209.9	21849	16463	17969	11341	12661
MEDN0325	L-Lactic Acid	Organic acid And Its derivatives	Organicacid and Its derivatives	89.0239	90.0317	[M-H]-	C3H6O3	A	975890	655320	824390	685120	578950	673800	562520	660720	643970	844650	630750	827540	656770	490780	401670	669820	580870	616650	861980	675610	828310	732610	661230	150570
MEDN0328	L-Homoserine	Organic acid And Its derivatives	Organicacid and Its derivatives	118.05	119.058	[M-H]-	C4H9NO3	A	56834	75463	55391	116680	88284	65932	209970	171950	246980	135660	168210	128380	189580	223140	292760	174380	232750	327990	246910	92144	227410	218800	182340	110010
MEDN0333	Malonicacid	Organic acid And Its derivatives	Organicacid and Its derivatives	103.003	104.011	[M-H]-	C3H4O4	A	765760	723130	805890	610320	615610	1085500	1243100	1027500	1065900	1457200	1322700	3172900	1325700	461320	1048500	953440	1887600	1439400	1331500	1400100	2960100	1515700	1425400	133470
MEDN0334	Mandelic Acid	Organic acid And Its derivatives	Organicacid and Its derivatives	151.04	152.047	[M-H]-	C8H8O3	A	56237	40088	148750	94148	32932	84965	117700	66477	101550	115290	123750	227330	175090	101910	157450	61888	105050	142900	190200	110340	151540	162320	177450	72110
MEDN0335	Methylmalonic Acid	Organic acid And Its derivatives	Organicacid and Its derivatives	117.019	118.027	[M-H]-	C4H6O4	A	2403100	776730	1497000	1321400	1663500	1219700	1140200	990780	2099700	4740500	1870300	5938400	1192300	504240	958910	904210	1984300	1455800	4078200	2842400	11596000	5258500	1812100	386850
MEDN0338	Phenyllactate(Pla)	Organic acid And Its derivatives	Organicacid and Its derivatives	165.055	166.063	[M-H]-	C9H10O3	B	10194	25223	19803	20293	18793	26902	14456	21538	7207.8	13773	20082	30202	39197	12621	22366	14026	27663	10810	15040	13467	24979	13401	16187	13753
MEDN0344	Subericacid	Organic acid And Its derivatives	Organicacid and Its derivatives	173.081	174.089	[M-H]-	C8H14O4	A	47384	53082	56060	46499	54008	61109	85993	74678	73028	58775	78708	84809	118660	71654	101850	70419	112390	92995	108720	82485	104140	85995	68802	53375
MEDN0352	O-Phosphorylethanolamine	GP	PE	140.011	141.019	[M-H]-	C2H8NO4P	A	111970	66316	54386	71096	113920	61956	60012	71732	68653	77408	66650	93307	50884	45050	67581	82133	79261	50630	75743	88967	88891	116440	60408	30791
MEDN0362	Lysope 18:1	GP	LPE	478.293	479.3	[M-H]-	C23H46NO7P	A	9512300	11408000	7220200	13925000	10315000	5490100	12971000	8394100	11772000	9590600	14981000	10375000	12761000	15313000	18438000	12040000	18522000	16616000	6878000	7477700	12612000	9823900	10463000	19030000
MEDN0364	Lysope 18:0	GP	LPE	480.309	481.3	[M-H]-	C23H48NO7P	A	4551300	4834500	3094800	4715900	5248800	2250700	5462800	3043700	4539800	4147300	4624200	4893800	4444000	4188000	5079700	4226500	4383300	4788600	2739700	2669300	3677100	4678000	4029100	6430900
MEDN0366	Lysope 16:0	GP	LPE	452.278	453.3	[M-H]-	C21H44NO7P	A	19019000	23388000	15460000	19612000	20983000	12823000	24119000	12009000	19990000	18947000	23560000	24370000	20671000	19821000	24147000	18303000	21864000	24308000	12752000	13532000	18574000	19809000	18117000	31066000
MEDN0368	Lysope 14:0	GP	LPE	424.246	425.2	[M-H]-	C19H40NO7P	A	65382	96233	45402	45617	49353	54375	62929	45140	41330	64188	65157	52322	64014	70796	68309	44188	56914	54403	30436	26943	48086	40584	36417	47376
MEDN0372	Lysopa 16:0	GP	LPC	409.236	410.24	[M-H]-	C19H39O7P	A	1842300	1095300	1648600	2953900	2050600	945030	3201100	1709600	2805000	2948500	2968200	3228900	1930800	2738600	2517300	2110400	2032700	2970400	2611800	1488800	2858400	3678800	2527400	3288600
MEDN0374	9-HpODE	Oxidized lipids	Oxidized lipids	311.222	312.2	[M-H]-	C18H32O4	B	388980	209190	194970	720180	502630	275310	730520	348980	550990	667150	970600	489790	179840	215360	345080	228860	192890	295610	239770	155350	645760	608240	312770	109880
MEDN0375	13-HOTrE [13S-hydroxy-9Z,11E,15Z-octadecatrienoic acid]	Oxidized lipids	Oxidized lipids	293.212	294.1	[M-H]-	C18H30O3	A	2633	2419	1797.6	4257.4	7354.3	4372.1	5898.1	3741.3	6010.1	7276.7	6505.4	2159.9	5163.1	11310	10815	7354	4977.1	7650	5097.5	9	6271.6	5978.2	2850.4	2317.6
MEDN0376	9,10-DiHOME [(±)9,10-dihydroxy-12Z-octadecenoic acid]	Oxidized lipids	Oxidized lipids	313.238	314.246	[M-H]-	C18H34O4	A	107290	192000	85482	634900	534710	97082	623780	288570	503280	560960	564340	84726	108580	223200	308380	220270	151610	242730	247520	60293	215660	556240	117480	57870
MEDN0378	γ-Linolenic Acid(C18:3N6)	FA	FFA	277.217	278.22	[M-H]-	C18H30O2	A	14289	57103	11360	64151	82465	11848	54019	69168	46942	42245	32199	7570.1	19231	30189	34268	24194	20702	27853	35771	11757	15467	44924	14204	19270
MEDN0380	Palmitoleic Acid(C16:1)	FA	FFA	253.217	254.2	[M-H]-	C16H30O2	A	1961500	8697600	606320	5336800	9747500	1080400	5852500	6328700	3896200	4959800	2397200	658910	503570	1045200	1051400	1662300	439420	679950	3535300	518880	432620	4395700	961590	1140200
MEDN0381	Hexadecanoic Acid(C16:0)	FA	FFA	255.232	256.24	[M-H]-	C16H32O2	A	6936700	9464500	6312900	10762000	10045000	8327700	9047200	11646000	10082000	9428900	8978700	6116800	6915600	8152600	8425800	7607500	7475300	7085400	8927100	5395500	6651800	9610000	6860100	8165900
MEDN0383	Linoleic Acid(C18:2N6C)	FA	FFA	279.232	280.24	[M-H]-	C18H32O2	A	5452600	11385000	4024300	12037000	12997000	4666500	9979300	14132000	11272000	9928900	8287700	3284500	6338200	8354600	7481800	6105300	6305700	7715500	9761300	3911600	4428100	10890000	5182500	6743000
MEDN0385	Dodecanoic Acid(C12:0)	FA	FFA	199.17	200.17	[M-H]-	C12H24O2	A	332010	417050	364970	417910	540080	452830	350770	364170	319000	322560	306660	256110	334250	343410	436250	438530	416310	309600	297410	276790	284800	343970	285640	290570
MEDN0388	Elaidic Acid(C18:1N9T)	FA	FFA	281.248	282.25	[M-H]-	C18H34O2	A	6417.3	15521	3758.4	14442	14892	4509.1	13206	14616	11586	12188	8393.2	2935.4	5194.2	6762	7189.6	7103.8	5410.9	6922.4	12298	4011.1	3865.7	12332	5370	8242.8
MEDN0391	DHA [4Z,7Z,10Z,13Z,16Z,19Z-docosahexaenoic acid]	Oxidized lipids	Oxidized lipids	327.232	328.24	[M-H]-	C22H32O2	A	97534	347110	85728	390190	272770	119350	296190	210790	199540	242550	195620	88454	86411	145400	179180	225280	83308	162790	417720	183260	90129	147360	144340	221530
MEDN0395	Cis-11,14,17-Eicosatrienoic Acid(C20:3)	FA	FFA	305.248	306.25	[M-H]-	C20H34O2	A	11645	11541	11712	12940	11186	11344	12291	10577	9967.7	11738	10611	11429	11675	12218	11316	11765	11822	13167	9717.6	12390	11442	11366	10321	12073
MEDN0399	Arachidic Acid(C20:0)	FA	FFA	311.295	312.3	[M-H]-	C20H40O2	A	642430	478230	811250	978690	883270	1217500	1799600	1924600	2026100	1480900	2202700	1349700	1379800	2562400	2357200	1871300	1852900	3549400	2118500	1393100	3148700	1979300	1260700	775520
MEDN0400	Α-Linolenic Acid(C18:3N3)	FA	FFA	277.217	278.22	[M-H]-	C18H30O2	A	14289	57103	11360	64151	82465	11848	54019	69168	46942	42245	32199	7570.1	19231	30189	34268	24194	20702	27853	35771	11757	15467	44924	14204	19270
MEDN0406	3-(3-Hydroxyphenyl)Propionate Acid	Organic acid And Its derivatives	Organicacid and Its derivatives	165.055	166.063	[M-H]-	C9H10O3	A	47377	36831	302330	332650	93889	234410	9049.2	1546.2	45066	14254	45050	161590	214330	239250	319210	322270	481120	472480	181470	5354.2	169030	261550	61176	31810
MEDN0411	Neopterin	Heterocyclic compounds	Pteridines and derivatives	252.073	253.081	[M-H]-	C9H11N5O4	B	236190	226650	256740	198830	226560	168040	172130	160950	167150	147720	143310	132750	177860	187910	190330	235600	172600	287810	166390	145690	169540	284140	173620	196660
MEDN0413	Ethylmalonate	Organic acid And Its derivatives	Organicacid and Its derivatives	131.034	132.042	[M-H]-	C5H8O4	A	258380	36554	390940	706960	176260	793660	519230	190210	620930	1167700	864210	2306500	545890	465660	871620	525940	1652100	1000100	1710400	470880	1710000	2078000	465790	405950
MEDN0415	2-(Formylamino)Benzoic Acid	Benzene and substituted derivatives	Phenolic acids	164.035	165.043	[M-H]-	C8H7NO3	A	194290	274430	96799	102180	265170	119340	310470	585460	119630	137850	306770	196850	495020	210310	247330	146490	320160	244580	341820	654300	141550	86322	175050	145100
MEDN0420	N-Acetylglycine	Amino acid and Its metabolomics	Amino acid derivatives	116.035	117.043	[M-H]-	C4H7NO3	B	113480	106490	51956	76495	47816	92226	116070	81672	71596	75277	78716	136940	144690	48540	70982	40011	86277	126940	79233	91546	69977	80937	61341	87931
MEDN0432	5-Hydroxyhexanoic Acid	Organic acid And Its derivatives	Organicacid and Its derivatives	131.071	132.079	[M-H]-	C6H12O3	A	61116	29013	32401	35730	20683	79827	17217	15232	19049	13700	39154	29510	59598	31182	40825	34855	54314	35628	17653	65370	23714	19804	15771	39211
MEDN0434	Β-Pseudouridine	Nucleotide And Its metabolomics	Nucleotide and Its metabolomics	243.062	244.07	[M-H]-	C9H12N2O6	A	524140	432320	404640	439210	558070	453460	414320	470840	373230	480290	412140	471170	477310	421910	477200	354730	535920	350320	369340	649820	406380	368730	494380	386010
MEDN0444	Hypoxanthine-9-β-D-Arabinofuranoside	Nucleotide And Its metabolomics	Nucleotide and Its metabolomics	267.073	268.081	[M-H]-	C10H12N4O5	B	1675400	512340	883000	39820	265510	407410	67229	344320	577870	160560	462670	177200	247240	19284	19688	64479	89564	206620	938180	98945	400390	327550	102500	91216
MEDN0445	Orotidine	Nucleotide And Its metabolomics	Nucleotide and Its metabolomics	287.052	288.059	[M-H]-	C10H12N2O8	B	8815400	8985500	7438200	8888600	10307000	7450600	7374000	9175400	8386100	8670700	8035800	7357700	8026600	7888400	8267500	8224200	8588700	7999400	6839400	7725000	5648900	7439600	8792500	8293700
MEDN0461	D-Sedoheptuiose 7-Phosphate	Carboxylic acids and derivatives	Phosphate sugars	287.017	425.93	[M-Ba]-	C7H13BaO10P	B	23649	16550	19841	23336	18156	14823	24363	18163	17384	11915	16592	14063	21259	13650	22477	22179	19005	26003	21837	13463	20613	24294	26414	20448
MEDN0478	Aminomalonic Acid	Organic acid And Its derivatives	Organicacid and Its derivatives	118.014	119.022	[M-H]-	C3H5NO4	B	82457	29030	54385	44044	61602	40958	41928	34650	70096	163460	59392	207700	46206	16909	37457	32361	69445	54534	150490	108570	411320	199410	73666	16310
MEDN0481	2,4-Dihydroxy Benzoic Acid	Benzene and substituted derivatives	Phenolic acids	153.019	154.027	[M-H]-	C7H6O4	B	23453	16307	62360	43687	24398	47773	47577	29494	60586	42353	85058	61994	44424	72240	58606	60429	92770	90297	43153	79234	66229	85355	78218	64804
MEDN0491	9-HOTrE [9S-hydroxy-10E,12Z,15Z-octadecatrienoic acid]	Oxidized lipids	Oxidized lipids	293.212	294.219	[M-H]-	C18H30O3	A	1364.8	1508.9	1409.5	3090.4	5183.3	1904	4654.5	3632	4659.1	3262.3	5599.6	987.46	2098.7	4284.6	5146.4	3246.2	3438.6	5585.6	4522.1	944.78	2846.3	5433.4	1985	1088
MEDN0494	8,15-Dihete	FA	FFA	335.222	336.23	[M-H]-	C20H32O4	B	161800	617010	50302	362840	623950	87098	465440	417660	271850	358420	182520	52550	42231	77915	126800	203990	39834	59047	261300	48526	41815	298930	72733	80002
MEDN0496	N-Acetylmethionine	Amino acid and Its metabolomics	Amino acid derivatives	190.054	191.062	[M-H]-	C7H13NO3S	A	30813	25341	24418	11427	11525	58796	11609	10617	20802	18266	23708	38460	21965	11046	16463	11862	21580	26471	27356	43999	20219	17671	17331	8984.1
MEDN0499	Argininosuccinic acid	Organic acid And Its derivatives	Organicacid and Its derivatives	289.115	290.123	[M-H]-	C10H18N4O6	B	13715	14124	18747	15722	18374	15813	20070	14024	19096	26157	11092	16563	17891	20433	9397.2	19961	22990	11962	22694	11962	11962	20493	18776	17088
MEDN0502	2-Deoxyribose 1-Phosphate	Carboxylic acids and derivatives	Phosphate sugars	213.016	214.024	[M-H]-	C5H11O7P	A	29986	16046	28205	47321	20083	33308	56180	20318	26395	32149	24104	42763	22713	22214	27104	24958	25829	30899	26902	18985	27370	21745	29845	23174
MEDN0506	N-Acetylglucosamine 1-Phosphate	Carboxylic acids and derivatives	Phosphate sugars	300.048	301.056	[M-H]-	C8H16NO9P	B	88394	141650	116390	107550	162730	89180	86338	136290	123930	99721	116300	103470	104010	167600	144290	121460	125670	159120	78349	100890	113790	139970	130610	90952
MEDN0530	Pimelic acid	Organic acid And Its derivatives	Organicacid and Its derivatives	159.066	160.074	[M-H]-	C7H12O4	A	84897	101710	138310	57406	61650	124700	120300	79622	80811	81371	87854	147750	194070	94131	138650	108690	184350	134570	150480	166870	127290	96630	84767	56180
MEDN0533	Xanthosine	Nucleotide And Its metabolomics	Nucleotide and Its metabolomics	283.068	284.076	[M-H]-	C10H12N4O6	A	298680	142790	235130	98434	105900	139870	135650	115860	142790	169710	160430	245310	92044	73231	63717	66748	96317	63111	243640	190240	438260	137680	176670	150570
MEDN0539	3'-Sialyllactose	Carboxylic acids and derivatives	Sugars	632.204	633.212	[M-H]-	C23H39NO19	B	9224.3	11488	15286	13791	10585	5039.8	8415.6	7734.6	11534	17352	6806.3	8845.1	8071.3	7177.4	11658	10363	9178	13791	14071	8822.1	15167	11102	6258	8066.9
MEDN0551	Indoleacrylic acid	Organic acid And Its derivatives	Organicacid and Its derivatives	186.056	187.063	[M-H]-	C11H9NO2	B	27592	36342	39846	53139	34818	24961	33272	31941	72341	102480	112780	97060	32897	91645	69927	77169	127420	65897	155160	73152	97555	669060	90346	54209
MEDN0554	2-(4-Hydroxyphenyl)ethanol	Benzene and substituted derivatives	Benzene and substituted derivatives	137.06	138.068	[M-H]-	C8H10O2	B	310800	309690	276170	288510	317200	314280	333620	286520	322720	346630	338160	323210	311310	296040	334800	293130	300570	318950	351350	294950	351370	353700	310850	292940
MEDN0555	Hydroxyphenyllactic acid	Organic acid And Its derivatives	Organicacid and Its derivatives	181.05	182.058	[M-H]-	C9H10O4	A	415350	440300	532080	371530	506150	403070	670970	448170	693780	1051500	1058800	1127500	451570	353750	436600	336400	564890	625970	734070	507250	1075500	895890	1179700	458860
MEDN0561	N-Acetylaspartylglutamic acid	Amino acid and Its metabolomics	Amino acid derivatives	303.083	304.091	[M-H]-	C11H16N2O8	B	18078	16634	12286	15139	23788	12232	21015	14285	29365	19175	22152	22055	27896	15137	21098	16999	21005	23870	19408	18615	22535	14567	15889	20276
MEDN0568	2-Methylguanosine	Nucleotide And Its metabolomics	Nucleotide and Its metabolomics	296.1	297.107	[M-H]-	C11H15N5O5	A	120520	96055	88547	62523	99919	76155	64701	75845	79293	76808	79725	89857	75756	48018	67033	45006	78351	64526	107680	114680	63242	63448	54035	70345
MEDN0570	L-Erythrulose	Carboxylic acids and derivatives	Sugars	119.034	120.042	[M-H]-	C4H8O4	A	35514	32441	41768	57701	21255	19667	14317	6060.8	13908	10858	11601	9937.1	57898	52855	35450	60618	56572	30648	11822	18034	14405	8353.4	10631	9207.8
MEDN0581	Imidazoleacetic acid	Heterocyclic compounds	Indole and Its derivatives	125.035	126.043	[M-H]-	C5H6N2O2	B	10786	17393	29730	51310	14850	51971	44947	11004	24891	27254	42877	14172	32613	41241	39588	39249	37628	28035	10745	27293	25044	21498	53337	73022
MEDN0593	D-Malic acid	Organic acid And Its derivatives	Organicacid and Its derivatives	133.014	134.022	[M-H]-	C4H6O5	A	1495900	407360	939860	388040	663760	663320	442980	344290	1103700	1609200	741090	2235500	661950	249520	441990	532630	1199600	585760	1537400	1629500	1947500	1220200	1014000	279290
MEDN0594	(E)-3-(3-hydroxyphenyl)prop-2-enoic acid	Benzene and substituted derivatives	Phenolic acids	163.04	164.047	[M-H]-	C9H8O3	B	25870	30011	16867	18636	33699	21179	90751	67361	58203	90558	132920	78357	61876	89081	71098	59791	90141	139450	182380	59991	485230	348970	136750	9
MEDN0602	deoxyguanosine 5'-monophosphate(dGMP)	Nucleotide And Its metabolomics	Nucleotide and Its metabolomics	346.055	347.063	[M-H]-	C10H14N5O7P	A	108710	85312	16358	35433	269240	40290	32129	287660	251910	34229	68877	59786	83081	45943	25941	62079	42169	332800	231740	49635	143090	250150	38834	20553
MEDN0604	Tetradecanedioic acid	FA	FFA	257.175	258.183	[M-H]-	C14H26O4	A	1048300	2596500	2210800	2236800	1256600	2962800	612910	529900	292160	596500	438010	919110	2201000	2366700	3730800	3534200	1780800	1388500	429740	682420	693060	363620	824040	708120
MEDN0606	5-Methoxytryptophan	Amino acid and Its metabolomics	Amino acid derivatives	190.087	191.095	[M-H]-	C11H13NO2	B	224780	279100	187650	152070	308300	283420	346350	386530	261540	220270	285570	287690	417130	306690	274110	229860	538720	491990	426710	648100	369670	199230	270070	296410
MEDN0611	6β-hydroxytestosterone	Hormones and hormone related compunds	Hormones and hormone related compunds	303.196	304.204	[M-H]-	C19H28O3	A	9617.7	9185.4	10029	8843.5	9816	9222.7	9107.7	10233	9295.7	10235	10613	8546.8	9296.2	9879.3	8720.9	9395.5	10368	10769	9067	9345.3	8911.3	9854.2	9775.3	8237.6
MEDN0615	Carbamoyl phosphate	Organic acid And Its derivatives	Phosphoric acids	139.975	140.983	[M-H]-	CH4NO5P	A	88772	57837	84577	57317	74874	34599	50973	41414	60035	55619	63408	77974	46791	55609	47774	70242	83080	62217	81723	64784	80461	97288	68832	29725
MEDN0622	Porphobilinogen	Organic acid And Its derivatives	Organicacid and Its derivatives	225.088	226.095	[M-H]-	C10H14N2O4	A	1420200	1340900	886010	1189200	997540	953560	1002100	1012400	1314400	1163800	1058500	1289900	801160	1167500	1310800	1291300	912730	875550	1127300	986000	1098200	1098800	963510	1382700
MEDN0623	2-Hydroxy HippuricAcid	Benzene and substituted derivatives	Phenolic acids	194.045	195.053	[M-H]-	C9H9NO4	A	70117	41024	53316	64533	59212	60523	158370	101400	168320	106640	191220	191370	230830	107060	170940	165460	224140	187880	174790	118190	218600	125290	104170	28018
MEDN0656	Indoleacetaldehyde	Heterocyclic compounds	Indole and Its derivatives	158.061	159.068	[M-H]-	C10H9NO	A	468510	459940	540650	699710	294170	558800	1122700	719330	864810	898090	1010100	797420	670370	654370	786740	551900	625460	595420	804470	518890	1103700	737130	900860	1040200
MEDN0657	D-Xylulose 5-phosphate	Carboxylic acids and derivatives	Phosphate sugars	229.011	230.019	[M-H]-	C5H11O8P	A	26029	13604	17363	15770	17522	11100	20046	9841.5	18733	17825	18314	22524	11882	12184	12249	24683	26037	22821	13581	17430	20735	17825	21254	11063
MEDN0658	Hexadecanedioic acid	FA	FFA	285.207	286.214	[M-H]-	C16H30O4	A	290240	231520	188870	352220	306540	296250	369310	507270	358710	364190	334850	276270	216350	324680	306090	293770	206900	392110	337820	204970	446300	297230	243250	139870
MEDN0662	Gamma-Glu-Leu	Amino acid and Its metabolomics	Small Peptide	259.129	260.137	[M-H]-	C11H20N2O5	A	111620	75377	98123	103110	70817	84048	146670	172350	150890	128220	172400	165900	162520	175660	253050	159850	204900	204900	208170	158920	204830	191560	195460	123090
MEDN0670	(S)-O-Desmethyl Naproxen	Benzene and substituted derivatives	Benzene and substituted derivatives	215.071	216.079	[M-H]-	C13H12O3	B	282370	316770	184340	262200	332370	267850	221270	234950	276620	265170	271140	335750	226280	307140	252410	319470	331020	245100	196210	289690	333930	352470	209610	169530
MEDN0678	Ethylsalicylate	Organic acid And Its derivatives	Organicacid and Its derivatives	165.055	166.063	[M-H]-	C9H10O3	A	12794000	15397000	13589000	12693000	12356000	12737000	12842000	12562000	13208000	12632000	13011000	14767000	12258000	13635000	12647000	13649000	13349000	12784000	14168000	12918000	14261000	12879000	13131000	14718000
MEDN0682	Octadecanamide	Alcohol and amines	Amines	282.28	283.288	[M-H]-	C18H37NO	B	35430	28227	32428	25494	33315	30320	31298	28957	39312	28304	30079	27625	33270	53172	25583	31074	29832	29195	39839	33671	32030	34189	30758	27968
MEDN0704	Oxaloacetic acid	Organic acid And Its derivatives	Organicacid and Its derivatives	130.998	132.07	[M-H]-	C4H4O5	A	8200.6	8286.1	10722	13365	14471	8908	14241	12508	17080	8761.6	14148	18461	15556	14514	9579.9	15319	12884	27724	12026	15067	15780	14137	8832.5	11046
MEDN0725	2,4-Hexadienoic acid	Organic acid And Its derivatives	Organicacid and Its derivatives	111.045	112.052	[M-H]-	C6H8O2	A	251050	214440	228150	191460	251250	243040	175750	198930	208980	199440	189750	218490	171560	208510	209020	257490	259330	235130	218710	207390	242500	227430	229210	214690
MEDN0732	Ricinoleic acid	FA	FFA	297.243	298.251	[M-H]-	C18H34O3	A	73122	92726	81063	110950	122070	80114	119940	105940	113590	99086	109840	77676	88958	96238	103260	94834	93009	108460	104370	76491	99141	113190	81329	82289
MEDN0736	2-(Methylthio)ethanol	Alcohol and amines	Alcohols	91.0218	92.0296	[M-H]-	C3H8OS	A	776530	1218100	918740	1169900	942830	1134700	1282000	1069700	1114300	944510	1160700	984460	973870	1102200	1035600	961470	994660	905380	1077500	959190	1111000	939820	1102500	1631300
MEDN0748	Methylparaben	Benzene and substituted derivatives	Phenolic acids	151.04	152.047	[M-H]-	C8H8O3	B	75083	73523	72184	71573	72423	73996	75376	76841	79041	72934	76936	77780	78633	73167	76508	73952	76486	72110	71614	73644	74662	76737	69165	75755
MEDN0767	12,13-EpOME [(±)12(13)epoxy-9Z-octadecenoic acid]	Oxidized lipids	Oxidized lipids	295.227	296.235	[M-H]-	C18H32O3	A	44685	43956	38122	147490	82071	53575	75782	58447	97434	105060	108470	21748	85458	280630	206320	101320	116940	166210	124500	24997	78172	85684	29858	33502
MEDN0783	9,10-EpOME [(±)9,10-epoxy-12Z-octadecenoic acid]	Oxidized lipids	Oxidized lipids	295.227	296.235	[M-H]-	C18H32O3	A	44685	43956	38122	147490	82071	53575	75782	58447	97434	105060	108470	21748	85458	280630	206320	101320	116940	166210	124500	24997	78172	85684	29858	33502
MEDN0808	Myoinositol	Carboxylic acids and derivatives	Sugar alcohols	179.056	180.16	[M-H]-	C6H12O6	A	19503	22570	21197	14208	12049	11413	17253	13688	20673	15586	22886	21917	10758	16300	23823	18442	21995	16513	22434	27839	32683	21121	20045	18429
MEDN0818	N-acetyl-beta-alanine	Amino acid and Its metabolomics	Amino acid derivatives	130.05	131.058	[M-H]-	C5H9NO3	A	121610	96193	118940	94655	55601	250690	78494	63413	94176	74862	113610	142940	109600	68882	100930	81484	126840	132600	116070	160030	111550	100360	102740	72908
MEDN0820	3-Hydroxyglutaric acid	Organic acid And Its derivatives	Organicacid and Its derivatives	147.029	148.037	[M-H]-	C5H8O5	A	43448	34243	36496	47914	24896	28886	27896	16736	31802	36237	38100	68969	67380	71299	36504	72806	67366	67467	38480	41259	38431	41024	34201	29636
MEDN0826	3-(3-Hydroxyphenyl)-3-hydroxypropanoic acid	Organic acid And Its derivatives	Organicacid and Its derivatives	181.05	182.058	[M-H]-	C9H10O4	B	355030	378930	1304300	512580	282940	375520	54895	22275	196970	57447	140590	602810	762650	436960	676080	911830	685070	852340	370410	63122	256920	94375	174600	108790
MEDN0827	N-acetylornithine	Organic acid And Its derivatives	Organicacid and Its derivatives	173.093	174.1	[M-H]-	C7H14N2O3	B	400410	388450	396550	466490	459140	415260	558340	751860	633010	478930	576970	648020	603000	932590	702200	701390	893570	798170	540320	556340	904020	805990	792930	279910
MEDN0837	N-Methyl-L-Glutamate	Amino acid and Its metabolomics	Amino acid derivatives	160.061	161.069	[M-H]-	C6H11NO4	A	43499	38425	47260	35705	36018	35660	65161	65102	62425	47799	90196	48701	54630	32911	82395	42760	55705	66847	184160	80894	77930	89076	86392	57634
MEDN0839	N-Alpha-Acetyl-L-Asparagine	Amino acid and Its metabolomics	Amino acid derivatives	173.056	174.064	[M-H]-	C6H10N2O4	A	42811	49160	130160	33925	23028	156960	70422	63715	113600	33441	140290	170920	219890	97975	233790	124440	266850	176440	115470	72419	141330	130790	76842	24531
MEDN0841	3-Ureidopropionate	Organic acid And Its derivatives	Organicacid and Its derivatives	131.046	132.054	[M-H]-	C4H8N2O3	B	20394	24632	11365	6936.3	13911	13862	17561	31804	30962	31921	12289	58359	11841	5124.5	12038	21592	22961	18624	40645	48787	48776	42231	15717	6221.4
MEDN0856	2',4'-Dihydroxyacetophenone	Benzene and substituted derivatives	Benzene and substituted derivatives	151.04	152.047	[M-H]-	C8H8O3	A	75083	73523	72184	71573	72423	73996	75376	76841	79041	72934	76936	77780	78633	73167	76508	73952	76486	72110	71614	73644	74662	76737	69165	75755
MEDN0860	3,3',5'-Triiodothyronine	Hormones and hormone related compunds	Hormones and hormone related compunds	649.782	650.79	[M-H]-	C15H12I3NO4	A	2366.5	2195.8	2983.6	3086.2	1870	1375.8	3272.8	2983.1	3819.7	2998.1	3457.1	3280.1	3281.4	3880.7	3131.4	3699.2	3136.6	3629.8	3464.6	3575.8	3305.4	4554.1	3316.4	4258.1
MEDN1003	Inosine	Nucleotide And Its metabolomics	Nucleotide and Its metabolomics	267.073	268.081	[M-H]-	C10H12N4O5	A	1675400	512340	883000	39820	265510	407410	67229	344320	577870	160560	462670	177200	247240	19284	19688	64479	89564	206620	938180	98945	400390	327550	102500	91216
MEDN1005	Phosphoenolpyruvate	Organic acid And Its derivatives	Phosphoric acids	166.975	167.982	[M-H]-	C3H5O6P	A	451490	401090	443270	481620	370610	412450	379840	444770	476550	430350	543620	779370	358500	297970	385830	302750	418990	345170	445380	543160	1038100	353820	343040	403320
MEDN1006	Uric acid	Organic acid And Its derivatives	Organicacid and Its derivatives	167.021	168.028	[M-H]-	C5H4N4O3	A	80551	54830	64473	50707	34707	30790	44455	44016	33975	48807	103640	181210	28277	18577	24708	20061	28539	30811	49560	84300	289580	37565	38229	20457
MEDN1009	3-hydroxyphenylacetic acid	Organic acid And Its derivatives	Organicacid and Its derivatives	151.04	152.047	[M-H]-	C8H8O3	A	36291	45413	39997	46029	31235	74550	69282	60648	56488	25914	73256	41886	162880	76684	91924	64624	142450	74103	59657	57823	68954	36680	49086	27937
MEDN1013	2'-Deoxyadenosine-5'-Monophosphate	Nucleotide And Its metabolomics	Nucleotide and Its metabolomics	330.06	331.068	[M-H]-	C10H14N5O6P	A	9375.2	10456	6137.8	10413	15055	1663.7	7590	8869.3	8737.5	7160.4	10283	11745	7954.2	17424	17745	18450	12256	15321	2091.3	8981.3	2579.3	11430	6680.5	9470
MEDN1017	3-(4-Hydroxyphenyl)-Propionic Acid	Benzene and substituted derivatives	Phenolic acids	165.055	166.063	[M-H]-	C9H10O3	A	47377	36831	302330	332650	93889	234410	9049.2	1546.2	45066	14254	45050	161590	214330	239250	319210	322270	481120	472480	181470	5354.2	169030	261550	61176	31810
MEDN1035	13(R)-HODE	Oxidized lipids	Oxidized lipids	295.2	296.235	[M-H]-	C18H32O3	A	81443	60782	49592	145910	164070	84890	138560	87208	118410	127220	153670	42342	94683	227050	223550	138930	108830	163780	99953	33027	103500	145680	44048	42187
MEDN1039	Indole-4-carboxaldehyde	Heterocyclic compounds	Indole and Its derivatives	144.045	145.053	[M-H]-	C9H7NO	B	28510	21674	18607	23327	20239	14235	17326	25963	30987	27991	28809	31413	18371	37867	40175	22365	35937	36707	31876	20997	40335	26009	27386	14548
MEDN1052	(S) -2-Hydroxyglutaric acid	Organic acid And Its derivatives	Organicacid and Its derivatives	147.029	148.037	[M-H]-	C5H8O5	A	37803	52891	65138	51244	53257	75160	29331	25181	72452	53088	57516	79856	125230	90094	64951	62725	88744	98789	60512	73149	42434	42135	63774	47561
MEDN1056	Iminodiacetic acid	Organic acid And Its derivatives	Organicacid and Its derivatives	132.03	133.037	[M-H]-	C4H7NO4	A	69052	84161	66150	55084	92327	52582	48553	68152	83460	58481	75798	61837	63425	94715	145380	102870	96102	103660	73821	83267	82416	73735	98913	72679
MEDN1060	L-Isoisoleucine	Amino acid and Its metabolomics	Amino acids	130.087	131.095	[M-H]-	C6H13NO2	B	3155100	1741600	2335300	2351800	2126200	2108700	4089600	4754000	2952100	2874400	3451200	3751300	3478900	3643000	6030500	4268300	5179500	4092200	4500300	2685500	6215400	5224700	4179100	2650600
MEDN1063	Homo-Gamma-Linolenic Acid	Organic acid And Its derivatives	Organicacid and Its derivatives	305.248	306.256	[M-H]-	C20H34O2	A	269770	627980	168910	488520	535350	161600	497680	633580	412510	523890	419950	172340	162650	299820	344950	278100	152240	257530	335980	163480	147840	369400	269200	431360
MEDN1069	9,12-octadecadienoic acid	FA	FFA	275.201	276.209	[M-H]-	C18H28O2	B	10532	38680	4461.1	27706	37703	4844.8	21342	25945	17884	18373	11644	5525.7	3255.1	6113.2	8436.3	6007.5	5248.4	9067.7	13713	8710.9	2799.9	14982	5228	8608.7
MEDN1077	Alpha-Mercholic Acid	Bile acids	Bile acids	407.28	408.288	[M-H]-	C24H40O5	A	188770	9	347970	217390	134160	873090	101710	139840	294720	176900	642880	681960	1220100	401230	658700	94368	1032500	338410	106540	603720	617620	235750	450900	1814400
MEDN1078	Cis-9,10-epoxystearic acid	FA	FFA	297.243	298.251	[M-H]-	C18H34O3	A	127750	134380	47310	337100	411640	244470	502280	173710	280630	517800	318280	175530	94690	96740	141220	77921	79849	231910	92150	55887	112070	214220	115840	218830
MEDN1079	(4E,7E,10Z,13E,16E,19E) -docosa-4,7,10,13,16,19-hexanoic acid	Oxidized lipids	Oxidized lipids	327.232	328.24	[M-H]-	C22H32O2	A	97534	347110	85728	390190	272770	119350	296190	210790	199540	242550	195620	88454	86411	145400	179180	225280	83308	162790	417720	183260	90129	147360	144340	221530
MEDN1081	12,13-DiHOME	Oxidized lipids	Oxidized lipids	313.238	314.246	[M-H]-	C18H34O4	B	107290	192000	85482	634900	534710	97082	623780	288570	503280	560960	564340	84726	108580	223200	308380	220270	151610	242730	247520	60293	215660	556240	117480	57870
MEDN1082	8-isoprostaglandin F1α	Hormones and hormone related compunds	Hormones and hormone related compunds	355.2	356.256	[M-H]-	C20H36O5	A	26098	15743	34047	22165	27400	17472	49613	5888.7	32579	37508	28866	41525	12807	11630	3870.2	8686.5	18179	6083	110010	98888	59809	53434	62501	37190
MEDN1090	Dioxindole	Heterocyclic compounds	Indole and Its derivatives	148.04	149.048	[M-H]-	C8H7NO2	A	44404	104270	148000	34582	55659	107110	59216	48559	70026	51182	74503	79203	100650	76998	76660	126690	62834	67674	68397	43237	59055	56024	87300	39826
MEDN1092	4-acetoxyphenol	Benzene and substituted derivatives	Phenolics	151.026	152.047	[M-H]-	C8H8O3	A	59346	48876	72495	60072	38733	73726	31831	25872	56285	52895	98927	125640	27950	36633	37878	44755	31371	29750	78180	75289	144940	74004	122300	66143
MEDN1104	7-ketolithocholic acid	Bile acids	Bile acids	389.269	390.277	[M-H]-	C24H38O4	A	73684	252930	271580	242510	219330	208930	99577	135290	76669	138610	133150	133660	266870	272130	245150	281250	291280	193190	95580	203670	177690	82722	159460	110610
MEDN1110	1,11-undecylic acid	Organic acid And Its derivatives	Organicacid and Its derivatives	243.2	244.167	[M-H]-	C13H24O4	A	808840	855270	895070	892840	825810	919610	879650	877380	900610	841400	883960	890840	865950	849140	915450	858710	910340	867350	874270	858450	915320	889730	873710	882720
MEDN1112	16-Hydroxyhexadecanoic acid	FA	FFA	271.227	272.235	[M-H]-	C16H32O3	B	37516	37307	27775	71978	47293	39939	58132	35516	54977	47666	53209	37514	32208	28316	34028	33372	39003	33100	24394	26600	32325	40537	32910	70012
MEDN1113	12-ketolithocholic acid	Bile acids	Bile acids	389.269	390.277	[M-H]-	C24H38O4	A	73684	252930	271580	242510	219330	208930	99577	135290	76669	138610	133150	133660	266870	272130	245150	281250	291280	193190	95580	203670	177690	82722	159460	110610
MEDN1121	23-deoxydeoxycholic acid	Bile acids	Bile acids	377.269	378.277	[M-H]-	C23H38O4	A	625.58	858.69	1457.3	1834.2	2744.7	1630.1	739.42	340.76	622.72	572.3	1884.1	1826.2	1272.3	1299.4	653.97	3794	719.18	1067.9	344.64	803.28	801.94	1891.4	1003.6	9
MEDN1126	Gamma-Mercholic Acid	Bile acids	Bile acids	407.28	408.288	[M-H]-	C24H40O5	A	46919000	2357900	28105000	19078000	18316000	122080000	40629000	6361500	20363000	13152000	61127000	134640000	142330000	60596000	178840000	23860000	210570000	71250000	16357000	75882000	57723000	20675000	43889000	149400000
MEDN1129	Erythrose	Carboxylic acids and derivatives	Sugars	119.034	120.042	[M-H]-	C4H8O4	A	35514	32441	41768	57701	21255	19667	14317	6060.8	13908	10858	11601	9937.1	57898	52855	35450	60618	56572	30648	11822	18034	14405	8353.4	10631	9207.8
MEDN1135	Heparin	Alcohol and amines	Alcohols	315.29	316.298	[M-H]-	C19H40O3	B	21570	9	9	21247	38242	214230	65518	51980	9	86932	39468	116250	97748	42509	26160	9	19066	191500	38715	35284	100310	45496	312130	33789
MEDN1141	Orthocholic acid	Bile acids	Bile acids	389.269	390.277	[M-H]-	C24H38O4	A	78284	47258	87982	267870	64474	108200	10548	9	25211	13083	73434	31094	185560	128130	73893	97460	92274	48415	22344	56005	56965	23591	38602	58771
MEDN1148	2-hydroxyhexadecanoic acid	FA	FFA	271.227	272.235	[M-H]-	C16H32O3	B	863140	1233800	900240	2177800	1065400	1175500	1216500	1194600	1225400	1584100	1250800	916590	743030	1167900	1546200	992450	837410	1162800	1111900	934920	1144600	1215700	1081200	935030
MEDN1156	8,11-icosadienoic acid	FA	FFA	303.2	304.24	[M-H]-	C20H32O2	A	3931.6	12801	5617.5	10134	10424	5992.5	11785	12485	6157.1	8057.1	8333	4368.2	5187.9	6751	8792.2	9047.7	3297.5	7387.7	7176.4	4996.4	4899.8	9424.9	5137.4	8849.7
MEDN1159	cis-1-Pentadecenoic Acid(C15: 1)	FA	FFA	239.201	240.209	[M-H]-	C15H28O2	A	124470	121730	141920	135520	141470	139690	82656	120300	127200	89255	122880	98700	118630	128050	115650	102560	103370	131120	107870	101440	194380	161220	128450	136510
MEDN1167	4-Hydroxybenzoic Acid	Benzene and substituted derivatives	Phenolic acids	137.024	138.032	[M-H]-	C7H6O3	A	369210	348030	321480	349730	366390	338610	346230	340010	374890	397320	373100	365000	348130	324050	391390	358820	358810	369500	393290	355240	367620	393660	378080	334850
MEDN1171	Glutamine	Amino acid and Its metabolomics	Amino acids	478.3	479.267	[M-H]-	C29H37NO5	A	659560	378860	459400	831870	557820	503080	1129100	746570	655850	869250	684760	809130	587830	674240	800810	476670	769970	757180	555380	610360	737110	822830	628060	1005200
MEDN1179	8-Epidermal glycoside	Others	Others	329.16	330.168	[M-H]-	C16H26O7	A	9037.8	3892.3	99717	32529	37451	11542	73529	45769	4049.3	30824	58471	24876	71150	39220	69781	61736	76776	28947	84069	36906	23770	20071	37614	11619
MEDN1183	Multifidol	Benzene and substituted derivatives	Phenolics	209.081	210.089	[M-H]-	C11H14O4	B	10618	15334	14916	13845	17561	22005	33520	27874	25916	14098	23443	35837	35079	22369	37613	27410	48615	36326	42267	27630	38913	31978	23600	12098
MEDN1191	1,2-epoxy-3-(p-nitrophenoxy) propane	Benzene and substituted derivatives	Benzene and substituted derivatives	194.045	195.053	[M-H]-	C9H9NO4	B	9569.3	17351	27801	10958	17779	16525	27023	28017	27061	17499	29563	52685	61168	22990	36631	30179	77351	45809	49976	61210	56756	30099	42866	13092
MEDN1193	Acetaminophen	Benzene and substituted derivatives	Phenolics	150.056	151.063	[M-H]-	C8H9NO2	B	7011	12080	22283	7852.1	11285	11995	19452	20926	19860	12383	19834	36479	39647	17807	25336	22388	53442	30007	37583	40822	40960	21479	30578	8722.6
MEDN1206	3-Sulfocatechol	Benzene and substituted derivatives	Phenolics	189	189.994	[M-H]-	C6H6O5S	A	84650	83470	182130	228060	163770	279730	52370	57142	37189	28275	142220	91184	208420	96630	173190	105740	374820	169670	181360	151030	80337	59536	175200	132750
MEDN1213	2-(4-hydroxyphenyl) propionate	Benzene and substituted derivatives	Phenolic acids	165.06	166.063	[M-H]-	C9H10O3	A	171860	112960	331800	356160	144690	549710	101400	70049	130520	88709	160570	321760	1188400	336410	850990	335130	1032300	802080	245810	176720	283320	313850	179290	155030
MEDN1224	Bis(1-inositol) -3,1'-phosphate 1-phosphate	Alcohol and amines	Alcohols	501	502.049	[M-H]-	C12H24O17P2	A	4500500	4115600	4434200	4203500	4145500	4701400	4436600	3537800	4044100	4797400	3752100	4297400	4179500	3621000	4240700	4262300	4098000	4241800	4287800	2980800	4592000	4021700	4500200	3810200
MEDN1235	L-2-amino-6-oximelic acid	Organic acid And Its derivatives	Organicacid and Its derivatives	188.057	189.064	[M-H]-	C7H11NO5	A	10325	9000.3	13563	7107.3	5136.7	41199	13004	6412.1	12713	7581.9	13461	27533	10062	4185.6	14158	10974	20783	19408	11869	17082	19710	17883	14872	6624
MEDN1246	3-(pyrazol-1-yl) -L-alanine	Amino acid and Its metabolomics	Amino acid derivatives	154.062	155.069	[M-H]-	C6H9N3O2	A	215440	113030	169590	160970	162700	129710	206390	216100	247890	232950	267410	251960	235920	395280	586170	361960	398580	335500	251500	195630	311140	243240	203620	199070
MEDN1247	1-pyrroline-4-hydroxy-2-carboxylate	Heterocyclic compounds	Heterocyclic compounds	128.035	129.043	[M-H]-	C5H7NO3	B	2162.7	4063.7	6078	5095.6	2412.5	6065.2	4481.7	4531.9	6367.4	6225.2	7033.4	2710	5639.4	5088.4	7337.9	5695.7	6984.1	7150.2	5115.2	6523.8	7170.4	2670.9	4563.6	4347.7
MEDN1264	PysoPE 22:4(2n isomer1)	GP	LPE	528.31	529.302	[M-H]-	C27H48NO7P	A	341090	631500	226880	389680	351720	233860	378360	565890	279780	297890	393500	446280	750800	700390	616460	361420	520790	359210	216980	285610	442620	329220	428330	1061900
MEDN1265	PysoPE 22:4	GP	LPE	528.31	529.302	[M-H]-	C27H48NO7P	A	341090	631500	226880	389680	351720	233860	378360	565890	279780	297890	393500	446280	750800	700390	616460	361420	520790	359210	216980	285610	442620	329220	428330	1061900
MEDN1266	PysoPE 22:5(2n isomer3)	GP	LPE	526.296	527.302	[M-H]-	C27H46NO7P	A	556620	822660	365290	769580	646020	376170	926070	432870	798640	1014300	1123400	918510	767410	770440	1141900	722990	531880	873130	459560	247290	677190	638560	734610	1139400
MEDN1267	PysoPE 22:5(2n isomer2)	GP	LPE	526.296	527.302	[M-H]-	C27H46NO7P	A	556620	822660	365290	769580	646020	376170	926070	432870	798640	1014300	1123400	918510	767410	770440	1141900	722990	531880	873130	459560	247290	677190	638560	734610	1139400
MEDN1268	PysoPE 22:5(2n isomer1)	GP	LPE	526.296	527.302	[M-H]-	C27H46NO7P	A	556620	822660	365290	769580	646020	376170	926070	432870	798640	1014300	1123400	918510	767410	770440	1141900	722990	531880	873130	459560	247290	677190	638560	734610	1139400
MEDN1269	PysoPE 22:6(2n isomer1)	GP	LPE	524.28	525.285	[M-H]-	C27H44NO7P	A	1211200	2659400	1287200	1935200	1935200	736580	2355000	1224700	1344100	1419400	1499600	1052100	1452600	1313800	1659700	1185200	1296900	1491500	2100300	1839600	985540	1176200	1338100	2040300
MEDN1270	PysoPE 22:6	GP	LPE	524.28	525.285	[M-H]-	C27H44NO7P	A	1211200	2659400	1287200	1935200	1935200	736580	2355000	1224700	1344100	1419400	1499600	1052100	1452600	1313800	1659700	1185200	1296900	1491500	2100300	1839600	985540	1176200	1338100	2040300
MEDN1271	PysoPE 20:2(2n isomer1)	GP	LPE	504.311	505.296	[M-H]-	C25H48NO7P	A	207530	364890	229440	400080	317520	116420	368140	282490	176400	434150	305650	156320	366880	454100	551560	278730	381160	353520	250960	131840	271910	244560	248850	290190
MEDN1272	PysoPE 20:2	GP	LPE	504.311	505.296	[M-H]-	C25H48NO7P	A	207530	364890	229440	400080	317520	116420	368140	282490	176400	434150	305650	156320	366880	454100	551560	278730	381160	353520	250960	131840	271910	244560	248850	290190
MEDN1273	PysoPE 20:3(2n isomer1)	GP	LPE	502.295	503.296	[M-H]-	C25H46NO7P	A	2606200	2581300	1225100	3182200	2312400	929650	3106300	2077900	2062200	2925600	3567200	2032400	1884300	2519700	2582900	1668200	1928500	2228500	1317200	1703400	1692500	2014000	1676900	3016800
MEDN1274	PysoPE 20:3	GP	LPE	502.295	503.296	[M-H]-	C25H46NO7P	A	2606200	2581300	1225100	3182200	2312400	929650	3106300	2077900	2062200	2925600	3567200	2032400	1884300	2519700	2582900	1668200	1928500	2228500	1317200	1703400	1692500	2014000	1676900	3016800
MEDN1276	PysoPE 20:4(2n isomer1)	GP	LPE	500.28	501.286	[M-H]-	C25H44NO7P	A	7496600	14151000	6649400	11339000	13384000	4588600	11919000	10082000	7013300	7177900	9995500	6833100	10432000	10354000	10455000	7634500	9916900	11151000	6321000	5665300	6784800	7385100	9263900	16266000
MEDN1277	PysoPE 20:5(2n isomer1)	GP	LPE	498.263	499.27	[M-H]-	C25H42NO7P	A	292280	265500	77120	220850	297540	136490	157690	128110	106090	86793	142070	132370	100450	93021	83019	64880	104720	113690	64564	248720	89464	86534	109800	261470
MEDN1278	PysoPE 20:5	GP	LPE	498.263	499.27	[M-H]-	C25H42NO7P	A	292280	265500	77120	220850	297540	136490	157690	128110	106090	86793	142070	132370	100450	93021	83019	64880	104720	113690	64564	248720	89464	86534	109800	261470
MEDN1279	PysoPE 18:0(2n isomer)	GP	LPE	480.309	481.3	[M-H]-	C23H48NO7P	A	4551300	4834500	3094800	4715900	5248800	2250700	5462800	3043700	4539800	4147300	4624200	4893800	4444000	4188000	5079700	4226500	4383300	4788600	2739700	2669300	3677100	4678000	4029100	6430900
MEDN1282	PysoPE 18:2	GP	LPE	476.279	477.286	[M-H]-	C23H44NO7P	A	38602000	32071000	23256000	35840000	23682000	16670000	33000000	26383000	36338000	27500000	41591000	27321000	39040000	49177000	50665000	29174000	55324000	39799000	23894000	25213000	37190000	36691000	27369000	51500000
MEDN1283	PysoPE 18:3(2n isomer)	GP	LPE	474.264	475.27	[M-H]-	C23H42NO7P	A	423500	463740	301390	437930	257450	275680	419150	300660	418950	296560	524160	286290	481520	583990	688110	349480	771520	575340	228330	385810	527450	370940	286340	525050
MEDN1284	PysoPE 18:3	GP	LPE	474.262	475.27	[M-H]-	C23H42NO7P	A	400940	512770	305220	475300	286530	256160	411160	302190	426010	295160	466570	294100	495860	612630	764180	354950	691830	585880	237720	393950	479400	379650	271140	584670
MEDN1285	PysoPE 16:0(2n isomer)	GP	LPE	452.278	453.3	[M-H]-	C21H44NO7P	A	19019000	23388000	15460000	19612000	20983000	12823000	24119000	12009000	19990000	18947000	23560000	24370000	20671000	19821000	24147000	18303000	21864000	24308000	12752000	13532000	18574000	19809000	18117000	31066000
MEDN1287	PysoPE 16:1	GP	LPE	450.264	451.286	[M-H]-	C21H42NO7P	A	990200	726950	237700	528120	331930	417420	688680	293250	613760	544190	552840	593760	339430	421100	443180	221620	425930	353650	145380	410840	295530	394190	403620	900770
MEDN1288	Glycine linoleate	GL	DG	336.254	337.262	[M-H]-	C20H35NO3	B	4601	11097	3549.9	16248	15219	3688.6	10675	15189	8775.3	11659	9862.7	4874.6	5147.6	7881.5	8981.4	5429.2	5189.5	7143.2	10084	3824.8	5921.6	11633	5162.5	4609.1
MEDN1299	1-Aminocyclohexanoic acid	Organic acid And Its derivatives	Organicacid and Its derivatives	142.087	143.095	[M-H]-	C7H13NO2	B	40120	45580	39472	53563	31235	35138	91041	71056	69772	73081	105940	60828	58911	91481	98249	72819	69442	74854	58245	49099	101100	75704	108080	94314
MEDN1312	2-hydroxyphenylacetic acid	Organic acid And Its derivatives	Organicacid and Its derivatives	151	152.047	[M-H]-	C8H8O3	B	21521	30770	24030	24725	18330	40448	41657	34240	32088	14811	43147	21772	95910	40389	55051	36884	87004	46341	31326	36245	41962	20364	28119	15142
MEDN1315	4-Hydroxy-3-methylbenzoic acid	Organic acid And Its derivatives	Organicacid and Its derivatives	151	152.047	[M-H]-	C8H8O3	B	24225	26883	21596	24031	18926	39568	39560	31803	31920	15043	41377	22138	92582	41272	53938	34351	93294	43225	32487	32372	41322	21252	29815	15160
MEDN1320	2-Hydroxy-2-methylbutyric acid	Organic acid And Its derivatives	Organicacid and Its derivatives	117	118.063	[M-H]-	C5H10O3	B	20552	14850	21498	23844	26234	23420	19715	23732	24187	13192	15859	17876	21558	23251	26795	29046	19685	24578	16037	29896	19166	13684	23363	15817
MEDP0002	D-Homocysteine	Amino acid and Its metabolomics	Amino acids	136	135.035	[M+H]+	C4H9NO2S	A	12193	32777	27452	24386	36268	35124	114130	68428	45732	61946	115500	45433	68431	71346	76231	48752	60912	57778	106890	51855	64396	62990	72598	55691
MEDP0007	L-Cystine	Amino acid and Its metabolomics	Amino acids	241	240.024	[M+H]+	C6H12N2O4S2	A	74970	55586	35236	47193	78709	48775	73800	58166	33224	95517	28397	55201	62698	78074	20258	93619	78738	70778	89036	31134	43875	89539	45951	54650
MEDP0009	L-Tyrosine	Amino acid and Its metabolomics	Amino acids	182.1	181.074	[M+H]+	C9H11NO3	A	10034000	10661000	9164700	8394900	13896000	7564600	22734000	24100000	23350000	27816000	29324000	19054000	13610000	14441000	16795000	13256000	19251000	17816000	24610000	11903000	27276000	27368000	25804000	12069000
MEDP0011	L-Lysine	Amino acid and Its metabolomics	Amino acids	147	146.106	[M+H]+	C6H14N2O2	A	6622000	5587500	6335600	6489700	6978000	4690800	11725000	15748000	8138500	9754000	10352000	11069000	14088000	12104000	13445000	10193000	14138000	12956000	11927000	8407900	15388000	11045000	14567000	5980000
MEDP0012	L-Ornithine	Amino acid and Its metabolomics	Amino acids	133	168.067	[M-Cl]+	C5H13ClN2O2	A	97052	65803	66653	106480	78799	89485	248380	180020	121650	122880	203930	188400	189740	217710	236870	102810	257640	296930	156900	131880	228670	223920	295780	139270
MEDP0020	L-Methionine	Amino acid and Its metabolomics	Amino acids	150	149.051	[M+H]+	C5H11NO2S	A	1769500	1310200	1904800	2599000	2469600	2056600	3653000	3910500	4076200	3930800	5167000	2897900	3996000	4826600	6712000	3992400	6808000	6416000	4378100	2909300	5374400	5673900	4881100	2788400
MEDP0022	L-Proline	Amino acid and Its metabolomics	Amino acids	116.1	115.063	[M+H]+	C5H9NO2	A	25346000	12311000	18646000	24849000	17190000	21301000	23727000	25918000	22182000	29276000	27111000	39227000	46212000	36288000	45150000	28940000	53727000	50839000	35594000	26368000	55632000	48056000	38015000	32003000
MEDP0026	L-Valine	Amino acid and Its metabolomics	Amino acids	118.1	117.079	[M+H]+	C5H11NO2	A	22602000	17631000	16101000	17608000	17164000	15342000	24306000	28006000	20503000	22772000	22568000	22936000	26285000	30416000	34520000	28554000	32853000	28755000	27688000	14789000	29587000	31816000	24044000	18921000
MEDP0036	5-Oxoproline	Amino acid and Its metabolomics	Amino acid derivatives	130	129.043	[M+H]+	C5H7NO3	A	526860	675850	1107100	910960	443130	530730	481650	329110	352450	826670	813950	202090	1027300	579900	982400	452690	919040	979360	925290	1291300	611180	383000	783960	978520
MEDP0039	Betaine	Others	Others	118.1	117.079	[M+H]+	C5H11NO2	A	15489000	14407000	16868000	20256000	10560000	12379000	12400000	11438000	11811000	13569000	19648000	15915000	20288000	16008000	21444000	14500000	19252000	21480000	16384000	18886000	22325000	18099000	12953000	22772000
MEDP0058	L-Saccharopine	Amino acid and Its metabolomics	Amino acids	277	276.132	[M+H]+	C11H20N2O6	B	2589500	2257100	2710800	2969000	1837800	3416300	2397000	2243900	2038100	2644200	2780000	3167000	3388200	2065600	2733700	1788700	2858300	2200400	3366900	2240500	3278100	2504200	2356700	2393200
MEDP0060	Methionine Sulfoxide	Amino acid and Its metabolomics	Amino acid derivatives	166	165.046	[M+H]+	C5H11NO3S	B	323880	374380	351210	332730	343500	344240	313200	261730	351720	321810	274230	326420	346210	322320	331490	345540	393510	369700	300760	309040	343920	317370	338210	340790
MEDP0061	N,N-Dimethylglycine	Amino acid and Its metabolomics	Amino acid derivatives	104	103.063	[M+H]+	C4H9NO2	A	844970	443660	522850	807890	723820	519010	752830	713700	911470	804660	694060	704620	984820	989760	733500	530510	940390	729650	799450	631280	950370	817950	981060	479430
MEDP0062	N6-Acetyl-L-Lysine	Amino acid and Its metabolomics	Amino acid derivatives	189.116	188.116	[M+H]+	C8H16N2O3	A	73894	152380	146320	100030	48780	123900	100010	116140	114430	74969	139930	169400	183440	117800	141100	153110	176450	200120	126410	117300	190680	59919	89837	59193
MEDP0063	N-Acetylaspartate	Amino acid and Its metabolomics	Amino acid derivatives	176	175.048	[M+H]+	C6H9NO5	A	34850	65490	45078	36090	12690	26345	41832	38694	27295	23842	50452	32394	39909	14726	44161	19662	26416	35774	72548	27913	37366	37792	16113	16734
MEDP0067	N-Acetylmannosamine	Carboxylic acids and derivatives	Sugars	222	221.09	[M+H]+	C8H15NO6	B	1119500	1158400	918990	1205700	1064400	922050	974260	1013000	933510	1422300	803420	1325000	899300	896850	1036500	989370	784430	1120700	1049500	1193000	1035400	1023400	1049500	1100000
MEDP0068	N-Acetylneuraminic Acid	Amino acid and Its metabolomics	Amino acid derivatives	310.1	309.106	[M+H]+	C11H19NO9	B	37401	10848	21088	25542	11391	16897	38841	20342	15703	18466	9978	34678	18274	23150	9	28275	21929	9	14195	7326.6	22927	35444	19538	9054
MEDP0074	N-Propionylglycine	Amino acid and Its metabolomics	Amino acids	132.1	131.058	[M+H]+	C5H9NO3	B	132230	116400	112020	171940	60968	238880	68237	40723	58649	71656	112280	234610	161520	80707	99531	75146	129620	153810	65602	119960	155060	96534	82216	137020
MEDP0075	Nα-Acetyl-L-Arginine	Amino acid and Its metabolomics	Amino acid derivatives	217.1	216.122	[M+H]+	C8H16N4O3	B	15226	14513	35131	24360	18156	36444	40689	13668	21993	13482	31323	28395	43397	19425	35607	56843	65830	36162	16009	23223	36325	53259	17686	21447
MEDP0082	S-Sulfo-L-Cysteine	Amino acid and Its metabolomics	Amino acid derivatives	202.2	200.977	[M+H]+	C3H7NO5S2	B	9826.6	12110	37246	58077	10909	59175	48802	18577	13584	13547	48985	34056	43247	34095	58957	14664	38481	62343	72449	33807	46978	21842	22227	43525
MEDP0083	Trans-4-Hydroxy-L-Proline	Amino acid and Its metabolomics	Amino acid derivatives	132.058	131.058	[M+H]+	C5H9NO3	A	1315100	550070	582350	1460800	753000	965220	1541700	1144400	1443300	1547400	1298900	954460	1658900	1428000	1060100	910490	1666300	1159800	1028500	562420	932720	1370100	1437500	705340
MEDP0084	Trimethylamine N-Oxide	Alcohol and amines	Amines	76	75.0684	[M+H]+	C3H9NO	A	122230	94848	563980	237400	177080	190990	253450	788300	389390	367960	295440	747170	161430	308510	262080	139770	622290	434020	325450	334900	419100	308820	332080	298660
MEDP0086	Urea	Alcohol and amines	Amines	61	60.032	[M+H]+	CH4N2O	A	21882000	25751000	27349000	24184000	25142000	22974000	21569000	27925000	27854000	23972000	26240000	27068000	21114000	24568000	19748000	28123000	27507000	21864000	20558000	20795000	29304000	31095000	23935000	19393000
MEDP0087	L-Alanyl-L-Lysine	Amino acid and Its metabolomics	Amino acid derivatives	218.1	217.14	[M+H]+	C9H19N3O3	B	147380	205950	132490	196170	514390	247340	259160	364980	341120	286450	163690	385960	276890	205160	266120	293640	344340	367870	737890	213610	719220	375510	246730	47022
MEDP0089	N-Acetylhistamine	Alcohol and amines	Amines	154.1	153.1	[M+H]+	C7H11N3O	B	9	21453	9	21275	33373	11069	11856	9	9	18321	17796	9	7383	18656	9	9	17180	23311	21817	9	9	9	9	9
MEDP0101	P-Coumaric Acid	Benzene and substituted derivatives	Phenolic acids	165.047	164.047	[M+H]+	C9H8O3	A	1576500	1333200	1338800	1037600	1841300	1100900	3206000	3204100	3081300	4045300	4334600	2962400	1896100	2020700	2453700	2025900	2542100	2723100	2962200	1866500	3644900	3823400	3585700	1639800
MEDP0106	Benzoic Acid	Benzene and substituted derivatives	Benzene and substituted derivatives	123.037	122.037	[M+H]+	C7H6O2	A	839430	662950	762450	613190	520330	786910	812210	1354300	1445300	888720	813420	1106800	1648300	1788100	1035200	875890	1001200	907040	1648000	1156200	1415300	1095400	1621200	694430
MEDP0115	1,4-Dihydro-1-Methyl-4-Oxo-3-Pyridinecarboxamide	Heterocyclic compounds	Pyridine and pyridine derivatives	153.06	152.059	[M+H]+	C7H8N2O2	B	317640	345210	425260	441330	308800	557640	208830	219110	536760	496400	687010	739670	167270	249110	185340	256940	209700	210010	510610	537860	825480	439940	820600	627970
MEDP0118	4-Pyridoxic Acid	Heterocyclic compounds	Pyridine and pyridine derivatives	184.05	183.053	[M+H]+	C8H9NO4	A	731300	393420	754290	436080	466490	571120	555360	457120	652940	694090	970120	1128100	641580	357130	468760	381790	1141100	645690	951240	948290	1376500	909820	625230	345050
MEDP0125	Choline	Tryptamines,Cholines,Pigments	Cholines	105.11	104.108	[M+H]+	C5H14NO+	B	89581	72199	101190	98939	76273	66033	53338	111870	49529	90901	128330	131770	75227	60133	80044	75246	92775	91009	83003	110130	216830	148400	98427	110190
MEDP0127	Putrescine	Alcohol and amines	Polyamines	89	88.1	[M+H]+	C4H12N2	B	561970	609780	632200	631720	532260	612850	698870	620550	658950	605070	553040	718850	595940	574600	630090	643070	595800	580990	623920	666280	729240	644960	723190	709750
MEDP0143	Biotin	CoEnzyme and vitamins	CoEnzyme and vitamins	245.09	244.088	[M+H]+	C10H16N2O3S	B	134190	25669	92123	58267	42356	74138	146530	99541	168020	126480	132610	132970	174780	68846	82022	81823	159910	161660	189980	147830	285520	171880	126930	62352
MEDP0145	1,7-Dimethylxanthine	Nucleotide And Its metabolomics	Nucleotide and Its metabolomics	181.1	180.065	[M+H]+	C7H8N4O2	A	103110	143080	118360	143490	83365	110600	117700	89551	138340	202820	144450	124200	150150	142100	126400	90692	177630	118940	113860	136250	119490	135320	103470	122230
MEDP0147	1-Methylhistidine	Amino acid and Its metabolomics	Amino acid derivatives	170.1	169.085	[M+H]+	C7H11N3O2	A	3794500	1138400	1765700	4959200	4195400	3588300	4232900	1973000	2688300	3459800	5146800	1760500	8085800	5116400	5959200	1436100	6398400	2377400	6652800	1565400	3073800	2917500	4810700	1572000
MEDP0151	2-Hydroxy-6-Aminopurine	Nucleotide And Its metabolomics	Nucleotide and Its metabolomics	152.056	151.049	[M+H]+	C5H5N5O	B	96970	82444	84239	13695	53475	51740	23226	37611	49475	33908	58946	98054	33399	9505.5	19101	22051	14326	19089	37257	79440	52606	72161	23854	26288
MEDP0152	3'-Aenylic Acid	Nucleotide And Its metabolomics	Nucleotide and Its metabolomics	348	347.063	[M+H]+	C10H14N5O7P	B	1595700	1336800	508640	717110	3291400	1007700	497670	3551800	3689900	481270	933220	1032200	1487800	641440	468940	984110	618730	4575100	3481900	842290	3575100	3881100	535400	248720
MEDP0156	5-Methyluridine	Nucleotide And Its metabolomics	Nucleotide and Its metabolomics	259.085	258.085	[M+H]+	C10H14N2O6	B	82266	64177	63740	100940	69437	78074	49737	76757	66319	86134	68737	77688	60822	61366	53647	44363	62531	69104	64176	89916	61786	88888	60073	83422
MEDP0157	7-Methylxanthine	Nucleotide And Its metabolomics	Nucleotide and Its metabolomics	167	166.049	[M+H]+	C6H6N4O2	B	47003	31203	35550	25811	36741	28396	22627	36376	29662	35590	25176	37759	27932	19887	24431	18060	30064	24211	37955	42159	24062	22943	19894	31646
MEDP0159	Adenine	Nucleotide And Its metabolomics	Nucleotide and Its metabolomics	136.1	135.055	[M+H]+	C5H5N5	A	315170	247450	253670	193110	336050	252620	614450	700800	597220	781550	862250	648430	359810	408260	353590	413840	568620	484040	674480	411530	752520	840860	675690	299270
MEDP0160	Adenosine	Nucleotide And Its metabolomics	Nucleotide and Its metabolomics	268.097	267.097	[M+H]+	C10H13N5O4	B	77507	72725	62063	34507	85651	55407	56059	104310	73301	44426	53180	69804	58753	55220	42839	57231	48760	89772	111100	54018	91970	62118	37503	50167
MEDP0163	Cytidine	Nucleotide And Its metabolomics	Nucleotide and Its metabolomics	244.086	243.086	[M+H]+	C9H13N3O5	B	109180	99533	115900	97898	76044	114600	84409	98746	96799	107180	106680	107940	119080	126120	100040	112650	75883	88889	103840	96611	101770	107430	68475	86675
MEDP0164	Cytidine-5-Monophosphate	Nucleotide And Its metabolomics	Nucleotide and Its metabolomics	324	323.052	[M+H]+	C9H14N3O8P	A	55533	91124	84051	58754	92101	68003	74375	83568	77323	71035	83298	62603	80478	70019	90083	81916	72830	67619	54966	110940	65129	60355	51153	75385
MEDP0177	Thymine	Nucleotide And Its metabolomics	Nucleotide and Its metabolomics	127	126.043	[M+H]+	C5H6N2O2	B	68845	48905	71005	47544	13372	61149	38971	46458	37934	25958	40228	61096	97275	66033	59561	49048	75857	56557	36147	77748	39487	33306	27395	32598
MEDP0178	Uracil	Nucleotide And Its metabolomics	Nucleotide and Its metabolomics	113.027	112.027	[M+H]+	C4H4N2O2	A	777870	822470	658270	759110	895020	585930	655890	692270	675910	890320	539500	754120	626730	567130	501780	728790	632830	646350	559750	779880	529210	725160	669770	758460
MEDP0179	Uridine	Nucleotide And Its metabolomics	Nucleotide and Its metabolomics	245	244.07	[M+H]+	C9H12N2O6	A	13989	12641	7151.9	11632	9241.3	17240	5098	14342	12864	13446	6681.7	17178	6750.3	6692.2	5141.3	6218.4	13924	9974.3	12150	10435	10558	5202.3	8370.9	12581
MEDP0184	3,3',5-Triiodo-L-Thyronine	Hormones and hormone related compunds	Hormones and hormone related compunds	651.7	650.79	[M+H]+	C15H12I3NO4	A	67531	64985	81805	82315	56833	47796	89725	79367	108120	81149	91819	79162	84665	105620	85059	107180	82483	92910	89002	89850	81766	101170	81964	101800
MEDP0213	N-Methyltryptamine	Tryptamines,Cholines,Pigments	Tryptamines	175	174.116	[M+H]+	C11H14N2	B	56912	57028	74672	91827	45484	95567	54548	68130	93332	93863	95672	101310	93780	110310	76861	93742	94629	89373	100640	88908	96274	116990	96007	112030
MEDP0224	D-Fructose	Carboxylic acids and derivatives	Sugars	181	180.063	[M+H]+	C6H12O6	A	42277000	45408000	53604000	57226000	31881000	69161000	57430000	40200000	41617000	52793000	51746000	55998000	49166000	45582000	46087000	34862000	49175000	46096000	53698000	43677000	51415000	40939000	43800000	53862000
MEDP0227	D-Mannose	Carboxylic acids and derivatives	Sugars	181	180.063	[M+H]+	C6H12O6	A	48815000	43814000	42238000	62086000	32096000	57073000	47827000	30633000	38065000	50798000	51694000	50655000	52193000	49795000	37861000	36534000	49813000	46139000	45671000	42533000	46460000	42319000	37801000	51877000
MEDP0229	Lactose	Carboxylic acids and derivatives	Sugars	343	342.116	[M+H]+	C12H22O11	B	75481	73835	73743	86404	60672	106550	79504	61117	46482	120910	98954	121570	64697	82399	63425	42228	62161	64647	82368	50784	78861	99523	61535	84695
MEDP0230	Maltose	Carboxylic acids and derivatives	Sugars	343	342.116	[M+H]+	C12H22O11	A	75481	73835	73743	86404	60672	106550	79504	61117	46482	120910	98954	121570	64697	82399	63425	42228	62161	64647	82368	50784	78861	99523	61535	84695
MEDP0232	N-Acetyl-D-Glucosamine	Carboxylic acids and derivatives	Sugar derivatives	222	221.09	[M+H]+	C8H15NO6	A	1119500	1158400	918990	1205700	1064400	922050	974260	1013000	933510	1422300	803420	1325000	899300	896850	1036500	989370	784430	1120700	1049500	1193000	1035400	1023400	1049500	1100000
MEDP0242	Nicotinamide	CoEnzyme and vitamins	CoEnzyme and vitamins	123.1	122.1	[M+H]+	C6H6N2O	A	3267500	1040000	2067300	663930	1451900	792540	1167800	1567400	2794700	1800500	1816200	2513400	1438300	1027700	906680	1043600	1401200	1066100	2109600	2020500	3921900	1869100	3343000	834210
MEDP0246	Nicotinic Acid	CoEnzyme and vitamins	CoEnzyme and vitamins	124	123.032	[M+H]+	C6H5NO2	B	72600	85953	73600	76321	101300	73178	200340	195970	207520	244310	294380	184100	122070	123750	113740	118920	172830	178300	191960	93869	230210	259110	229670	92463
MEDP0249	Pantothenol	CoEnzyme and vitamins	CoEnzyme and vitamins	206.13	205.131	[M+H]+	C9H19NO4	A	5905.2	13979	12970	9420.3	53258	13084	18705	43374	50075	23059	14391	23198	39173	44523	46614	14723	19058	31332	18680	13622	23237	6705.7	11324	23328
MEDP0250	Riboflavin	CoEnzyme and vitamins	CoEnzyme and vitamins	377	376.138	[M+H]+	C17H20N4O6	A	509290	411260	417000	315610	405730	412900	435400	460140	398800	310810	498510	415300	398020	342180	214750	305760	406850	537240	472990	479710	593000	488470	421540	213740
MEDP0251	Trigonelline	CoEnzyme and vitamins	CoEnzyme and vitamins	138	137.048	[M+H]+	C7H7NO2	A	205720	86040	319080	71236	362030	141520	175930	176090	297420	132080	187260	258800	189490	98610	115850	168060	239910	226800	229350	216960	455210	424710	228360	49265
MEDP0270	3-Indolebutyric Acid	Heterocyclic compounds	Indole and Its derivatives	204.1	203.095	[M+H]+	C12H13NO2	B	123450	152240	154930	128150	107450	191520	144880	106230	138230	142570	118410	82789	79678	96849	126970	90371	129920	79618	96161	113220	77720	223260	102830	159150
MEDP0272	5-Hydroxyindole-3-Acetic Acid	Heterocyclic compounds	Indole and Its derivatives	192.06	191.058	[M+H]+	C10H9NO3	A	48903	39695	33638	19017	29304	20711	32793	30613	48123	60787	46387	106210	38508	21152	43959	23674	40665	35542	50404	49599	60814	51215	95823	17754
MEDP0275	Indole-3-Acetic Acid	Heterocyclic compounds	Indole and Its derivatives	176.1	175.063	[M+H]+	C10H9NO2	A	1356100	1362500	1580800	2252200	853180	1552900	3569200	2085800	2702600	2828300	3215300	2276000	2154100	2400500	2160200	1747600	1963800	1918900	2452900	1378500	3672800	2029100	3032700	3410400
MEDP0276	Indole-3-Carboxaldehyde	Heterocyclic compounds	Indole and Its derivatives	146.1	145.053	[M+H]+	C9H7NO	A	509660	470930	876070	900880	735880	762170	805440	776850	435770	255560	741670	445520	1246800	1882700	2128200	600550	3272500	1609600	720480	399390	632970	638440	518260	267280
MEDP0277	Methyl Indole-3-Acetate	Heterocyclic compounds	Indole and Its derivatives	190.1	189.079	[M+H]+	C11H11NO2	A	47082	67577	127760	66774	83412	70611	109950	114710	68134	45323	139350	110990	180090	110720	169810	53262	511000	128560	166620	87107	74159	67158	71412	58877
MEDP0289	3,4,5-Trimethoxycinnamic Acid	Organic acid And Its derivatives	Organicacid and Its derivatives	239.084	238.084	[M+H]+	C12H14O5	B	17150	6872.1	16829	9	9152.1	9	9	9	9371.2	9	5928.1	7439.3	9	6728.4	9	9	9	9	48894	14858	12036	15475	9757	9
MEDP0296	4-Guanidinobutyric Acid	Organic acid And Its derivatives	Organicacid and Its derivatives	146.085	145.085	[M+H]+	C5H11N3O2	B	601210	762740	419560	344320	754550	295980	852830	691090	772720	832630	424030	758340	205830	306040	381730	430880	455320	303660	743030	394890	889490	1193100	836460	323710
MEDP0297	5-Aminovaleric Acid	Amino acid and Its metabolomics	Amino acid derivatives	118.2	117.079	[M+H]+	C5H11NO2	A	20824	5598.4	7244.8	7715	8781.4	15872	11973	9608.4	11595	15289	19162	19871	41243	13638	27310	2271.1	36689	15992	10531	11579	36562	10326	25780	8317.4
MEDP0298	6-Aminocaproic Acid	Amino acid and Its metabolomics	Amino acid derivatives	132.095	131.095	[M+H]+	C6H13NO2	B	1481200	956470	1034100	1124200	1323400	1015200	1895100	2311400	1675900	1501900	1909400	1948400	1922300	1991400	2179400	1922500	2484000	2095700	2233500	1221300	2415600	2200000	1967900	1316700
MEDP0299	7-Methyluric Acid	Amino acid and Its metabolomics	Amino acid derivatives	183	182.044	[M+H]+	C6H6N4O3	B	581240	638840	573020	644310	682210	636790	641430	647630	652550	591440	562520	668970	582160	587140	678160	629750	706340	639260	587920	658290	542950	600710	568100	614670
MEDP0305	Creatinine	Organic acid And Its derivatives	Organicacid and Its derivatives	114.059	113.059	[M+H]+	C4H7N3O	A	534430	260460	334610	309270	496960	265520	398490	275390	325550	433250	317850	330920	336250	356620	269100	215630	353620	259780	336720	263190	377890	306620	599480	308550
MEDP0307	Dl-2-Aminooctanoic Acid	Organic acid And Its derivatives	Organicacid and Its derivatives	160.126	159.126	[M+H]+	C8H17NO2	A	285740	436260	619180	761740	555790	343430	960700	949110	542670	365880	651310	485070	755160	992420	788940	726440	560580	1194400	1242700	692950	577870	651700	521450	485770
MEDP0313	Guanidineacetic Acid	Organic acid And Its derivatives	Organicacid and Its derivatives	118.1	117.054	[M+H]+	C3H7N3O2	B	13675	17111	19753	8801.6	22911	19223	19103	11266	19801	16921	18871	21983	15896	34365	18091	5636.1	21306	12124	12044	12300	16243	15764	24701	7248.5
MEDP0315	Hippuric Acid	Organic acid And Its derivatives	Organicacid and Its derivatives	180.1	179.058	[M+H]+	C9H9NO3	A	13461000	25204000	22455000	13936000	22166000	30062000	90017000	67008000	84176000	77999000	72181000	178600000	85961000	34471000	73893000	40266000	97063000	63572000	117630000	109100000	129130000	104460000	106940000	33063000
MEDP0318	Kinurenine	Amino acid and Its metabolomics	Amino acid derivatives	209.1	208.085	[M+H]+	C10H12N2O3	A	1733900	2371000	1516400	1166500	2633400	2203900	2725500	2897600	1839000	1736300	2174200	2392200	3313900	2800900	1985900	1874500	4455200	4101300	2906600	5027400	2895500	1504100	2173000	2077900
MEDP0319	Kynurenic Acid	Amino acid and Its metabolomics	Amino acid derivatives	190.043	189.043	[M+H]+	C10H7NO3	A	91184	108360	99811	134700	81817	93440	228220	137900	169170	172770	249330	156180	146340	205020	220470	154630	178160	183520	151490	120910	218550	182760	225650	178500
MEDP0321	L-Dihydroorotic Acid	Organic acid And Its derivatives	Organicacid and Its derivatives	159	158.033	[M+H]+	C5H6N2O4	B	12642000	10841000	11759000	13550000	11980000	15401000	12032000	8333500	10553000	10966000	11047000	10370000	12421000	13815000	12267000	12568000	11482000	11578000	21141000	11745000	10406000	11731000	8758600	14923000
MEDP0325	Maleic Acid	Organic acid And Its derivatives	Organicacid and Its derivatives	117.011	116.011	[M+H]+	C4H4O4	B	1814900	838260	1242800	1797000	1348600	1562700	2752000	2448700	2661500	2091100	2046200	3180200	3412100	2884900	3412400	2838000	3865400	3333500	2591800	2058900	4147700	5052300	3151200	2073600
MEDP0326	N'-Formylkynurenine	Amino acid and Its metabolomics	Amino acid derivatives	237.1	236.08	[M+H]+	C11H12N2O4	A	419220	485320	175330	168250	454610	272670	398730	871740	381030	253990	349210	405260	471970	394570	459450	257160	469470	555780	651990	1261100	448500	222810	260500	234910
MEDP0336	Lysopc 14:0	GP	LPC	468.3	467.3	[M+H]+	C22H46NO7P	A	13836000	11017000	12734000	13853000	12865000	12207000	22750000	11567000	14988000	24104000	16504000	17773000	14419000	17914000	18526000	10424000	11886000	15172000	12353000	12596000	17575000	20492000	15251000	11396000
MEDP0338	Lysopc 16:0	GP	LPC	496.33	495.3	[M+H]+	C24H50NO7P	A	93222000	84648000	105920000	117500000	111960000	80834000	138850000	96156000	122700000	128670000	124430000	122100000	105160000	125810000	127670000	106100000	118390000	126380000	112250000	92686000	132030000	134570000	113420000	120440000
MEDP0340	Lysopc 16:1	GP	LPC	494.31	493.3	[M+H]+	C24H48NO7P	A	54065000	33189000	35118000	61027000	43776000	36535000	75768000	58910000	52689000	67167000	54845000	60152000	46919000	56617000	63400000	34615000	50613000	51585000	43692000	49474000	55763000	56800000	49295000	77086000
MEDP0342	Lysopc 18:0	GP	LPC	524.36	523.36	[M+H]+	C26H54NO7P	A	101380000	108490000	125210000	176030000	149740000	74866000	180860000	122650000	128760000	166080000	161040000	151720000	136820000	184670000	178350000	166020000	151670000	171050000	168030000	100270000	182860000	174260000	159520000	154700000
MEDP0344	Lysopc 18:1	GP	LPC	522.35	521.35	[M+H]+	C26H52NO7P	A	309760000	228630000	334810000	453760000	335680000	250500000	431810000	344190000	367540000	418000000	421620000	370020000	345960000	461150000	457210000	380390000	409550000	421610000	342180000	311350000	429250000	406220000	396760000	503860000
MEDP0346	Lysopc 18:2	GP	LPC	520.33	519.35	[M+H]+	C26H50NO7P	A	24593000	19446000	34286000	39603000	25684000	19586000	37318000	30011000	33407000	33971000	35130000	29741000	34608000	44634000	41708000	31621000	41451000	39990000	30024000	25054000	40259000	38508000	34872000	40125000
MEDP0352	Lysopc 20:2	GP	LPC	548.36	547.37	[M+H]+	C28H54NO7P	A	19912000	15939000	27278000	47068000	26059000	14134000	48776000	24015000	28091000	58532000	49350000	28680000	30418000	57596000	56112000	33099000	32835000	36440000	26111000	19548000	46598000	39325000	44691000	47899000
MEDP0357	Urocanic Acid	Organic acid And Its derivatives	Organicacid and Its derivatives	139.04	138.043	[M+H]+	C6H6N2O2	A	48512	40475	43230	37083	51020	52335	9	34331	55186	28988	13139	46617	26409	41641	64844	41846	61060	52286	49090	58875	88635	44986	47629	32771
MEDP0361	4-Hydroxybenzaldehyde	Benzene and substituted derivatives	Benzene and substituted derivatives	123.04	122.037	[M+H]+	C7H6O2	A	136380	99463	165430	111480	156660	147630	148150	234610	174030	167660	182600	182880	155790	142970	137320	149560	156470	152440	234420	172500	172370	156440	160610	117000
MEDP0368	Taurocholic Acid Sodium Salt Hydrate	Bile acids	Bile acids	556.28	555.284	[M+H]+	C26H46NNaO8S	A	440110	399320	429110	403140	379420	324510	384070	411960	425530	401090	404420	394850	356730	365800	409140	339420	366880	439420	434260	498610	369490	327650	360260	374090
MEDP0378	N6-Succinyl Adenosine	Nucleotide And Its metabolomics	Nucleotide and Its metabolomics	384	383.108	[M+H]+	C14H17N5O8	A	3249500	1395100	3025600	1064700	2085200	1517600	1511900	1429300	1437000	1881200	1972700	2749700	1772700	938320	1179400	1202100	1856600	1702700	2560200	3182100	2216300	1587600	1573100	1346800
MEDP0379	3-Hydroxyhippuric Acid	Amino acid and Its metabolomics	Amino acid derivatives	196.05	195.053	[M+H]+	C9H9NO4	A	314740	203360	205120	270750	267950	269980	682730	389450	709850	402110	743120	833060	981010	453820	712960	725500	1007600	786380	671550	531750	836940	499690	388110	119930
MEDP0380	2-(Dimethylamino)Guanosine	Nucleotide And Its metabolomics	Nucleotide and Its metabolomics	312	311.123	[M+H]+	C12H17N5O5	B	1097300	985810	832780	859450	1075100	704740	688570	822700	787590	766920	810340	1001000	889460	572420	711700	550480	847820	766620	856520	1370000	667630	550720	581620	762540
MEDP0384	Isoxanthopterin	Heterocyclic compounds	Pteridines and derivatives	180.04	179.044	[M+H]+	C6H5N5O2	A	23799	21499	15050	13818	30715	15309	11897	24874	19124	22382	17513	23862	15683	3553.5	6650.7	8924.1	22459	9774.6	25638	29051	15823	7565.3	11617	12420
MEDP0386	N-Acetylthreonine	Amino acid and Its metabolomics	Amino acid derivatives	162	161.069	[M+H]+	C6H11NO4	A	89959	69275	91895	89885	60528	123290	65661	40110	84995	62417	68098	131110	82283	52767	68191	58855	73184	111030	98147	122370	90445	82699	101940	54097
MEDP0387	L-Homoarginine	Amino acid and Its metabolomics	Amino acids	189	188.127	[M+H]+	C7H16N4O2	A	76333	31329	31760	104930	66791	80571	75739	60489	68643	101120	69600	41218	178630	78548	106680	48087	94009	109370	69514	52665	81359	53353	103240	30129
MEDP0389	Pantetheine	CoEnzyme and vitamins	CoEnzyme and vitamins	279.13	278.13	[M+H]+	C11H22N2O4S	B	2512600	1929100	2134300	2120300	2401900	2408300	2784600	2714900	2265600	2670300	2350900	2208800	1881300	2606000	2535400	2075500	2330200	2651400	2520100	2299000	2875300	2583800	2978400	2162600
MEDP0395	DL-Pipecolic Acid	Organic acid And Its derivatives	Organicacid and Its derivatives	130	129.079	[M+H]+	C6H11NO2	A	289020	167650	371960	301760	373070	343060	269950	308550	283310	165250	416790	335460	147340	257820	326360	66267	314240	299320	195640	169240	381150	386640	328620	181930
MEDP0401	5'-Deoxy-5'-(Methylthio) Adenosine	Nucleotide And Its metabolomics	Nucleotide and Its metabolomics	298	297.09	[M+H]+	C11H15N5O3S	A	653830	648290	722370	751850	587770	755460	741150	744970	803230	763860	944620	963680	832020	528600	538120	496810	901520	649360	865150	1483400	873220	733890	810440	756910
MEDP0404	Sarcosine	Amino acid and Its metabolomics	Amino acids	90	89.048	[M+H]+	C3H7NO2	B	3618400	4408100	5644700	4157200	3480600	4269100	4017400	4581300	4626600	4826700	4324100	3767300	6544800	4435100	5148800	4899700	5216600	3954000	6061800	5640300	4812900	3266700	3288100	5245700
MEDP0426	Xanthurenic Acid	Amino acid and Its metabolomics	Amino acid derivatives	206.1	205.038	[M+H]+	C10H7NO4	B	9	9	9	9	9	9	8490.3	9	9	8901.4	9	12018	9	9	9	9	9	9	11122	9769.9	9	9	9	16448
MEDP0428	Cholesterol	Hormones and hormone related compunds	Hormones and hormone related compunds	387.1	386.355	[M+H]+	C27H46O	A	1116000	1003800	1025800	1162700	900820	994340	1022600	1058700	1150800	1125200	1190400	1137100	936910	994220	956670	962350	1024400	926590	1199100	1273500	1448600	1222700	1237100	1193100
MEDP0429	Punicic Acid	FA	FFA	279.3	278.225	[M+H]+	C18H30O2	A	217140	201460	127090	341460	412380	234590	355500	259650	303080	295540	386230	84561	220800	537600	530050	351480	257140	410260	275750	89056	293750	353330	107690	96255
MEDP0430	2-Aminoadipic Acid	Organic acid And Its derivatives	Organicacid and Its derivatives	162.1	161.069	[M+H]+	C6H11NO4	A	266790	212240	273360	158940	194920	167610	575550	335060	586520	351540	711560	464380	296430	235290	572010	500010	422060	400640	1497800	621740	1075700	882720	741520	143990
MEDP0434	Lysopc 17:0	GP	LPC	510.1	509.348	[M+H]+	C25H52NO7P	A	16850000	15597000	26774000	31735000	22024000	15179000	31910000	15438000	24455000	34157000	23338000	33529000	23830000	32177000	31576000	28286000	19236000	29690000	22419000	18550000	30921000	38149000	34244000	30593000
MEDP0435	6-Methyl mercaptopurine	Nucleotide And Its metabolomics	Nucleotide and Its metabolomics	167.1	166.031	[M+H]+	C6H6N4S	A	21538000	24354000	20146000	20609000	20396000	23209000	24085000	26212000	23797000	23266000	24107000	21241000	24034000	23984000	29571000	22706000	25523000	25330000	23408000	19909000	24895000	25036000	25646000	20991000
MEDP0442	Sn-Glycero-3-Phosphocholine	Tryptamines,Cholines,Pigments	Cholines	258.2	257.103	[M+H]+	C8H20NO6P	A	283250	266550	291560	291470	205770	239350	240300	92865	116550	379760	306770	126420	201860	221350	279680	90652	185750	173870	275490	442100	237530	181500	238490	425440
MEDP0443	10-Formyl-Thf	Heterocyclic compounds	Pteridines and derivatives	474.2	473.166	[M+H]+	C20H23N7O7	B	26388	38538	20617	19866	18335	20395	16876	27347	28643	17277	38674	17513	26573	23977	22761	19611	31180	23793	47909	24498	19057	27214	29795	17699
MEDP0453	Indole	Heterocyclic compounds	Indole and Its derivatives	118	117.058	[M+H]+	C8H7N	B	2262200	2499100	2215700	2952400	1603800	2063100	4635900	3447300	3862000	3857800	5141900	3501800	3090300	4308800	4409200	3375400	3743500	3526400	3174400	2476800	5171900	3895900	4656500	4296900
MEDP0457	5-Aminolevulinate	Organic acid And Its derivatives	Organicacid and Its derivatives	132.1	131.058	[M+H]+	C5H9NO3	B	259190	187990	137450	213930	218120	166970	328100	398690	275510	273750	340670	275200	338040	326870	376580	308630	378990	275480	299820	269530	405490	327060	321770	251870
MEDP0494	Lysopc 15:0	GP	LPC	482.3	481.317	[M+H]+	C23H48NO7P	A	15056000	12605000	20976000	19587000	18266000	13819000	25504000	14035000	19819000	31180000	19939000	29826000	21689000	25218000	27575000	18392000	14160000	23000000	18539000	18319000	24368000	33509000	27497000	21733000
MEDP0495	Lysope 18:2 (2N Isomer)	GP	LPE	520.33	519.332	[M+H]+	C26H50NO7P	A	24593000	19446000	34286000	39603000	25684000	19586000	37318000	30011000	33407000	33971000	35130000	29741000	34608000	44634000	41708000	31621000	41451000	39990000	30024000	25054000	40259000	38508000	34872000	40125000
MEDP0498	Lysopc 18:3	GP	LPC	518.3	517.317	[M+H]+	C26H48NO7P	A	46563000	39207000	46444000	49007000	46053000	37397000	60183000	42628000	47907000	55172000	52156000	50634000	44958000	47998000	47480000	50551000	54324000	52096000	51686000	41225000	53960000	53436000	50765000	48823000
MEDP0504	Glucosamine	Carboxylic acids and derivatives	Carboxylic acids and derivatives	180	179.079	[M+H]+	C6H13NO5	B	1714800	1292400	1561900	1325500	1485200	1108700	915720	1041000	1125100	1096700	1181000	1429100	1339200	1384800	1129300	1540900	1685600	1696200	1149200	986500	728790	972350	1546100	1198500
MEDP0507	2-Hydroxycinnamic acid	Benzene and substituted derivatives	Phenolic acids	165.047	164.047	[M+H]+	C9H8O3	B	1576500	1333200	1338800	1037600	1841300	1100900	3206000	3204100	3081300	4045300	4334600	2962400	1896100	2020700	2453700	2025900	2542100	2723100	2962200	1866500	3644900	3823400	3585700	1639800
MEDP0510	Acetyl-L-carnitine	FA	CAR	204.122	203.116	[M+H]+	C9H17NO4	B	28823000	33145000	32614000	19426000	34202000	22059000	39048000	28667000	49228000	37733000	23385000	33903000	22541000	25187000	22575000	19849000	31546000	30871000	42015000	24515000	38555000	33203000	38048000	12089000
MEDP0511	Jasmonic acid	Organic acid And Its derivatives	Organicacid and Its derivatives	211.133	210.126	[M+H]+	C12H18O3	B	9013.3	15874	4698.2	8441	5462.1	8846.8	8116	11063	7702.4	14577	9	9	6459	9	5286.2	10606	11196	9225.5	5307.7	4692.6	4112.7	9	11767	9
MEDP0518	DL-Stachydrine	Organic acid And Its derivatives	Organicacid and Its derivatives	144.102	179.071	[M-Cl]+	C7H14ClNO2	B	281660	99895	263460	202040	522350	161270	211180	123340	249000	275160	447840	167490	156260	190810	575860	165850	516410	327660	150560	336130	221280	135190	996640	69057
MEDP0519	L-Norleucine	Amino acid and Its metabolomics	Amino acids	132.102	131.095	[M+H]+	C6H13NO2	B	4347600	5239300	5613500	5850600	3749200	4947400	9574100	6029300	7416000	8181100	10569000	8077100	6344100	8178100	9257200	7256900	7171400	7556100	7942500	5245500	10055000	7594800	9720300	8524700
MEDP0523	DL-Carnitine	FA	CAR	162.112	161.105	[M+H]+	C7H15NO3	B	3139500	2350600	1958900	1554500	5319400	2309800	5050000	3536900	5088200	3300300	1249500	3054600	1324400	3158600	1752500	2783300	2082200	2535900	5773400	1490100	3631200	3651600	4466000	732170
MEDP0525	N-Acetyl-L-alanine	Amino acid and Its metabolomics	Amino acid derivatives	132.058	131.058	[M+H]+	C5H9NO3	B	4379000	2728400	2893100	3302000	3821500	3040700	5519400	7356000	4979500	4063500	5560200	5454500	5965000	6005600	6756100	5972900	6886200	5183200	6434600	3905100	7262400	6460400	5639700	3957100
MEDP0528	5-Aminosalicylic Acid	Organic acid And Its derivatives	Organicacid and Its derivatives	154.043	153.043	[M+H]+	C7H7NO3	A	29199	59717	31460	53669	80589	45594	44569	54758	36101	48620	63903	41712	35944	55793	43620	42511	52527	67784	71483	50921	61120	37777	52518	9
MEDP0535	Triethyl phosphate	Organic acid And Its derivatives	Phosphoric acids	183.071	182.071	[M+H]+	C6H15O4P	B	322040	355090	317710	320980	323360	334250	342730	327080	338470	331270	339970	333030	335500	358720	328720	326170	343130	319800	354340	301920	360020	333070	353210	446430
MEDP0537	PAF C-16	GP	LPC	524.36	523.364	[M+H]+	C26H54NO7P	A	101380000	108490000	125210000	176030000	149740000	74866000	180860000	122650000	128760000	166080000	161040000	151720000	136820000	184670000	178350000	166020000	151670000	171050000	168030000	100270000	182860000	174260000	159520000	154700000
MEDP0545	2-Pyrrolidinone	Heterocyclic compounds	Heterocyclic compounds	86.0528	85.0528	[M+H]+	C4H7NO	B	186850	206440	471760	363150	137130	935100	281220	237350	424600	195660	119610	335370	439560	264840	394380	539560	282230	655430	158200	243620	575940	175590	262470	202330
MEDP0577	Isobutyryl carnitine	FA	CAR	232.147	231.147	[M+H]+	C11H21NO4	A	11388000	10373000	7498800	6640800	13729000	15614000	10962000	13306000	9660900	10632000	9219900	14166000	11330000	9560700	10271000	11880000	19885000	15568000	19438000	10136000	41137000	10595000	8802900	7429700
MEDP0585	Stearidonic Acid	FA	FFA	277.209	276.209	[M+H]+	C18H28O2	A	9483.3	27359	9	18194	21577	9	16167	17211	11902	10605	5302.4	9	9	9	9	9	9	7538.8	9774.1	6074	9	8416.9	9	6198.9
MEDP0587	N-Alpha-acetyllysine	Amino acid and Its metabolomics	Amino acid derivatives	189.116	188.116	[M+H]+	C8H16N2O3	A	73894	152380	146320	100030	48780	123900	100010	116140	114430	74969	139930	169400	183440	117800	141100	153110	176450	200120	126410	117300	190680	59919	89837	59193
MEDP0598	2'-Hydroxy-5'-methylacetophenone	Benzene and substituted derivatives	Benzene and substituted derivatives	151.068	150.068	[M+H]+	C9H10O2	B	49473	39090	41151	37554	45313	42633	40415	47669	36935	39822	47141	49463	38514	37778	39120	40214	37677	39319	47040	40780	49795	45066	42939	48663
MEDP0611	N-Acetyl-L-Histidine	Amino acid and Its metabolomics	Amino acid derivatives	198.08	197.08	[M+H]+	C8H11N3O3	A	38306	46086	57157	21550	31226	65283	34646	21082	56667	44516	48696	169480	46025	40219	49579	64503	66727	44015	38090	50606	75762	57611	48328	17018
MEDP0618	2-Methylbutyroylcarnitine	FA	CAR	246.163	245.163	[M+H]+	C12H23NO4	B	9392100	16594000	12572000	7991000	15032000	15294000	10487000	12148000	10579000	10148000	11656000	16818000	10227000	11134000	19547000	10869000	16633000	20865000	23242000	12038000	35824000	14970000	12621000	3084200
MEDP0627	Isonicotinic acid	Organic acid And Its derivatives	Organicacid and Its derivatives	124.032	123.032	[M+H]+	C6H5NO2	A	899030	334180	592680	193750	403270	214600	425440	469060	791970	520750	518770	724660	417700	317000	319970	315110	405960	346620	587230	618990	1152200	519000	936530	251340
MEDP0630	Methyl jasmonate	Aldehyde,Ketones,Esters	Esters	225.141	224.141	[M+H]+	C13H20O3	A	1989300	2452100	2409900	2549800	2264700	2731000	2508000	2297900	2312400	2075700	2218400	2103300	2241600	2223500	2190100	2417900	2366600	2262500	2252200	2346000	2009000	1883200	2088500	2664400
MEDP0631	Dimethyl fumarate	Aldehyde,Ketones,Esters	Esters	145.042	144.042	[M+H]+	C6H8O4	B	1141700	1107800	1165300	1010100	1218300	1222400	941080	934710	998420	1164100	797220	1316600	1079800	909770	984270	1102000	1352500	1073600	1207100	1365400	1109900	1290700	1071400	1184800
MEDP0637	L-phenylalanyl-L-proline	Amino acid and Its metabolomics	Amino acid derivatives	263.132	262.132	[M+H]+	C14H18N2O3	A	867470	1093600	1016000	1063600	1252400	1094300	1773700	1152800	1195000	1423400	1533700	1070200	1100100	1466000	1105600	841260	1078600	1259300	1033200	977620	1943700	1303500	1805400	1615300
MEDP0638	LysoPE(16:1(9Z)/0:0)	GP	LPE	452.27	451.27	[M+H]+	C21H42NO7P	A	56857	44290	14278	31520	20526	24646	30620	18210	32142	29795	31450	30404	19119	23032	28811	13146	27198	20525	7431.7	23942	18898	19233	18599	41419
MEDP0653	Benzylcinnamate	Aldehyde,Ketones,Esters	Esters	239.3	238.099	[M+H]+	C16H14O2	A	33245	30624	36036	29408	34238	29791	32914	30396	29558	24558	28764	28222	30092	35394	26915	27368	30693	28798	36457	30960	31061	27528	28301	23462
MEDP0654	2-Phenylacetamide	Benzene and substituted derivatives	Benzene and substituted derivatives	136	135.068	[M+H]+	C8H9NO	B	25442	61697	65746	39907	36624	50027	59356	51524	71831	50368	32869	41399	75698	44347	61023	66581	50910	65283	41137	36358	90042	31171	40089	53931
MEDP0658	Ethyl dodecanoate	Alcohol and amines	Amines	229.1	228.209	[M+H]+	C14H28O2	A	718160	774830	728840	667470	726590	711300	713120	709800	713680	624460	773820	759460	753930	903840	667950	757380	729820	722170	982080	899070	809610	773080	841650	766930
MEDP0672	Cyclohexylamine	Alcohol and amines	Amines	99.9	99.1048	[M+H]+	C6H13N	A	20306	9	150720	263020	47446	238410	30584	33807	72787	44280	135220	160790	157130	303080	201030	163770	184950	431100	134830	30147	162330	144510	36058	45022
MEDP0677	Butylamine	Alcohol and amines	Amines	74.1	73.0891	[M+H]+	C4H11N	A	1726500	4799000	1914800	6176900	1399800	6533900	3934000	4566100	3793400	3718200	2686900	3245400	2559500	5532400	4141100	4012500	3550600	2829700	3182800	2627100	2444400	3335400	6314800	2682800
MEDP0681	2,2,2-Trichloroethanol	Alcohol and amines	Alcohols	149.2	147.925	[M+H]+	C2H3Cl3O	A	1247700	1352400	1386300	1298000	1250200	936830	1556400	1260200	1026700	1307600	1577000	1105600	983750	1608100	1856700	1079200	1492200	1000400	1643500	1196800	1379600	1325900	1399800	1481000
MEDP0682	Hydroxyacetone	Aldehyde,Ketones,Esters	Ketones	75.1	74.0368	[M+H]+	C3H6O2	B	8858200	8902600	8881000	13019000	8353600	11594000	8577700	13784000	6365900	9626100	12053000	7807500	4741800	8610100	10079000	4196100	10842000	10383000	7086500	12765000	11732000	6385800	7972700	10243000
MEDP0685	Methylcysteine	Amino acid and Its metabolomics	Amino acids	136.2	135.035	[M+H]+	C4H9NO2S	B	1480100	1366400	1297400	1133700	1961900	1265400	3304600	3358800	3124200	4312400	4236400	3141000	1916500	1799600	2056700	1867600	2781200	2459500	3542900	2057300	3785200	3811400	3441300	1628800
MEDP0692	Triethylamine	Others	Hydrocarbon derivatives	102	101.12	[M+H]+	C6H15N	B	447340	523120	525880	545080	501090	418090	502060	697990	549800	575140	615950	531190	491790	697370	582470	606390	511310	778830	591760	525320	594080	601150	584130	365090
MEDP0695	Methyl tetradecanoate	Aldehyde,Ketones,Esters	Esters	243.5	242.225	[M+H]+	C15H30O2	A	7185.9	7261.9	7645.3	7725.7	7977.4	9024.7	4865	7207.3	6215.6	6311.6	10790	9185.2	7218.1	6091.8	6182.8	5728.6	6705	7300.3	5844.8	7982.4	9875.1	6044.8	8517.9	5367.9
MEDP0709	Methyl dihydrojasmonate	Aldehyde,Ketones,Esters	Esters	227.3	226.312	[M+H]+	C13H22O3	A	232390	203370	227510	218250	276700	262770	196040	222530	244320	213990	252300	234080	207200	309290	225480	233140	207790	228480	319250	220450	247720	242000	221090	245570
MEDP0713	Pyrazine	Heterocyclic compounds	Heterocyclic compounds	80.9	80.0374	[M+H]+	C4H4N2	A	105350	109020	97291	149930	79856	157930	141730	79593	92943	119780	112130	155970	104140	116460	101170	75598	109790	112390	104240	102620	131580	81272	97849	136300
MEDP0729	Barbituric acid	Heterocyclic compounds	Heterocyclic compounds	129	128.022	[M+H]+	C4H4N2O3	A	2735600	1207500	2060900	1941900	1474600	2346500	1503500	1562500	1781900	1822500	1282000	2115100	1781500	1200900	930020	1146100	951020	1473900	2749900	1788500	1893100	1842300	1953700	782460
MEDP0737	p-Cymene	Benzene and substituted derivatives	Benzene and substituted derivatives	135.3	134.11	[M+H]+	C10H14	A	9150800	8855300	8325400	11507000	7221100	12630000	12128000	9534700	8020500	8812100	14259000	11017000	9516300	8018600	8218900	8605600	9365800	9400300	8261600	9971700	8565700	8685100	6863500	10679000
MEDP0752	DL-Leucine	Amino acid and Its metabolomics	Amino acids	132.095	131.095	[M+H]+	C6H13NO2	B	1481200	956470	1034100	1124200	1323400	1015200	1895100	2311400	1675900	1501900	1909400	1948400	1922300	1991400	2179400	1922500	2484000	2095700	2233500	1221300	2415600	2200000	1967900	1316700
MEDP0765	3-(Methylthio)-1-propanol	Alcohol and amines	Alcohols	107.045	106.045	[M+H]+	C4H10OS	B	207530	153170	702880	342080	146860	343980	494140	260810	432820	378640	549060	809620	655030	464120	676940	249420	366480	666730	745850	390280	532690	673800	683670	209630
MEDP0789	2-Pentyl-3-phenyl-2-propenal	Aldehyde,Ketones,Esters	Aldehydes	203.4	202.136	[M+H]+	C14H18O	A	107680	105200	125220	84647	121640	106130	102620	91978	123800	82545	94786	118150	84626	100770	106430	105790	95233	109400	98277	101230	118410	104280	92936	91444
MEDP0792	PYRROLIDINE	Heterocyclic compounds	Heterocyclic compounds	72.3	71.0735	[M+H]+	C4H9N	B	489330	328760	314550	394180	369270	407900	553830	659700	571840	446090	500430	473380	553600	682340	810790	619700	697820	600600	658500	325790	651010	677830	615750	403340
MEDP0815	N-Ethylacetamide	Alcohol and amines	Amines	88.3	87.0684	[M+H]+	C4H9NO	B	2034200	1581100	1874500	1756500	1441700	1935800	2834800	1475700	1659400	1654400	1477700	1658400	969380	2310800	1471500	1705000	1909600	983630	1543500	1997500	1441600	704740	1365400	2093700
MEDP0821	6-Methylnicotinamide	Heterocyclic compounds	Pyridine and pyridine derivatives	137.1	136.064	[M+H]+	C7H8N2O	A	1108700	352060	550170	25488	169110	265840	51445	230470	404030	113210	323360	121190	148360	19671	11747	42295	73550	128940	585320	63125	271010	221210	64186	64735
MEDP0828	2-Methyl-1-propanol	Alcohol and amines	Alcohols	75.3	74.0732	[M+H]+	C4H10O	B	5649600	4455000	5744000	6929800	3969500	4686300	7809300	5836600	4136900	6509700	5256000	6537200	5460600	5498100	3736100	4574300	4378000	5374900	6333300	3623000	5194900	6541800	5437500	7965100
MEDP0831	1-Aminopropan-2-ol	Alcohol and amines	Alcohols	76	75.0684	[M+H]+	C3H9NO	B	122230	94848	563980	237400	177080	190990	253450	788300	389390	367960	295440	747170	161430	308510	262080	139770	622290	434020	325450	334900	419100	308820	332080	298660
MEDP0844	Furfuryl alcohol	Alcohol and amines	Alcohols	99	98.0368	[M+H]+	C5H6O2	B	7527700	7114300	6702300	7312200	6990600	9931900	7399500	7531400	6887200	7350200	9466800	8718300	9466400	7819500	7816000	5331300	8531900	7913200	9853500	4617400	9016100	6251200	8942900	7019500
MEDP0849	Nα-Acetyl-L-glutamine	Amino acid and Its metabolomics	Amino acid derivatives	189.1	188.183	[M+H]+	C7H12N2O4	A	52961	114850	96452	58989	44730	148580	69323	9	50829	45510	113830	255250	179330	66665	200830	127590	135800	132910	45816	43450	50640	9	89898	9
MEDP0855	caprate (10:0)	Aldehyde,Ketones,Esters	Esters	541.5	540.491	[M+H]+	C37H64O2	A	5282.6	5139	4802	4869.2	3890.4	4494.8	5117.3	4518.5	5392.9	5316.2	7581.9	5886	5263	5522.4	4747.7	4166.4	5898.7	4947.6	4019.8	3358.2	4701	5623.6	4838.4	4635
MEDP0859	Glycyl-DL-phenylalanine	Amino acid and Its metabolomics	Amino acid derivatives	223.2	222.1	[M+H]+	C11H14N2O3	B	137320	80800	88870	106030	71629	98411	106740	158760	100020	90773	135250	107150	139310	129910	116000	89731	158210	95369	87230	77198	120620	150720	83787	174140
MEDP0868	N-Methylalanine	Amino acid and Its metabolomics	Amino acid derivatives	104	103.063	[M+H]+	C4H9NO2	B	844970	443660	522850	807890	723820	519010	752830	713700	911470	804660	694060	704620	984820	989760	733500	530510	940390	729650	799450	631280	950370	817950	981060	479430
MEDP0881	Phosphocholine	Nucleotide And Its metabolomics	Nucleotide and Its metabolomics	185.1	184.074	[M+H]+	C5H15NO4P	B	1337800	1521800	1376200	1230900	1274700	1134100	1035100	1009300	988720	1382100	1302700	1556400	1122400	1087600	1246200	1239700	1040900	1126400	1210300	1266700	1172800	1017700	1394500	1192200
MEDP0883	2,4-Dihydroxypteridine	Heterocyclic compounds	Pteridines and derivatives	165.3	164.033	[M+H]+	C6H4N4O2	A	18268	14362	14172	14602	21778	15255	39065	44346	38851	51210	57916	35698	26399	23308	29459	24003	34809	35714	45687	23421	45634	50930	46457	25416
MEDP0884	L-Methionine Sulfoximine	Amino acid and Its metabolomics	Amino acid derivatives	181.3	180.057	[M+H]+	C5H12N2O3S	A	24617	25993	22121	9	27254	41832	24148	31199	28469	31758	19814	24873	26571	28410	19922	31399	12293	18598	30127	27459	9937.5	28026	37058	23275
MEDP0888	2'-Deoxycytidine 5'-Diphosphate	Nucleotide And Its metabolomics	Nucleotide and Its metabolomics	388.2	387.023	[M+H]+	C9H15N3O10P2	B	4651500	4953100	5197600	5289100	5361900	4834300	4632500	4614500	5141200	4493000	5301300	5292400	4535800	4712800	5319000	4439100	5406400	4854300	4312200	5791000	5714900	4622300	5331600	5588800
MEDP0889	Cortisol	Hormones and hormone related compunds	Hormones and hormone related compunds	363.5	362.209	[M+H]+	C21H30O5	A	2982900	3159300	3699900	2636200	2525100	4235700	3073800	1687100	2774600	2863000	2868000	2818500	1359000	1876000	1769100	1984600	1241400	1715900	2252600	2227200	3000400	2560500	2239700	975410
MEDP0891	L-Tryptophanamide	Amino acid and Its metabolomics	Amino acid derivatives	204.3	203.106	[M+H]+	C11H13N3O	A	59819	53666	58979	86543	29767	62200	156510	97460	115080	121340	120150	89292	81020	86617	93209	72290	78144	70409	86600	56467	168440	83210	113770	125260
MEDP0892	Catechol	Benzene and substituted derivatives	Phenolics	111.1	110.037	[M+H]+	C6H6O2	A	5739600	5873900	5612500	5799800	6057700	5541700	5153300	5205400	5530100	5269100	5349300	4659000	4999800	5536400	5230100	5755700	5307000	5278400	5223200	5037000	5150300	5234600	5375800	6000600
MEDP1001	Delta-Hexalactone	Aldehyde,Ketones,Esters	Esters	115.075	114.068	[M+H]+	C6H10O2	A	72030	157400	33857	121420	78465	58900	111820	130400	98155	97163	41888	27131	17492	28764	36041	42346	24371	42886	90835	55461	32846	57027	26043	13986
MEDP1002	Acetylcholine	Alcohol and amines	Polyamines	146.117	145.11	[M+H]+	C7H15NO2	A	33020	81055	54090	43095	47725	40706	35783	44357	30718	72121	44050	45019	38645	26502	30108	38481	45951	23010	87643	37666	94279	76002	40737	40450
MEDP1003	Hydroxyphenylethylamine	Benzene and substituted derivatives	Benzene and substituted derivatives	120.082	137	[M+H]+	C8H11NO	A	915680	775090	833220	863530	805090	886940	921600	988770	902990	848160	850010	890640	983340	1053100	1172600	990210	1015800	1027400	935920	864440	1091800	1093800	1006600	910310
MEDP1005	β-Alanine	Amino acid and Its metabolomics	Amino acids	90.048	89.048	[M+H]+	C3H7NO2	A	1069200	1295500	1574800	623730	635780	707960	831570	2031000	588980	1054300	1054800	2807400	1439700	715670	1215500	2014500	1333900	1306500	1618400	1825100	3322300	3231600	874800	988080
MEDP1018	5'-Deoxyadenosine	Nucleotide And Its metabolomics	Nucleotide and Its metabolomics	252	251.102	[M+H]+	C10H13N5O3	B	66946	28920	53243	20738	40447	31649	34134	34342	33814	39167	41527	51348	32067	20280	28398	24673	38833	34560	51902	66238	45304	31638	31801	25598
MEDP1020	4-Hydroxyhippurate	Amino acid and Its metabolomics	Amino acid derivatives	196.05	195.053	[M+H]+	C9H9NO4	A	314740	203360	205120	270750	267950	269980	682730	389450	709850	402110	743120	833060	981010	453820	712960	725500	1007600	786380	671550	531750	836940	499690	388110	119930
MEDP1023	Tryptophan glutamic acid	Amino acid and Its metabolomics	Small Peptide	334.13	333.132	[M+H]+	C16H19N3O5	A	24648	23921	21421	15778	22529	18623	17781	24415	19713	26737	32256	28684	19953	18523	19293	21898	24402	23007	25029	31001	27947	20502	21653	18710
MEDP1024	Valyl-leucine	Amino acid and Its metabolomics	Small Peptide	231.161	230.163	[M+H]+	C11H22N2O3	B	33761	9477.5	22248	27723	18712	26009	27167	31019	27228	33545	30338	38711	33692	47259	34684	36622	35436	37740	14493	9929.7	39843	37947	20239	37334
MEDP1025	L-Valyl-L-phenylalanine	Amino acid and Its metabolomics	Amino acid derivatives	265.145	264.147	[M+H]+	C14H20N2O3	B	5831.6	2323.5	3576.9	15135	4293.5	10599	13152	10912	5565.7	10782	9459.2	5014.8	12139	20701	19607	6173.6	10600	8256.2	4861.6	3482.3	9930.5	17262	6786.6	28157
MEDP1028	2-Methylpyrazine	Heterocyclic compounds	Heterocyclic compounds	141.1	94.0531	[M+H]+	C5H6N2	B	29443	22682	28291	32477	24478	44147	53557	40575	56817	38068	34228	46108	22934	33067	19325	35202	29085	29609	33691	32452	55698	54797	42517	39984
MEDP1031	Phenethyl alcohol	Benzene and substituted derivatives	Benzene and substituted derivatives	105.1	122.073	[M-H2O+H]+	C8H10O	A	5883400	5978800	5857200	6359800	6279800	6290300	6467900	7108000	6722100	6785400	6548200	6715500	6655700	7334000	7989000	6589000	7966200	7848900	7097900	6700300	7711300	7693700	6985300	6160800
MEDP1032	Salicylaldehyde	Benzene and substituted derivatives	Benzene and substituted derivatives	105.034	122.037	[M-H2O+H]+	C7H6O2	A	14292000	28647000	26105000	17276000	27222000	34969000	103990000	83601000	101170000	89285000	84429000	203990000	97475000	40938000	83170000	47730000	112140000	74636000	138020000	130830000	149450000	119750000	125690000	36865000
MEDP1033	Benzaldehyde	Benzene and substituted derivatives	Benzene and substituted derivatives	107.048	106.042	[M+H]+	C7H6O	A	3408300	3770000	3174800	3551700	3316700	3217200	3607300	4346800	4143800	3494300	3824900	3761100	3980200	4047500	4474500	3793700	4100800	4059000	3950100	3245900	4415400	4242800	3849900	3296400
MEDP1045	Biliverdin	Tryptamines,Cholines,Pigments	Pigments	583.2	582.248	[M+H]+	C33H34N4O6	A	21543	25987	24630	38865	23242	48619	32221	25185	38095	69449	35683	25893	27377	35697	59434	35157	43054	67689	11881	15226	31399	33518	40148	28555
MEDP1052	N, N-diacetyl-O-methylhydroxylamine	Alcohol and amines	Polyamines	132.058	131.058	[M+H]+	C5H9NO3	A	4379000	2728400	2893100	3302000	3821500	3040700	5519400	7356000	4979500	4063500	5560200	5454500	5965000	6005600	6756100	5972900	6886200	5183200	6434600	3905100	7262400	6460400	5639700	3957100
MEDP1061	DL-O-tyrosine	Amino acid and Its metabolomics	Amino acids	166.085	165.079	[M+H]+	C9H11NO2	A	11543000	12220000	10792000	11241000	10709000	10872000	11943000	13816000	13636000	12068000	12119000	12031000	12132000	13674000	15942000	11944000	13467000	13229000	12922000	10051000	14617000	12997000	12268000	11443000
MEDP1063	Indole-5-carboxylic acid	Heterocyclic compounds	Indole and Its derivatives	162.045	161.048	[M+H]+	C9H7NO2	A	57416	84251	58559	157400	171180	186450	95281	236950	30599	52580	70833	59476	193990	73310	173900	28739	169040	78905	50886	76932	66620	32087	41752	34971
MEDP1064	9-Fluorenol	Alcohol and amines	Alcohols	183.077	182.073	[M+H]+	C13H10O	A	408310	461630	434560	392320	427590	422080	448300	393100	431750	454110	418260	442790	404410	427310	434060	428360	416260	417540	453670	382600	484990	425300	460850	574430
MEDP1072	7-methylguanosine	Nucleotide And Its metabolomics	Nucleotide and Its metabolomics	298.1	297.107	[M+H]+	C11H15N5O5	A	633700	443710	351370	381630	617770	355220	353140	374440	301290	493020	382740	501220	442480	313820	368330	239610	415540	411580	536760	543100	324070	289580	275840	295360
MEDP1073	6-O-methylguanine	Nucleotide And Its metabolomics	Nucleotide and Its metabolomics	166.063	165.065	[M+H]+	C6H7N5O	A	194750	122480	132280	128340	241140	135450	116610	141460	140120	118850	146130	176410	183680	107100	113170	100660	159940	135550	136180	194200	135330	111190	143200	122860
MEDP1076	Kojibiose	Others	Others	325.111	342.116	[M-H2O+H]+	C12H22O11	A	199700	59219	87615	122580	103970	121770	119370	31742	61699	152320	78630	45956	104470	55451	87536	34890	63590	64995	145110	146690	71312	54917	201010	46427
MEDP1077	2'-O-methyladenosine	Nucleotide And Its metabolomics	Nucleotide and Its metabolomics	348.1	281.112	[M+H]+	C11H15N5O4	B	1873300	1511300	573800	666210	3581500	995420	507220	4108800	4248400	604970	1064100	1151600	1612200	778770	548610	1065100	620650	5075400	3665800	776480	3986500	4659600	626000	306480
MEDP1083	Oxypurinol	Nucleotide And Its metabolomics	Nucleotide and Its metabolomics	153	152.033	[M+H]+	C5H4N4O2	A	214730	248810	305500	302650	201090	357020	126770	155720	359960	301320	476300	485730	113040	156820	152190	175460	122080	148310	335210	309560	578610	336010	571330	391160
MEDP1084	Dodecylcarnitine	FA	CAR	344.271	343.272	[M+H]+	C19H37NO4	A	87560	94726	17323	79724	139620	33590	231800	221190	152350	167740	57904	43545	16397	45792	27816	29098	19410	28637	184070	48589	40157	81840	41907	15120
MEDP1087	MG (18: 2 (9Z, 12Z) / 0: 0/0: 0) [rac]	GL	MG	337.3	354.277	[M-H2O+H]+	C21H38O4	A	219540	250620	203880	293090	166380	113000	182330	176350	242180	161510	233900	140230	208320	294610	413630	203260	436780	265520	107200	222000	266830	278100	180320	263040
MEDP1093	Allopurinol	Nucleotide And Its metabolomics	Nucleotide and Its metabolomics	137.048	136.038	[M+H]+	C5H4N4O	A	892500	9	370090	9	210470	230370	9	9	259830	153810	342710	9	202060	9	9	9	9	200940	443800	9	161070	141780	9	9
MEDP1096	1,2-dodecanoyl PC	GP	PC	548.4	548.353	[M-H2O+H]+	C28H56NO8P	B	1651400	1583300	1917500	3913900	2226300	1124100	3340800	2818900	2386300	3374600	3717600	2264000	2543300	3477800	2953100	2604800	2360300	2906200	1971200	1638700	2879100	2327700	2412500	3517100
MEDP1102	Decanoyl L-Carnitine	FA	CAR	316.238	315.241	[M+H]+	C17H33NO4	A	471120	745560	145130	989540	1408300	358320	2610600	2858300	1575400	1631500	566120	415980	180210	484740	356510	238200	178710	308150	2198500	491570	334050	894210	420070	176350
MEDP1106	Lithocholic acid	Bile acids	Bile acids	359.295	376.298	[M-H2O+H]+	C24H40O3	A	100550	165370	328770	309020	182830	219450	36365	77410	73700	110490	125090	273430	219030	191950	89059	213610	138780	153800	82875	496750	300430	107250	476950	48987
MEDP1112	(-)-Norepinephrine	Hormones and hormone related compunds	Hormones and hormone related compunds	273.075	272.068	[M+H]+	C15H12O5	B	9	9	9	3349.2	9	5555.7	14566	9	11513	8182.8	11204	23079	14914	12775	15629	6769	18809	7643.2	5580	8753.1	22118	10589	13736	6231.1
MEDP1120	Estrone	Hormones and hormone related compunds	Hormones and hormone related compunds	271.159	270.162	[M+H]+	C18H22O2	A	270690	72511	268760	150390	148760	206710	182910	76510	109000	53107	36004	61600	93060	335390	175280	189640	57802	83137	102240	19501	110760	159410	161970	51635
MEDP1123	D-positive Turanose	Others	Others	325.111	342.116	[M-H2O+H]+	C12H22O11	B	199700	59219	87615	122580	103970	121770	119370	31742	61699	152320	78630	45956	104470	55451	87536	34890	63590	64995	145110	146690	71312	54917	201010	46427
MEDP1126	(R)-(-)-2-phenylglycine	Amino acid and Its metabolomics	Amino acid derivatives	120.073	137.084	[M-H2O+H]+	C8H11NO	A	13749000	12388000	11978000	12670000	12561000	12315000	13810000	14716000	14519000	13466000	13879000	14189000	13946000	15201000	15907000	13311000	14862000	14658000	14201000	13015000	15864000	14776000	15055000	11514000
MEDP1127	1-acetylindole	Heterocyclic compounds	Indole and Its derivatives	160.1	159.068	[M+H]+	C10H9NO	A	148500	161240	172050	231990	89016	186230	345540	245440	264070	261160	305190	238730	229170	245950	286760	212650	212160	213860	249780	179120	335930	221630	299230	307110
MEDP1132	3-Carboxypropyltrimethylammonium	Organic acid And Its derivatives	Organicacid and Its derivatives	146.117	145.11	[M+H]+	C7H15NO2	A	33020	81055	54090	43095	47725	40706	35783	44357	30718	72121	44050	45019	38645	26502	30108	38481	45951	23010	87643	37666	94279	76002	40737	40450
MEDP1144	L-Isoleucine	Amino acid and Its metabolomics	Amino acids	132.092	131.095	[M+H]+	C6H13NO2	B	71379000	47417000	48274000	58076000	56954000	43297000	92302000	117540000	81861000	73475000	88210000	82412000	89382000	92690000	112370000	93675000	110580000	86775000	97563000	63119000	107860000	106430000	93551000	63201000
MEDP1160	PE (18: 1 (9Z) / 0: 0)	GP	PE	480.3	479.301	[M+H]+	C23H46NO7P	B	12583000	14029000	10730000	15473000	11933000	7364900	15161000	9262400	15434000	10729000	17314000	11017000	16532000	18324000	25190000	15777000	23099000	21843000	9119400	9897200	19224000	11499000	11634000	21634000
MEDP1161	Creatine phosphate	Nucleotide And Its metabolomics	Nucleotide and Its metabolomics	212.043	211.036	[M+H]+	C4H10N3O5P	A	49302	53939	71490	25576	72961	44918	65305	70467	75568	52629	41027	279290	111300	47383	39181	179880	54810	12571	34651	90483	155560	144760	34205	161020
MEDP1162	1-Methylguanine	Nucleotide And Its metabolomics	Nucleotide and Its metabolomics	166.071	165.065	[M+H]+	C6H7N5O	B	370160	313770	320660	305710	469550	314880	256210	333060	300980	317810	329520	381040	411520	242060	256040	224450	365620	298830	331390	456180	322380	281960	292390	254000
MEDP1171	Butenoyl PAF	Others	Others	550.4	549.379	[M+H]+	C28H56NO7P	A	2095400	2054900	3362100	6303300	3251700	1411400	6337500	3045600	3129700	7408000	5664600	4100000	3774700	6942800	7795400	5753500	5791900	6234300	4408100	2288000	7573000	5259900	5565500	5128000
MEDP1177	N-Methyl-α-aminoisobutyric acid	Amino acid and Its metabolomics	Amino acid derivatives	235.2	117.079	[2M+H]+	C5H11NO2	B	4487300	4103400	5551900	8054800	3306400	4001100	3907600	3094000	3077000	4684400	7522300	4116000	6279600	7099200	9373300	4685500	5453200	7740800	4814800	4687400	5225100	4901800	6190200	6970500
MEDP1178	Methylamine	Alcohol and amines	Amines	141.1	140.106	[M+H]+	C6H12N4	A	784570	726280	849860	720620	727900	842640	852170	775410	939060	875140	995170	830380	756450	842010	748540	725700	759980	921070	938520	795220	948740	828360	696880	663130
MEDP1183	N-Acetylcadaverine	Alcohol and amines	Polyamines	145.1	144.126	[M+H]+	C7H16N2O	B	555590	560120	655740	550250	639560	558880	514430	471740	491520	533020	505970	468710	455010	443260	564890	589180	470270	531410	527470	512220	532590	506660	655830	520050
MEDP1194	Calcitriol	Alcohol and amines	Alcohols	417.3	416.329	[M+H]+	C27H44O3	A	37922	60394	41149	39896	66996	43905	47808	55053	42783	43558	63134	39963	35560	53310	52300	48731	47566	56146	46909	76676	58381	59787	67516	74360
MEDP1196	Biotinamide	Alcohol and amines	Polyamines	244.108	243.104	[M+H]+	C10H17N3O2S	A	121120	119600	140740	123680	152930	133910	166150	153250	189280	197700	299430	238550	109960	152670	124100	115790	136250	177230	272460	108230	337350	207860	185920	55374
MEDP1203	(1R, 6S) -6-amino-5-oxocyclohexyl-2-ene-1-carboxylic acid ester	Aldehyde,Ketones,Esters	Esters	156.1	155.058	[M+H]+	C7H9NO3	A	1365300	964290	1175100	974100	994990	875470	1414000	2028900	4571600	1202200	1135900	2481100	1153700	1387400	1659000	3433600	1473500	1347600	1599300	1347600	2689800	2282700	1345600	1469100
MEDP1211	N-acetylpyrrolidine	Heterocyclic compounds	Heterocyclic compounds	114.066	113.084	[M+H]+	C6H11NO	A	415670	298870	281430	258350	388710	265170	360080	322650	391910	408530	278740	358600	260470	267120	212350	169710	265380	206670	258790	272050	492880	299180	491090	315380
MEDP1212	1,3-Dicyclohexylurea	Alcohol and amines	Polyamines	225.196	224.189	[M+H]+	C13H24N2O	A	260400	255970	279110	264880	263540	247530	240720	262540	260950	249030	257120	270920	244810	251530	262710	251640	259110	252850	258340	256960	252720	255860	258180	266020
MEDP1221	2-O-methyl PAF C-16	GP	LPC	496.3	495.369	[M+H]+	C25H54NO6P	A	29894000	24021000	32526000	38166000	33353000	24881000	37955000	29306000	37393000	40105000	36496000	35827000	28382000	37742000	39076000	34201000	35888000	38261000	34881000	27610000	40997000	40648000	33992000	36122000
MEDP1228	Heterodendrin	Others	Others	262.128	261.121	[M+H]+	C11H19NO6	A	758440	310290	433550	414750	323070	527340	422880	522630	574050	595150	729140	563220	240780	561600	386040	470480	832470	498230	506350	403100	1444300	988240	559230	185050
MEDP1231	Folic acid	Organic acid And Its derivatives	Organicacid and Its derivatives	474.2	473.166	[M+H]+	C20H23N7O7	B	26388	38538	20617	19866	18335	20395	16876	27347	28643	17277	38674	17513	26573	23977	22761	19611	31180	23793	47909	24498	19057	27214	29795	17699
MEDP1234	Dopaquinone	Benzene and substituted derivatives	Benzene and substituted derivatives	196.06	195.053	[M+H]+	C9H9NO4	B	81441	59845	53684	82673	74035	81582	184380	111330	185900	126450	190890	212230	277820	135430	202890	187000	296680	219840	210730	154880	217270	129540	113200	33272
MEDP1235	Di-n-propyl phthalate	Aldehyde,Ketones,Esters	Esters	251.128	250.12	[M+H]+	C14H18O4	B	254740	247200	340290	399930	189080	140410	379520	583630	190920	260470	297880	191960	168590	481670	530580	335630	427010	299100	404130	351280	257210	290560	323580	205980
MEDP1238	Coniferyl acetate	Aldehyde,Ketones,Esters	Esters	223.097	222.089	[M+H]+	C12H14O4	B	2153000	1497600	3282400	1903000	2476300	1515600	4404100	507770	3066900	3662000	2678600	3831900	1213000	942480	288410	852490	1769000	532300	13917000	11814000	5414200	5043700	5998900	3276100
MEDP1241	5-Hydroxy-2-oxo-4-ureido-2,5-dihydro-1H-imidazole-5-carboxylic acid ester	Organic acid And Its derivatives	Organicacid and Its derivatives	203	202.034	[M+H]+	C5H6N4O5	A	1643900	2053500	2176100	2088700	1407900	2031400	1429900	1365200	1838900	1748800	1477600	2184300	1888800	1723600	1903600	1612600	1966700	2705900	1985900	1912900	1689100	1663000	2006900	2090100
MEDP1242	4-tert-butylbenzoic acid	Benzene and substituted derivatives	Phenolic acids	179.106	178.099	[M+H]+	C11H14O2	B	710380	714190	708260	634700	689750	636060	601050	611290	659180	590170	576850	671070	664450	674440	685520	673920	666380	600300	639820	605150	561410	546850	547220	552950
MEDP1247	1-deoxyvaleric acid	Organic acid And Its derivatives	Organicacid and Its derivatives	235.2	234.162	[M+H]+	C15H22O2	A	1386300	1433400	1477300	1329900	1399800	1542800	1297800	1381400	1322000	1207900	1222100	1221100	1352300	1204900	1210400	1464400	1354000	1309900	1309600	1483900	1420100	1359500	1272300	1308600
MEDP1251	2-Mercaptobenzothiazole	Heterocyclic compounds	Heterocyclic compounds	167.994	166.986	[M+H]+	C7H5NS2	B	2702400	904390	1587000	654940	2028400	549520	655640	1199800	769450	794670	263670	652100	554130	300620	1230500	1795300	1220600	823500	737630	748030	805890	743810	981510	1046200
MEDP1255	Urobilin	Tryptamines,Cholines,Pigments	Pigments	591.3	590.31	[M+H]+	C33H42N4O6	A	13223	3015.5	4175.8	7211.3	2616.2	6054.8	3695.1	960.87	4399.1	3900.5	6328.5	24097	9700.8	3856	17779	20105	43190	12069	9337.6	1880.7	26105	29090	2195.6	9
MEDP1260	Menadione-9	Benzene and substituted derivatives	Benzene and substituted derivatives	785.6	784.616	[M+H]+	C56H80O2	A	1731.8	572.15	4516.9	10878	3108.2	9586.8	1034.8	1152.5	1483.9	9	1554.2	9	4821.2	567.86	15385	8750.8	100010	8572.3	1616.2	5900	6406.7	580.66	2435	9
MEDP1271	2-Ethylhexyl phthalate	Aldehyde,Ketones,Esters	Esters	279.2	278.152	[M+H]+	C16H22O4	B	2565400	2597800	2730600	2010500	2695600	2014100	3098000	2048700	2543900	2433600	2244000	2219100	2396500	2465500	2078800	2776000	2668000	2237800	1930000	2364200	3182000	2418200	2006100	2232800
MEDP1272	20,26-dihydroxyecdysone	Hormones and hormone related compunds	Hormones and hormone related compunds	497.3	496.304	[M+H]+	C27H44O8	A	39723000	34664000	44902000	48962000	39337000	32524000	54911000	39372000	44608000	48597000	47845000	47182000	40012000	49447000	51266000	43366000	47985000	49955000	46885000	38619000	50768000	53840000	45261000	47660000
MEDP1273	10-deoxyformamycin	Others	Others	454.3	453.309	[M+H]+	C25H43NO6	A	20552000	24331000	16248000	22698000	20421000	12920000	21826000	10778000	19731000	15275000	22025000	18803000	17887000	19315000	23506000	17773000	21683000	22967000	13143000	14015000	17705000	17205000	17514000	25054000
MEDP1274	(4Z, 7Z, 10Z, 13Z, 16Z, 19Z) -Eicosahexaenoate	Aldehyde,Ketones,Esters	Esters	357.3	356.272	[M+H]+	C24H36O2	A	4126000	843720	4364000	6707900	2630700	10801000	2664900	957550	2516600	1292900	2886700	5926600	20089000	7606500	19318000	2644900	28476000	4899500	1903500	8048500	6559300	2119000	2311200	12959000
MEDP1276	Guanine	Nucleotide And Its metabolomics	Nucleotide and Its metabolomics	152.056	151.049	[M+H]+	C5H5N5O	A	96970	82444	84239	13695	53475	51740	23226	37611	49475	33908	58946	98054	33399	9505.5	19101	22051	14326	19089	37257	79440	52606	72161	23854	26288
MEDP1288	Chrysophanol	Benzene and substituted derivatives	Benzene and substituted derivatives	255.056	254.058	[M+H]+	C15H10O4	A	51782	46764	60447	24153	503970	43280	29088	325200	9	9	9	106840	252230	68630	18771	271770	9	57870	19121	27192	70115	34361	238160	9
MEDP1289	Hexanoylcarnitine	FA	CAR	260.176	259.178	[M+H]+	C13H25NO4	A	655310	633150	219160	635640	1895600	1214000	1607800	1884200	885400	945170	428810	815430	755800	484700	794690	459810	1183300	1037100	1908100	569770	3583500	973500	589350	360210
MEDP1298	Pregnanetriol	Alcohol and amines	Alcohols	337.273	336.266	[M+H]+	C21H36O3	A	858670	647250	448130	677730	512290	410150	585480	589860	665470	290700	554950	368600	539240	922450	835450	765970	1081500	1109400	429580	391410	607340	589320	415410	924240
MEDP1314	Monoisobutyl phthalate	Aldehyde,Ketones,Esters	Esters	223.095	222.089	[M+H]+	C12H14O4	B	58929	63479	69089	62236	62523	61388	70164	67429	66035	70718	76467	68161	55310	56304	57849	66423	68004	63886	65384	86007	62211	63448	78341	64269
MEDP1316	MAG(16:1)isomer	GL	MG	331.274	330.304	[M+H]+	C19H38O4	B	51753	38196	49020	31896	52359	40567	41266	32928	56665	65754	50737	63818	54349	51983	54245	53458	57482	50572	45680	66618	75081	58686	50833	54231
MEDP1317	MAG(16:1)	GL	MG	331.274	330.304	[M+H]+	C19H38O4	B	51753	38196	49020	31896	52359	40567	41266	32928	56665	65754	50737	63818	54349	51983	54245	53458	57482	50572	45680	66618	75081	58686	50833	54231
MEDP1318	LysoPC 22:4 (2n isomer1)	GP	LPC	572.363	572.363	[M+H]+	C30H55NO7P	A	2003600	2981200	3674800	5172200	3599800	2287000	4546000	5400600	3263800	3774700	4658500	4495800	8629200	13005000	8362900	6516500	5699500	5510300	3129300	2482400	7331700	4377300	6113400	10619000
MEDP1319	LysoPC 22:4	GP	LPC	572.363	572.363	[M+H]+	C30H55NO7P	A	2003600	2981200	3674800	5172200	3599800	2287000	4546000	5400600	3263800	3774700	4658500	4495800	8629200	13005000	8362900	6516500	5699500	5510300	3129300	2482400	7331700	4377300	6113400	10619000
MEDP1320	LysoPC 22:5 (2n isomer3)	GP	LPC	570.347	570.357	[M+H]+	C30H53NO7P	A	2255800	3791000	3617900	6735300	4226200	3200900	8242800	4251600	5522500	8905800	9284200	6770000	7743100	11131000	10914000	9260100	4991100	7810900	5477200	1694600	9333000	5478900	8704800	9139900
MEDP1321	LysoPC 22:5 (2n isomer2)	GP	LPC	570.347	570.357	[M+H]+	C30H53NO7P	A	2255800	3791000	3617900	6735300	4226200	3200900	8242800	4251600	5522500	8905800	9284200	6770000	7743100	11131000	10914000	9260100	4991100	7810900	5477200	1694600	9333000	5478900	8704800	9139900
MEDP1322	LysoPC 22:5 (2n isomer1)	GP	LPC	570.347	570.357	[M+H]+	C30H53NO7P	A	2169200	3820700	3711900	6599500	4195600	3303400	8151100	3956300	5560000	8540000	9080300	6635400	7800400	11355000	11272000	8584600	4774300	7608100	5570600	1828800	9149300	5520700	8230100	9267500
MEDP1325	LysoPC 22:6	GP	LPC	568.33	568.33	[M+H]+	C30H51NO7P	A	9008400	16250000	17041000	23998000	17619000	9280100	30588000	16331000	13166000	18362000	18211000	12882000	24591000	23083000	20044000	17768000	15259000	20725000	35255000	20956000	16913000	15157000	16018000	23182000
MEDP1326	LysoPC 20:1(2n isomer)	GP	LPC	550.37	550.387	[M+H]+	C28H57NO7P	A	1296500	1330400	2054600	3796400	2045100	800630	3530300	1847200	1909200	4227200	3283100	2433000	2474600	4722400	4699100	3277500	3475400	3894600	2767900	1459000	4775500	3213700	3682900	3149900
MEDP1328	LysoPC 20:2(2n isomer2)	GP	LPC	548.362	548.371	[M+H]+	C28H55NO7P	A	12440000	9718000	17837000	30287000	15491000	9113200	30384000	15992000	17436000	37469000	31178000	19104000	19343000	35322000	35156000	21433000	21918000	23053000	15616000	11864000	30319000	25953000	27640000	29617000
MEDP1330	LysoPC 20:2(2n isomer1)	GP	LPC	548.362	548.371	[M+H]+	C28H55NO7P	A	12440000	9718000	17837000	30287000	15491000	9113200	30384000	15992000	17436000	37469000	31178000	19104000	19343000	35322000	35156000	21433000	21918000	23053000	15616000	11864000	30319000	25953000	27640000	29617000
MEDP1331	LysoPC 20:3(2n isomer)	GP	LPC	546.346	546.355	[M+H]+	C28H53NO7P	A	29835000	28209000	34480000	64399000	40501000	21463000	53880000	50646000	42941000	58820000	64577000	38055000	46163000	61386000	52849000	45956000	44967000	50372000	37339000	28745000	51600000	40498000	45442000	60755000
MEDP1332	LysoPC 20:3	GP	LPC	546.346	546.355	[M+H]+	C28H53NO7P	A	29835000	28209000	34480000	64399000	40501000	21463000	53880000	50646000	42941000	58820000	64577000	38055000	46163000	61386000	52849000	45956000	44967000	50372000	37339000	28745000	51600000	40498000	45442000	60755000
MEDP1333	LysoPC 20:4(2n isomer)	GP	LPC	544.331	544.331	[M+H]+	C28H51NO7P	A	12697000	20334000	26543000	27384000	27404000	14725000	34201000	26369000	18130000	22620000	26078000	26518000	30314000	34163000	31773000	32003000	26538000	34727000	24727000	14397000	28144000	21630000	27308000	34060000
MEDP1334	LysoPC 20:4	GP	LPC	544.331	544.331	[M+H]+	C28H51NO7P	A	12697000	20334000	26543000	27384000	27404000	14725000	34201000	26369000	18130000	22620000	26078000	26518000	30314000	34163000	31773000	32003000	26538000	34727000	24727000	14397000	28144000	21630000	27308000	34060000
MEDP1335	LysoPC 20:5	GP	LPC	542.316	542.316	[M+H]+	C28H49NO7P	A	2878500	2608200	1494400	3104600	4287500	1844800	2728900	2645200	1653700	1797700	2232600	2505300	2094600	2217900	1712500	1765200	1785300	2311600	2012000	3136200	2008900	2031700	2226600	3171100
MEDP1336	LysoPC 20:5(2n isomer)	GP	LPC	542.316	542.316	[M+H]+	C28H49NO7P	A	4012000	3537600	3008100	6326800	6194800	2793800	5270400	3788900	2739900	2912200	4187900	4313300	4029900	4480600	3042500	3152300	3450200	4392300	3633700	5403500	3843200	3581500	4322800	6738100
MEDP1337	LysoPC 18:0(2n isomer)	GP	LPC	524.363	524.371	[M+H]+	C26H55NO7P	A	103650000	116010000	130610000	183750000	153030000	78099000	183710000	129920000	131180000	169620000	163410000	158900000	140710000	191150000	174630000	173990000	159630000	182120000	178080000	102310000	186680000	180530000	167210000	161240000
MEDP1339	LysoPC 18:1(2n isomer)	GP	LPC	522.347	522.355	[M+H]+	C26H53NO7P	A	77148000	48459000	76202000	125520000	78019000	54796000	114500000	78185000	90729000	104980000	110810000	88190000	82291000	119350000	133100000	91819000	110150000	108740000	76638000	75087000	114770000	97827000	99551000	142110000
MEDP1341	LysoPC 18:2(2n isomer1)	GP	LPC	520.33	520.34	[M+H]+	C26H51NO7P	A	26385000	21859000	36429000	43750000	27294000	20953000	38340000	32253000	35819000	36965000	40385000	32214000	36241000	48971000	44159000	33512000	44075000	43089000	32349000	27909000	41375000	40423000	38100000	42629000
MEDP1343	LysoPC 18:3(2n isomer3)	GP	LPC	519.332	518.324	[M+H]+	C26H49NO7P	B	37859	43800	52195	58245	32463	33641	53342	42552	44667	47506	48878	49240	31691	48387	52287	65361	64560	58620	39771	36717	59224	50464	56082	51786
MEDP1345	LysoPC 18:3(2n isomer2)	GP	LPC	518.316	518.324	[M+H]+	C26H49NO7P	A	3358500	2270000	2859200	4820500	2344100	2126100	4503800	2764600	3832300	4365500	4611600	3628500	3577200	5544800	5000100	2739500	4529500	4633200	2485000	3760500	4475900	4381700	3132000	4745400
MEDP1346	LysoPC 16:0(2n isomer)	GP	LPC	496.331	496.34	[M+H]+	C24H51NO7P	A	31443000	24959000	33112000	37805000	32912000	24725000	41419000	30515000	32907000	38453000	35092000	37254000	29911000	39131000	39307000	31637000	36402000	40035000	33106000	28570000	39453000	40406000	36213000	33201000
MEDP1348	LysoPC 16:1(2n isomer)	GP	LPC	494.315	494.324	[M+H]+	C24H49NO7P	A	5420500	3787100	3522100	6319400	4947500	3889400	9000700	6443600	5667900	7642700	6212800	6449400	5517600	6386500	6723400	3981700	5704200	5712500	4916200	5665700	5963400	6620300	6011200	8836600
MEDP1360	Mycosporine glycine	Amino acid and Its metabolomics	Amino acid derivatives	246.1	245.09	[M+H]+	C10H15NO6	B	9775.5	13594	7884.4	34261	24101	45636	47882	24643	10337	53979	42493	13565	76406	66358	68102	9802.6	72655	52188	81599	17969	29452	21578	18795	22288
MEDP1381	Carnitine C20:2	FA	CAR	452.4	452.373	[M+H]+	C27H49NO4	B	25008	26867	8831.5	14460	28553	6071.8	25053	40204	21198	33419	17620	13951	7364	16570	13972	12717	13414	16187	43736	22524	18241	20996	10963	7330.1
MEDP1385	Carnitine C17:1:DC	FA	CAR	442.4	442.353	[M+H]+	C24H43NO6	B	19716	23224	9464.5	14256	26884	9	31524	31612	27299	30330	10069	8772.4	9	10467	9377	9	9	6310.1	50997	13488	11924	17935	10828	5660.6
MEDP1386	Carnitine C18:2-OH	FA	CAR	440.337	440.337	[M+H]+	C25H45NO5	B	16236	23272	7086.5	15709	30608	5714.8	34470	38887	26357	32646	13776	13152	6248.8	12105	8558.3	6342.9	6148.6	9464.4	45744	16434	16484	25286	8712.2	4736.5
MEDP1389	Carnitine C18:0	FA	CAR	428.337	428.337	[M+H]+	C25H49NO4	B	214310	265900	110060	149540	244640	84893	335790	359590	274600	259960	163280	188600	106400	162320	232580	129600	131550	191180	545840	210500	225960	267400	144210	64351
MEDP1392	Carnitine C18:3	FA	CAR	422.327	422.327	[M+H]+	C25H43NO4	B	38932	48500	20443	50787	70751	21735	74389	90928	47274	68595	35564	39297	19051	43956	26094	22107	27375	39319	89883	48827	39318	53856	33600	16900
MEDP1394	Carnitine C15:DC	FA	CAR	416.339	416.339	[M+H]+	C22H41NO6	B	33455	29725	19127	21064	25203	11442	46197	39623	35687	38766	21793	15986	12711	14513	17857	14888	11590	10159	46489	24708	32278	23476	19779	7570.4
MEDP1400	Carnitine C16:3	FA	CAR	394.295	394.295	[M+H]+	C23H39NO4	B	44702	58929	24002	59674	118280	23902	90884	174000	72034	69908	49576	44378	22324	53753	39086	26321	28667	44755	140000	41568	41720	68238	42017	17811
MEDP1401	Carnitine C14-OH	FA	CAR	388.307	388.307	[M+H]+	C21H41NO5	B	49116	65280	26382	42672	51497	22434	103250	63195	60206	74687	28021	40011	27250	36751	23948	23885	13908	38847	80569	50420	40962	51961	32218	14174
MEDP1403	Carnitine C15:1	FA	CAR	384.311	384.311	[M+H]+	C22H41NO4	B	9	13959	9	9	20005	9	20988	23262	18217	26863	9	9	9	9	9	9	9	9	40870	10208	9	12166	12458	9
MEDP1404	Carnitine C14:2-OH	FA	CAR	384.274	384.274	[M+H]+	C21H37NO5	B	19782	36073	7396.2	33990	66851	9302.6	101950	122720	62598	79782	21925	19951	7991.4	15621	14689	11879	10136	14171	112260	40784	23372	32601	15646	5824.7
MEDP1406	Carnitine C14:1	FA	CAR	370.297	370.297	[M+H]+	C21H39NO4	B	265910	423080	70928	291320	691540	101010	779630	1148700	462790	504360	205740	171500	72358	174510	105250	88565	82216	112210	944670	222320	158190	341620	172490	68283
MEDP1407	Carnitine C14:2	FA	CAR	368.279	368.279	[M+H]+	C21H37NO4	B	256260	427310	61961	444740	1078500	148920	975070	1793700	593120	677970	317290	250330	101530	266040	158590	109740	119060	165950	1055000	267500	225980	490540	194360	66199
MEDP1408	Carnitine C14:3	FA	CAR	366.264	366.264	[M+H]+	C21H35NO4	B	10300	24061	6835.2	34496	46744	7819.9	87881	53472	53204	53747	17625	14598	4690.1	15661	14706	13800	6920.1	13255	53515	12752	15472	21442	10105	5837.8
MEDP1409	Carnitine C12-OH	FA	CAR	360.3	360.276	[M+H]+	C19H37NO5	B	48554	69421	9	57708	95343	9	183230	132730	125640	124980	59044	39415	9	9	9	9	9	9	176490	43946	35432	64347	31653	9
MEDP1410	Carnitine C11:DC	FA	CAR	360.3	360.276	[M+H]+	C18H33NO6	B	55344	72174	9	65014	108020	9	178550	134440	129200	133120	46699	30661	9	9	9	9	9	9	151330	47805	42875	72126	26732	9
MEDP1411	Carnitine C13:0	FA	CAR	358.259	358.259	[M+H]+	C20H39NO4	B	31674	66799	24503	27666	53109	18410	117440	64176	97455	133060	35105	29600	15777	34850	29027	17076	13482	28833	391660	94973	31414	69604	64316	34187
MEDP1412	Carnitine C13:1	FA	CAR	356.279	356.279	[M+H]+	C20H37NO4	A	102040	104720	50446	107990	154470	88036	339350	318410	356930	463960	117530	145580	85387	96239	100080	37941	47840	113320	704400	175320	164200	191450	264190	197900
MEDP1414	Carnitine C12:1	FA	CAR	342.264	342.264	[M+H]+	C19H35NO4	B	272330	281760	9	373920	653000	132080	756120	1156800	600210	859630	240840	171250	9	9	9	9	9	9	853380	200070	9	454870	156980	9
MEDP1415	Carnitine C9:DC	FA	CAR	332.2	332.2	[M+H]+	C16H29NO6	B	48879	26128	21553	32722	59253	42111	108600	58694	89714	80691	68660	99378	32614	45804	39081	29135	38073	57316	69671	157070	56619	39640	44668	41652
MEDP1418	Carnitine C11:1	FA	CAR	328.248	328.248	[M+H]+	C18H33NO4	B	74500	221260	55031	89000	217790	38573	338900	302910	266910	479220	67331	49405	28697	65403	42820	59442	33325	61402	639760	72040	71282	109660	122400	52889
MEDP1419	Carnitine C10:0	FA	CAR	316.25	316.25	[M+H]+	C17H33NO4	A	470240	739360	133640	966530	1333000	342250	2482600	2801400	1515400	1560800	556970	432750	199120	502640	353430	257630	182490	329110	2099600	526970	338810	854820	414300	179750
MEDP1422	Carnitine C8-OH	FA	CAR	304.2	304.2	[M+H]+	C15H29NO5	A	287480	530360	89965	249000	512370	60462	812710	848090	737110	743650	200530	157770	57810	134330	105520	93480	57386	115450	1063800	336300	184800	279690	164490	70036
MEDP1427	Carnitine C8:0	FA	CAR	288.144	288.144	[M+H]+	C15H29NO4	A	241240	402470	96333	478210	837090	187240	1076900	1460700	751450	785440	265520	213940	105310	275760	201010	151800	117990	214780	1270400	288060	235500	428850	214210	94497
MEDP1430	Carnitine C7:0	FA	CAR	274.165	274.165	[M+H]+	C14H27NO4	A	8754.3	9565.3	6043.7	11929	29029	27304	25537	28570	12514	14978	20856	24721	12897	9536.1	15414	7354.6	25783	31804	32498	15142	340540	48264	9889.1	2847.9
MEDP1431	Carnitine C7:1Isomer1	FA	CAR	272.186	272.186	[M+H]+	C14H25NO4	A	37491	68209	51795	33211	57207	48295	48964	134550	141990	76675	56831	54587	46316	67255	62033	81859	137400	69804	94013	38803	84396	129570	63046	40405
MEDP1432	Carnitine C7:1	FA	CAR	272.186	272.186	[M+H]+	C14H25NO4	B	39430	76397	51407	36590	57419	50350	53537	153930	152420	89727	61610	53240	51906	70781	64334	82382	133440	84898	96756	42962	93088	155840	80974	35208
MEDP1433	Carnitine ph-C1	FA	CAR	266.139	266.139	[M+H]+	C14H19NO4	A	143600	106360	109100	127820	65461	130910	95108	147660	135170	216850	172780	175190	184360	111270	130190	108340	94492	108550	178740	172410	179920	205600	288550	196190
MEDP1434	Carnitine C4:DC	FA	CAR	262.128	262.128	[M+H]+	C11H19NO6	A	13197	7626	16980	7849.2	14379	9656.1	15608	15477	14554	20877	12824	19079	11706	18259	18115	22521	14058	13864	24192	17227	30561	21036	12225	6540.5
MEDP1435	Carnitine C6:0 Isomer 2	FA	CAR	260.176	260.186	[M+H]+	C13H25NO4	A	655310	633150	219160	635640	1895600	1214000	1607800	1884200	885400	945170	428810	815430	755800	484700	794690	459810	1183300	1037100	1908100	569770	3583500	973500	589350	360210
MEDP1436	Carnitine C6:0 Isomer 1	FA	CAR	260.186	260.186	[M+H]+	C13H25NO4	A	475820	400270	172050	400100	1288600	846580	1046800	1186500	609270	559310	309850	546290	501560	303650	511730	296920	851470	833270	1344800	395300	2406500	732640	467930	239360
MEDP1437	Carnitine C6:0	FA	CAR	260.176	260.186	[M+H]+	C13H25NO4	A	655310	633150	219160	635640	1895600	1214000	1607800	1884200	885400	945170	428810	815430	755800	484700	794690	459810	1183300	1037100	1908100	569770	3583500	973500	589350	360210
MEDP1440	Carnitine C5:0	FA	CAR	246.17	246.17	[M+H]+	C12H23NO4	A	1325700	3086700	1939900	1009600	3284600	2175700	2975700	2528500	2839700	2022000	2271400	3312800	2253500	2905700	3587500	2651900	3437300	4135000	4702100	2631500	3989400	2860500	3300900	508670
MEDP1441	Carnitine C5:1	FA	CAR	244.154	244.154	[M+H]+	C12H21NO4	A	87011	83844	97629	93530	101530	105090	118260	90296	111710	147340	207330	163870	88947	113880	79327	89843	106130	115590	203540	82594	245360	171980	137700	39244
MEDP1442	Carnitine C4:0	FA	CAR	232.154	232.154	[M+H]+	C11H21NO4	A	12013000	10755000	7445500	6835900	13961000	15700000	11636000	13291000	10553000	11453000	9955400	14074000	11587000	9203300	10529000	12083000	21890000	17511000	19391000	10224000	44994000	11010000	8965900	7236100
MEDP1444	Octapentaenoic acid	FA	FFA	275.2	274.193	[M+H]+	C18H26O2	A	70930	41130	55735	69561	36930	43925	13839	25031	13800	11081	12391	11373	22793	48163	23814	92943	14172	68743	13329	6613.8	27064	11471	11972	9136.5
MEDP1449	MG(22:6)isomer	GL	MG	403.284	402.276	[M+H]+	C25H38O4	A	6546.6	19451	1141.1	1059.9	5869.9	1183.2	5108.4	2290.5	9096.7	8002.1	1397.5	1995	3255.8	2309.8	4800.5	3969.4	1725.1	6476.1	8306.3	4985.4	3891.3	4508.9	3747.9	1624.9
MEDP1450	MG(22:6)	GL	MG	403.284	402.276	[M+H]+	C25H38O4	A	6546.6	19451	1141.1	1059.9	5869.9	1183.2	5108.4	2290.5	9096.7	8002.1	1397.5	1995	3255.8	2309.8	4800.5	3969.4	1725.1	6476.1	8306.3	4985.4	3891.3	4508.9	3747.9	1624.9
MEDP1453	MG(20:5)isomer	GL	MG	377.3	376.261	[M+H]+	C23H36O4	A	3132	6917.6	620.08	1070.7	2391.7	1663.6	2159.4	2190.4	1991	650.5	1010.2	643.54	2083.6	1355.2	1124.8	1952	899.23	1558.5	1294.5	2780.1	880.71	1198.3	1188.1	1545.3
MEDP1454	MG(20:5)	GL	MG	377.3	376.261	[M+H]+	C23H36O4	A	3132	6917.6	620.08	1070.7	2391.7	1663.6	2159.4	2190.4	1991	650.5	1010.2	643.54	2083.6	1355.2	1124.8	1952	899.23	1558.5	1294.5	2780.1	880.71	1198.3	1188.1	1545.3
MEDP1455	MG(20:4)isomer	GL	MG	379.285	378.276	[M+H]+	C23H38O4	A	7746.8	31976	3261.4	5123.1	14043	3837	11800	8638.1	12909	7391.4	6320.6	5396.1	9902.1	14960	11804	11803	6541	13972	10123	5008.5	7949.3	9090.2	7634	7149
MEDP1461	Cis-11,14-Eicosadienoic Acid(C20:2)	FA	FFA	309.3	308.271	[M+H]+	C20H36O2	B	8396.1	8766.6	9426.4	7678.3	8193.1	6648.3	8579.8	7158.2	8385.1	7881.6	8538.7	9863	7186.5	7549.7	7667	8197.3	8645.9	8815	7224.1	8477.2	7698.6	7288.4	8879.9	8151.9
MEDP1465	(2S,3S)-butane-2,3-diol	Alcohol and amines	Alcohols	73.064	90.0681	[M-H2O+H]+	C4H10O2	B	88380	53667	45300	69362	56221	51301	84381	87436	95518	70287	115910	62117	88155	99323	119950	117130	95513	91000	114840	45830	96562	91109	96468	80914
MEDP1466	N-Carbamoyl-L-aspartate	Amino acid and Its metabolomics	Amino acid derivatives	177	176.13	[M+H]+	C5H8N2O5	B	382680	410650	493890	459860	468010	392610	359630	277700	381270	402160	376220	353660	398590	485890	481120	463880	333260	350570	359030	467410	371390	463760	465470	302600
MEDP1468	D-panthenol	Alcohol and amines	Alcohols	206	205.25	[M+H]+	C9H19NO4	B	2371.5	6805.4	6659.3	4820.5	25456	6218.8	10735	19368	30364	11667	7120.1	8367.7	15920	20309	18197	5310.3	10764	12132	8578.7	5710.3	8722.4	2807.3	6085.2	11363
MEDP1472	1-Methyl-6-oxo-1,6-dihydropyridine-3-carboxamide	Heterocyclic compounds	Pyridine and pyridine derivatives	153	152.059	[M+H]+	C7H8N2O2	A	924510	2566900	1150400	2082500	3375900	1872800	1732300	2342300	1650900	2076000	2688100	1920100	1102200	2348500	1656100	1490400	2283800	2780400	3197000	2341500	2519500	1598200	1829800	403030
MEDP1479	Theophylline	Heterocyclic compounds	Heterocyclic compounds	181	180.065	[M+H]+	C7H8N4O2	A	101130	146710	128760	135860	93746	100630	125180	81274	138140	205890	139010	109900	149760	144270	119830	92711	168630	122650	93770	135110	102800	141620	103090	123940
MEDP1485	2-(2-Benzothiazolylthio)ethanol	Alcohol and amines	Alcohols	212	211.3	[M+H]+	C9H9NOS2	A	153700	52627	90801	34925	103870	29058	48704	70561	43008	43394	14466	38638	31797	18650	74616	98226	65950	47906	45693	41089	51689	42700	52360	60665
MEDP1488	SDMA	Organic acid And Its derivatives	Organicacid and Its derivatives	203	202.25	[M+H]+	C8H18N4O2	A	263080	240400	299340	134590	184650	210360	203130	346330	190060	190540	172180	446910	228500	162580	202570	338200	189690	223410	216780	328130	383810	348070	231950	157490
MEDP1490	Cis-4-Hydroxy-D-Proline	Amino acid and Its metabolomics	Amino acid derivatives	132	131.058	[M+H]+	C5H9NO3	A	338830	361430	506480	494820	171200	320020	262380	848430	228990	345080	794090	737110	485660	271840	452110	641360	486840	519070	451810	595900	732620	928440	287480	822970
MEDP1491	Methylguanidine	Alcohol and amines	Amines	110	109.56	[M+H]+	C2H8ClN3	B	36821	29337	31328	29824	26905	37829	65839	43968	54703	66742	53696	52015	43194	38746	35017	34104	38706	27638	41860	54135	41616	40485	37790	61522
MEDP1494	N-Acetyl-D-Galactosamine	Alcohol and amines	Amines	222	221.09	[M+H]+	C8H15NO6	A	136180	123440	147060	104700	85016	131760	111720	113150	149410	124340	108530	118380	121420	124430	91894	123720	69387	103280	124490	92114	101550	119240	133550	102240
MEDP1496	L-2-Aminobutyric acid	Organic acid And Its derivatives	Organicacid and Its derivatives	104	103.063	[M+H]+	C4H9NO2	B	1407500	1957400	2131600	1398900	1140600	1043000	960760	2342000	1559600	1283800	1774300	2922000	1579200	1134800	1286400	1338800	1698400	1255400	1453900	2606700	3167500	2665700	1329100	1771700
MEDP1498	8-Azaguanine	Nucleotide And Its metabolomics	Nucleotide and Its metabolomics	153	152.11	[M+H]+	C4H4N6O	B	66860	75535	109770	61403	38393	60157	26786	37640	75734	51123	63356	113360	30090	31925	35388	28513	21132	49901	96000	88211	122100	39987	73210	89842
MEDP1500	16-Dehydroprogesterone	Hormones and hormone related compunds	Hormones and hormone related compunds	313	312.209	[M+H]+	C21H28O2	B	73090	91497	64140	90726	90360	56388	79424	39550	75225	66892	103510	96507	69932	70706	94682	71061	113760	94644	60901	55377	67439	81657	54197	91789
MEDP1506	Leu-Val	Amino acid and Its metabolomics	Small Peptide	231	230.163	[M+H]+	C11H22N2O3	B	22311	15267	59100	77197	36299	65800	40470	35083	22157	36440	39294	44966	29733	240830	101460	83775	72234	26604	19145	24930	28995	26478	26976	45791
MEDP1508	Phe-Met	Amino acid and Its metabolomics	Small Peptide	297	296.119	[M+H]+	C14H20N2O3S	B	29970	31052	27757	50411	30199	38078	44416	49835	61142	47559	61609	55814	54736	64080	85730	46867	54108	68373	51228	41334	59635	64354	57358	68196
MEDP1509	Glu-Met	Amino acid and Its metabolomics	Small Peptide	279	278.094	[M+H]+	C10H18N2O5S	B	453840	418070	575440	1127300	798470	565010	1446000	1722800	1790200	1549600	1952500	1473100	1748500	1901300	3244300	1580300	2163300	2826000	2033600	1099500	1781900	2609900	1897500	948680
MEDP1511	Met-Glu	Amino acid and Its metabolomics	Small Peptide	279	278.094	[M+H]+	C10H18N2O5S	B	119450	134820	146740	296870	247390	166410	455800	499680	513110	482150	596300	441880	493670	562270	958130	445430	664820	843910	599640	298830	565460	760140	578130	291040
MEDP1512	Phe-Val	Amino acid and Its metabolomics	Small Peptide	265	264.147	[M+H]+	C14H20N2O3	B	6611.6	3523.7	4363.6	18835	4341.8	7599.4	23799	7707.3	12326	7810.3	16907	4725.5	13496	24031	21067	8939.9	12726	8287.4	5576.3	5771.1	13523	16499	13004	38991
MEDP1513	Carnitine C9:1	FA	CAR	300.217	299.21	[M+H]+	C16H29NO4	B	26981	52152	29328	26924	41925	20948	46669	58006	55118	57107	35977	24380	21474	22959	21527	27727	23132	23460	40942	32839	22075	46087	24714	16416
MEDP1516	Carnitine C10:1 Isomer1	FA	CAR	314.233	313.225	[M+H]+	C17H31NO4	B	78275	170680	34050	299930	377220	57174	566520	634330	351220	407930	154140	98137	56262	210150	123220	74558	45191	97510	566450	105420	86435	218780	109400	41238
MEDP1517	Carnitine C10:1	FA	CAR	314.233	313.225	[M+H]+	C17H31NO4	B	63461	159710	36116	289680	338430	57434	584700	742940	373720	395950	144890	80164	46083	227050	96911	75946	49008	118400	525550	111380	88946	215050	102840	42642
MEDP1521	Carnitine C14:2 Isomer 1	FA	CAR	368.279	367.272	[M+H]+	C21H37NO4	B	21430	62245	10846	57199	77291	7945.7	159360	114780	95233	79869	31733	20760	6780.9	22707	17406	18989	8522	16346	59791	24408	21009	42414	19714	9698
MW00000212	Cytochalasin H	-	-	474.259	493.283	[M-H2O-H]-	C30H39NO5	B	87424	112120	63314	117400	39599	76736	89803	64545	120010	53167	119840	79306	84638	99013	55805	67088	78897	42168	58985	63377	120610	69389	57659	171720
MW00000809	(R)-Mandelonitrile	-	-	134.06	133.053	[M+H]+	C8H7NO	A	44222	93635	39019	58253	47717	49037	57960	64207	61585	82793	45034	32670	52974	37428	31911	41429	39398	30745	47108	66567	37582	31906	44621	60972
MW00007255	Gentisyl alcohol	-	-	204.062	140.047	[M+CH3CN+Na]+	C7H8O3	B	55920	60886	51416	53767	59330	53854	56275	56594	52994	52998	52351	57066	55706	55300	47447	49663	56052	54033	57948	55708	53345	50768	56652	57854
MW00007438	Isoprenaline	-	-	194.117	211.121	[M+H-H2O]+	C11H17NO3	B	294730	240090	349350	219340	292390	350680	245170	274090	296250	272660	308180	271130	325470	240270	259910	178760	276520	285400	347180	295300	325320	296630	287610	339350
MW00007474	Ketamine	-	-	238.101	237.092	[M+H]+	C13H16ClNO	A	9	9	9	9	9	32714	21331000	70550	19093000	25466000	2456100	15271000	2680800	9	9	9	39702	23148	9	9	9	1959300	9	22991000
MW00009396	Phenelzine	-	-	183.109	136.1	[M+HCOO+2H]+	C8H12N2	B	199080	167480	159360	163710	265470	172290	499570	417550	417120	533890	580350	388720	250230	293560	308350	259980	432920	320700	460580	235910	506420	514120	473190	227540
MW00009481	Phytanic acid	-	-	381.295	312.303	[M+Na+HCOOH]+	C20H40O2	B	36829	39348	36675	40129	33256	36242	49340	41804	42702	34907	36928	39337	39613	38200	41880	39923	40375	42253	36758	34910	38336	37692	37675	36027
MW00010025	Tropicamide	-	-	285.158	284.152	[M+H]+	C17H20N2O2	B	9	9	9	9	9	9	9	9	9	9	9	9	9	7105.3	9	9	9	9	9	9	9	9	9	9
MW00010066	Vanylglycol	-	-	149.059	184.074	[M+H-2H2O]+	C9H12O4	B	4414300	4695900	4110900	4309700	4156500	4242000	4929300	5362100	5018900	4666600	4828800	5004100	4801000	5177100	5750400	4316900	5590200	5230600	4710000	3940400	5411200	5039700	5157800	4048500
MW00011662	(R)-8-Acetoxycarvotanacetone	-	-	211.13	210.126	[M+H]+	C12H18O3	B	50633	100280	39958	53586	36845	28350	129760	19848	48833	120090	29336	17420	4491.6	16707	9131.6	15740	12821	5871	160790	104000	29905	39393	56407	21100
MW00012052	10,16-Dihydroxyhexadecanoic acid	-	-	309.204	288.23	[M-2H+Na]-	C16H32O4	B	340090	734330	338450	706870	677800	344900	593100	557330	434940	497260	394030	278800	271250	345510	407280	446590	363460	316220	414990	310230	346450	465540	250030	298040
MW00012680	17alpha,21-Dihydroxypregnenolone	-	-	387.187	348.23	[M+K]+	C21H32O4	B	1142700	1044500	1080000	1189000	997390	1010500	1037600	1127100	1231500	1156300	1278700	1092600	1004700	1025800	1042500	1009100	1087300	959670	1298800	1293000	1482900	1246900	1238600	1209900
MW00013817	3,3,14,14-Tetramethyl-hexadecanedioic acid	-	-	341.271	342.277	[M-H]-	C20H38O4	B	118430	79202	130430	143250	70902	115390	111100	93505	149980	183050	152290	175090	107200	182520	145320	119200	157050	132820	139740	103720	206470	154450	106910	144880
MW00014523	4-Hexen-1-ol, (E)-	-	-	218.21	100.089	[2M+NH4]+	C6H12O	A	362850	360560	305820	374810	391140	365600	333380	360930	343600	339610	331130	321370	329330	304020	310240	314970	379280	459520	354630	344970	396580	343710	341020	347780
MW00014669	5(S),6(R),15(R)-Lipoxin A4	-	-	373.202	352.225	[M+Na-2H]-	C20H32O5	B	17395	7683.9	18245	24526	9580	38300	28118	9746.4	17241	32510	18340	29634	23788	42557	36784	13434	21979	21739	14553	11816	30210	17970	35796	13763
MW00014750	5alpha-Androstane-3alpha,17beta-diol	-	-	257.224	292.24	[M+H-2H2O]+	C19H32O2	B	69290	126610	273830	51422	129840	87888	64863	65257	7926.6	32001	23191	53277	145300	127090	72624	69533	9	32865	28843	44743	35481	50524	109290	54126
MW00014880	5-Octynoic acid, 8-hydroxy-8-[2-(pentyloxy)phenyl]-, methyl ester	-	-	315.192	332.199	[M+H-H2O]+	C20H28O4	B	210780	169900	206850	187460	181230	218380	169550	194950	172710	166310	166960	150060	161840	174250	176910	189000	192350	187160	177860	202410	216580	198290	193510	164760
MW00052837	Etiocholanolone glucuronide	-	-	484.298	466.257	[M+NH4]+	C25H38O8	A	58883	39392	80408	37823	47102	80760	73660	26342	73020	72914	68332	92697	60727	106190	65369	56524	52854	65599	29818	119930	63989	112670	74299	49559
MW00053825	Glycochenodeoxycholic acid 7-sulfate	-	-	547.292	529.271	[M+NH4]+	C26H43NO8S	B	276540	322410	448780	521980	437220	240430	526280	339200	249520	626840	383940	263460	473920	547990	465360	376770	456850	559330	312130	248770	384340	277620	380640	454250
MW00053932	Hepoxilin B3	-	-	335.223	336.23	[M-H]-	C20H32O4	B	9681.4	7665.3	5790	10052	6238.6	7978.5	6194	5678.5	7407.2	10701	9802.8	10310	7673.1	7557.1	7329	10538	8817.5	7307.4	7113.2	4652.5	10645	7485	8945.8	14259
MW00054187	Isopentenyl pyrophosphate	-	-	515.004	246.006	[2M+Na]+	C5H12O7P2	A	11489000	9556500	11655000	15728000	8718700	17647000	15429000	11234000	10443000	13040000	14054000	11155000	14316000	10553000	10555000	9380600	12245000	11741000	12925000	12964000	12363000	10677000	13102000	12511000
MW00054595	Lyso-PAF C-16	-	-	482.357	481.353	[M+H]+	C24H52NO6P	B	15143000	12805000	20998000	19906000	18443000	14264000	24816000	14297000	19881000	32315000	18347000	29978000	21938000	23746000	27481000	17541000	13834000	22935000	18890000	18072000	25110000	32744000	25540000	22527000
MW00054635	LysoPC(P-16:0)	-	-	480.337	479.338	[M+H]+	C24H50NO6P	B	12445000	15891000	9957400	19451000	14907000	7530200	15365000	10486000	13706000	12410000	16520000	11987000	15236000	17908000	27418000	16086000	26555000	21876000	9377200	10493000	18010000	11723000	12464000	22126000
MW00054636	LysoPC(P-18:0)	-	-	508.371	507.369	[M+H]+	C26H54NO6P	A	7014500	2841500	4878000	10336000	4849600	4957000	8721400	5739400	5982900	9093400	7132500	8798800	6204300	9137300	8973600	4333900	4752000	6807200	3225100	7546800	8093400	7586000	9011800	16066000
MW00055290	N,N-Bis(2-hydroxyethyl)dodecanamide	-	-	288.248	287.246	[M+H]+	C16H33NO3	B	84804	85728	95775	85289	91028	79497	82492	86751	91587	70739	73145	87003	85901	75952	83327	85792	96218	87863	72252	78033	75596	78912	78121	71276
MW00055511	Octadecanal	-	-	337.27	268.277	[M+Na+HCOOH]+	C18H36O	A	166080	189360	125130	165350	113360	128500	201360	124380	183490	120500	268340	106240	232480	199520	239220	126100	276390	173710	129190	166760	153520	167540	131110	283100
MW00062272	Propionylcarnitine	-	-	218.138	217.131	[M+H]+	C10H19NO4	A	3157600	4949100	3286000	3342400	9322500	7229900	3649700	6687100	5935000	4538700	3205700	7482400	6724100	5833700	5865400	6844300	6717300	7117900	9294900	3826500	14223000	8769800	4268200	1198700
MW00062353	Prostaglandin I2	-	-	437.19	352.225	[M+K+HCOOH]+	C20H32O5	A	285300	417060	330630	194870	517200	462540	571340	481680	367690	412510	390240	404070	288340	309780	350670	470810	342350	169840	325180	114970	673150	265380	267570	581250
MW00063406	Retinal	-	-	285.22	284.214	[M+H]+	C20H28O	B	34266	37377	34728	36986	37928	35995	35868	42782	36256	32190	31781	30998	31086	28137	34678	36936	36949	40585	35580	40565	38074	34755	33192	31150
MW00063830	Taurohyocholate	-	-	555.305	515.292	[M-H+CH3CN]-	C26H45NO7S	A	72402	46302	48676	83425	54937	41031	107720	82515	76781	95936	77018	75843	67597	65045	96579	49972	70207	75016	54252	65132	76322	81607	69216	109050
MW00103124	Ursocholic acid	-	-	815.57	408.288	[2M-H]-	C24H40O5	B	121800	370.56	68538	14020	16996	893910	41800	3020.3	24004	9717.8	198200	878770	828130	210190	1803900	29890	3117200	240950	15280	330580	143430	13826	73892	1357400
MW00103149	Valerenic acid	-	-	233.155	234.162	[M-H]-	C15H22O2	A	25732	23723	24642	24478	22806	24577	24355	24224	26413	26323	26074	27954	25637	23140	25893	22152	24931	25256	22402	22581	23456	22566	24625	25269
MW00103448	3',5'-Cyclic IMP	-	-	353.03	330.037	[M+Na]+	C10H11N4O7P	B	168400	172130	198710	121730	167770	156410	112140	273160	401950	127410	231130	319700	171350	170890	165950	231620	157030	184070	156160	98516	295210	253750	89481	152860
MW00103495	5'-Phosphoribosyl-N-formylglycinamide	-	-	353.018	314.052	[M+K]+	C8H15N2O9P	B	71062	72953	93565	56354	88172	55484	49615	131970	151580	54052	109880	83255	71738	91308	81682	148980	77733	139620	100500	95099	114220	152620	74799	81892
MW00103565	alpha-Ribazole-5'-phosphate	-	-	357.083	358.093	[M-H]-	C14H19N2O7P	B	6948	7619.9	30507	46601	16624	38906	33159	82957	4249.2	35453	22996	33365	52655	36289	21734	9053.5	48593	12444	37805	28900	18059	18827	7183.9	65461
MW00103664	Glycinamide ribonucleotide	-	-	309.049	286.057	[M+Na]+	C7H15N2O8P	B	52967	42596	42453	33264	61439	47511	44194	77878	69442	49466	55585	59380	35279	37872	47602	38322	59628	57506	61801	40127	37923	48862	40728	23244
MW00105124	3-Hydroxycapric acid	-	-	187.134	188.141	[M-H]-	C10H20O3	B	29644	85691	19274	189170	90607	26904	202920	263930	105270	165680	45247	22242	8926	26272	42013	25271	9493.6	26090	110850	25061	25062	77064	29014	16263
MW00105318	4-Hydroxy-L-phenylglycine	-	-	132.043	167.058	[M+H-2H2O]+	C8H9NO3	B	540580	554630	507820	523760	527400	504350	560000	631310	578600	535090	611620	571100	553960	588230	716720	570870	667320	659680	588280	491230	652200	595400	623200	493070
MW00106560	Dimethylphosphate	-	-	127.012	126.008	[M+H]+	C2H7O4P	B	9	9	9	9	9	9	303730	9	251220	391670	32696	233670	44831	9	9	9	9	9	9	9	9	32458	9	294770
MW00106576	Djenkolic acid	-	-	219.018	254.039	[M+H-2H2O]+	C7H14N2O4S2	B	3857600	4242700	4840600	3851700	3903400	4806300	6321000	4078700	3983800	4967100	5465200	4164800	4249300	4659700	5138200	3879500	4317400	4081100	4701500	5351900	5815100	5073200	5301100	5489800
MW00106667	Edetic acid	-	-	337.061	292.091	[M-H+2Na]+	C10H16N2O8	A	181190	178510	166660	194910	272900	118780	125370	197540	214470	142940	259720	207910	215590	274980	270280	196350	250550	251550	162490	257900	232550	214420	238180	154870
MW00107124	Glu-Thr	-	-	247.093	248.101	[M-H]-	C9H16N2O6	B	231880	333850	280220	228830	365950	177750	169790	316080	254560	211230	210180	234030	235970	343280	364350	371770	315800	309100	182150	243480	201780	346380	269800	233750
MW00107502	Hydroxyurea	-	-	123.043	76.0273	[M+HCOO+2H]+	CH4N2O2	B	2093100	1690100	1697600	1258500	2588300	1499800	4054000	4424600	4470500	5159900	5367900	4044000	2601200	2330200	2680000	2873900	3591700	3258100	4556500	2438200	5118000	5061700	4896000	2527700
MW00108619	N-[(R)-4-Phosphopantothenoyl]-L-cysteine	-	-	420.122	402.086	[M+NH4]+	C12H23N2O9PS	A	9	9	9	9	9	9	9	9	9	9	9	9	9	9	9	9	9	9	9	9	9	9	9	68504
MW00109399	Pravastatin	-	-	405.23	424.246	[M-H2O-H]-	C23H36O7	A	16743	15664	24635	6230.4	6071.4	18993	23988	5078.1	11433	23791	15673	18318	10527	22568	9955	11106	3211.6	9691.1	16237	11454	18326	16242	15613	6791.6
MW00109682	S-Allyl-L-cysteine	-	-	162.057	161.051	[M+H]+	C6H11NO2S	B	111500	192320	191580	195840	206810	246340	234500	141580	141660	166590	234160	168810	149980	241760	157910	190860	186970	229100	186940	107870	160800	168730	162520	242650
MW00110029	Threo-3-methyl-L-aspartic acid	-	-	295.116	147.053	[2M+H]+	C5H9NO4	B	1367000	1740900	1149700	1460700	1153000	967140	1656000	1228500	1679000	1081500	1577900	1410600	961810	1428500	897840	1238900	993030	843190	1016700	804800	1944000	1097100	1179000	1817000
MW00111898	1D-1-O-Methyl-myo-inositol	-	-	213.068	194.079	[M+F]-	C7H14O6	B	16649	63289	10288	114180	74258	8648.8	144010	217500	71172	118260	27843	13647	9	26954	21612	19960	7724.7	22058	95349	18812	20362	45758	19736	6130.7
MW00112959	3-Hydroxy-L-kynurenine	-	-	293.075	224.08	[M+Na+HCOOH]+	C10H12N2O4	A	337780000	378610000	325040000	271480000	389290000	183710000	228360000	327050000	355930000	273170000	324430000	320130000	294890000	454030000	451310000	419990000	375380000	409080000	232850000	359760000	293610000	391260000	363390000	237680000
MW00114468	D-Pinitol	-	-	279.04	194.079	[M+K+HCOOH]+	C7H14O6	B	2804100	3041600	3589300	3237800	2814800	4593500	4458800	3318200	3223000	3579200	3211400	4722700	3900700	2981700	3590800	3069600	2741300	3010000	3835200	2744600	3664800	2834800	2882500	3739100
MW00114471	D-Quinovose	-	-	201.026	164.068	[M+K-2H]-	C6H12O5	B	7086600	5825600	5784600	6633400	6216400	6770100	6716400	7653700	6205700	6797500	6326200	5891200	6865000	6064100	6240600	6351000	6397900	5991600	6520600	6193300	6608800	6295300	7224300	6306900
MW00114712	Hexaethylene glycol	-	-	300.201	282.168	[M+NH4]+	C12H26O7	A	627380	825150	641350	595250	633260	596580	736050	684490	666050	554070	836190	812540	717580	731430	603610	588940	762740	691240	482640	827820	964800	546740	633490	711290
MW00114789	Jasmone	-	-	165.13	164.12	[M+H]+	C11H16O	A	2906800	2562200	2230300	2524500	2689200	3330700	2078000	1958800	2212100	2178300	2656700	1980900	2299100	2137800	2581600	2214800	2216400	2424200	2812200	2237200	2166100	2120400	1852500	1980800
MW00117293	1'-hydroxytriazolam	-	-	357.029	358.039	[M-H]-	C17H12Cl2N4O	B	2215100	2462500	2287500	1923200	3819700	1642400	2021700	2435000	2746900	1920000	1963600	2099000	2291900	4369800	4603600	3542200	2849800	3472400	1856500	2234000	2851100	3096700	2625300	1947100
MW00118079	2,4-Quinolinediol	-	-	208.062	161.048	[M+HCOO+2H]+	C9H7NO2	A	58848	104330	413420	206590	295120	185690	761310	365560	225370	619460	393460	942250	324590	157760	418570	387250	440750	311710	690320	713470	324030	334010	338940	233080
MW00119746	3-Hydroxy-3-methyl-2,3-dihydro-1H-indol-2-one	-	-	164.072	163.063	[M+H]+	C9H9NO2	A	581760	861800	485610	303620	161230	1459900	405040	134790	1040900	191260	653170	1186900	1005900	330100	398930	543110	9	60665	52518	1725600	855700	300640	1327300	1498900
MW00119844	3-Methyloxindole	-	-	148.075	147.068	[M+H]+	C9H9NO	B	39090	54659	32765	23078	56745	23888	62017	121400	22396	31770	54920	37806	89159	38872	49153	31553	65005	36686	63387	146870	30605	13908	31226	26832
MW00123246	Bilirubin	-	-	585.265	584.263	[M+H]+	C33H36N4O6	B	7678.2	11723	8024.9	27732	9236.2	22552	28188	13596	18961	52630	27697	13915	14967	26764	46817	18896	40388	32224	8773.8	11062	14424	14682	26875	30948
MW00124555	Indole-2,3-diol	-	-	132.044	149.048	[M+H-H2O]+	C8H7NO2	B	1394400	4550200	4888600	1679500	2080700	4407400	2176100	1701100	2275400	2131900	2687500	2641900	2888900	3048400	2726300	5225700	2115900	2162000	2260500	1674300	2130500	2023500	3334900	2000100
MW00125432	N-(1-Adamantyl)-1-pentyl-1H-indazole-3-carboxamide	-	-	366.258	365.247	[M+H]+	C23H31N3O	B	9770.8	24829	3508.9	43629	49772	8673.5	82703	63132	53460	48258	15175	16509	5235.7	17840	12151	14902	8325.2	12026	41114	11832	15121	22389	8568.1	5151.9
MW00137446	8-Prenylnaringenin	-	-	359.125	340.131	[M+F]-	C20H20O5	B	2220.6	1740	1702.5	2590.1	1957.1	2306.8	2747.4	2218.4	1998.2	2715.7	2551.9	2854	2692.2	4564.6	2213.2	3148.8	3686.3	2846.3	1994.8	1458.4	2631.9	2358.9	4581.4	4886.3
MW00137764	Caffeyl alcohol	-	-	131.049	166.063	[M+H-2H2O]+	C9H10O3	B	6097600	5656600	5573100	5600700	5503200	5496000	6080700	6743900	6028600	6449500	6223500	6270700	5921800	6442900	7113700	5896500	6952400	6819900	6183700	5313700	7226900	6688800	6249000	4975500
MW00139471	p-Coumaroylagmatine	-	-	295.156	276.159	[M+F]-	C14H20N4O2	A	8837.1	9323.5	8596.7	8165.2	8697.7	10481	11986	9468.9	10007	7816.4	9954.5	10744	9380.6	9520.1	7703.2	9322	8972.7	8925.7	9258.7	8438.5	8171.5	9387.1	9843.2	9418.6
MW00140822	(R)-4-((3S,5R,8R,9S,10S,13R,14S,17R)-3-hydroxy-4,4,10,13,14-pentamethyl-7,11-dioxohexadecahydro-1H-cyclopenta[a]phenanthren-17-yl)pentanoic acid	-	-	445.294	446.303	[M-H]-	C27H42O5	B	17680	21908	20309	18503	30832	15223	14598	13799	15028	22253	24240	20035	18089	23884	25402	18240	17873	17270	21696	15572	28813	25208	19065	17905
MW00141688	16,16-dimethyl Prostaglandin E2 p-(p-acetamidobenzamido) phenyl ester	-	-	631.341	632.346	[M-H]-	C37H48N2O7	B	3458	7846.1	5592.4	8775.8	7787.9	2679.4	10065	11547	4764.1	6773.7	7001.5	5298.3	14972	20118	10976	9398.2	9028.5	6243.9	9386.5	4892.4	8014.3	6444.7	9771	16469
MW00142172	2,22-Dideoxy-3-dehydroecdysone	-	-	431.332	430.308	[M+H]+	C27H42O4	A	2281400	4067200	2765400	3160400	4480800	2282800	1808500	1714300	2052400	2538800	2312500	2160500	1748800	3005100	3191500	2644600	2545800	2207900	1930200	2705800	4240800	3009600	3623300	2418200
MW00142621	2-Hydroxy-4-hydroxymethylbenzalpyruvate	-	-	223.061	222.053	[M+H]+	C11H10O5	B	208670000	260060000	238320000	257800000	225830000	240020000	245260000	233540000	230920000	215830000	231040000	229000000	238270000	226460000	220550000	222570000	230240000	229230000	219090000	238800000	203250000	194210000	223300000	248670000
MW00143362	3-Phospho-D-glyceroyl phosphate;1,3-Bisphospho-D-glycerate;(R)-2-Hydroxy-3-(phosphonooxy)-1-monoanhydride with phosphoric propanoic acid;D-Glycerate 1,3-diphosphate	-	-	570.869	265.959	[2M+K]+	C3H8O10P2	B	26326	43168	30843	40903	9	19131	34054	22254	25286	25528	28287	25031	36247	15211	45933	26977	35553	16087	16312	18437	37888	29136	30703	15123
MW00145687	Arg Leu Leu Pro Ala	-	-	569.371	568.37	[M+H]+	C26H48N8O6	B	6494	5461.4	7959.1	7164.7	4962.3	6627.1	5554	6625.9	8125.3	6807.3	5969	7164.6	9693.9	7731.7	5319.7	4774.5	7316.3	4741.8	7212	3768.2	5542.9	5790.4	3832.6	7306.8
MW00145957	Asn Asn Leu Asn Val	-	-	571.29	572.292	[M-H]-	C23H40N8O9	B	18772	22151	24628	30808	24188	23809	16425	18977	18495	17491	17545	16897	15714	22595	34364	28041	19321	24893	18467	17776	18250	27533	15557	13879
MW00146896	beta-Alaninamide;beta-Alanine amide;3-Aminopropionamide	-	-	135.078	88.0637	[M+H+HCOOH]+	C3H8N2O	B	89679	149790	116010	76301	187580	141400	204600	161010	135530	169990	158880	145570	113540	124520	111490	174940	110450	45961	118330	37124	249750	112770	88909	218360
MW00147269	Calcium pantothenate	-	-	218.104	438.221	[M-H]-	C18H34N2O10	A	593330	169240	306420	168490	193900	242740	183690	207160	249470	273130	176070	292030	287820	103040	141400	180230	204300	215840	375150	288570	380820	302160	178690	85618
MW00147721	Choline sulfate	-	-	206.04	183.056	[M+Na]+	C5H13NO4S	B	710240	745810	655380	638680	881170	644410	652260	649940	725000	958420	704740	707130	644990	601780	591710	549900	568390	643800	632400	600430	594480	732520	577830	640700
MW00148571	Deoxytubulosine	-	-	478.293	459.289	[M+F]-	C29H37N3O2	B	8811400	11278000	6771500	13884000	9345900	5335700	13071000	8151100	12649000	10226000	15410000	10862000	14237000	16736000	19096000	11957000	19368000	16497000	7290200	7473700	14616000	10009000	10062000	19639000
MW00150729	Gly Phe Asn Thr Phe	-	-	585.261	584.259	[M+H]+	C28H36N6O8	B	3402.7	5654	5242.7	12555	4693.8	13507	16277	9725.1	9480.8	28755	13041	5952.6	11729	17136	23869	11490	19460	15671	5321.6	6666.3	8786.3	10683	13073	16993
MW00152418	L-Arogenate;L-Arogenic acid;Pretyrosine	-	-	262.049	227.079	[M+Cl]-	C10H13NO5	B	16196	12282	12656	14189	10853	13554	19637	13059	12270	14157	11354	18404	15026	12059	16443	14538	14734	12795	16936	11062	15825	13945	11871	15157
MW00152570	Leu Gln Arg Arg	-	-	572.364	571.355	[M+H]+	C23H45N11O6	B	2418900	3295800	2328700	2955200	3005800	1964400	2720500	4562500	2103600	2700100	2920600	3487500	5643000	7952500	4925400	5099600	3671300	3319600	2798600	2230300	5019800	3049000	3839800	5292600
MW00152782	Leu Ser Leu Pro Glu	-	-	558.312	557.306	[M+H]+	C25H43N5O9	B	23286	67445	35506	249510	9	9	30874	208960	240100	70310	70821	159110	102920	377800	498350	265620	226430	340390	144770	121680	287400	330020	94824	171870
MW00152948	L-Glyceraldehyde;L-2,3-Dihydroxypropionaldehyde;L-2,3-Dihydroxypropanal;L-Glycerose;L-Aldotriose	-	-	135.002	90.0317	[M-H+2Na]+	C3H6O3	A	37363000	31723000	41161000	48725000	35242000	55348000	46995000	30559000	23767000	34831000	37160000	40658000	27037000	33326000	23945000	29042000	33611000	36308000	44788000	32846000	44748000	34786000	35546000	26808000
MW00153069	L-Ribulose 5-phosphate	-	-	478.998	230.019	[2M+Na]+	C5H11O8P	A	203120	76389	67934	106740	127480	95979	127990	47099	181150	111400	60805	85219	75684	134610	168090	89937	131390	154490	82153	62766	92469	60161	133920	53366
MW00153367	Lys Met His	-	-	846.437	414.205	[2M+NH4]+	C17H30N6O4S1	B	65619	109740	28198	51017	28669	41496	67584	35777	105700	34936	55606	85600	53555	36210	31967	62246	34376	32231	23044	20896	123300	70006	41370	70237
MW00153563	Lysope 18:2(2n isomer)	-	-	476.278	477.286	[M-H]-	C23H44NO7P	B	35199000	33493000	26933000	40423000	24676000	17703000	30829000	26300000	39519000	27671000	42680000	26115000	41900000	49876000	50494000	29244000	55334000	48146000	25535000	28328000	38881000	34373000	27149000	53232000
MW00153929	Met Phe Thr Glu Asp	-	-	642.24	641.237	[M+H]+	C27H39N5O11S	B	748600	612440	745490	830720	565980	591500	750480	790160	590220	598880	672290	478310	510660	787470	732120	733820	852350	690300	661680	810040	998460	681780	600200	736630
MW00154008	Met Val His Leu Thr	-	-	600.314	599.31	[M+H]+	C26H45N7O7S	B	1450500	977970	1442200	1823800	1562100	969280	1882800	1351100	1509600	2264100	1775700	1823000	1216600	1940200	1771700	1617200	1562400	1588100	1403500	1386100	1902000	1821600	1427200	1950300
MW00155709	Phe Val His Arg	-	-	556.306	557.307	[M-H]-	C26H39N9O5	B	3592.6	10709	7906.7	28530	1937.5	9	6434.3	29776	32628	10064	9347.3	21220	17096	51622	62055	39081	33198	50072	18213	22328	34402	40447	21632	23871
MW00155790	Phenylboronic acid;Benzeneboronic acid	-	-	207.03	122.054	[M+K+HCOOH]+	C6H7BO2	B	157640000	206450000	190120000	198950000	175310000	174680000	180560000	179290000	177990000	160810000	170250000	167360000	181570000	181290000	165740000	172030000	171570000	176460000	180200000	185610000	151770000	141170000	153690000	186970000
MW00156552	Pyrimidine nucleoside;N-D-Ribosylpyrimidine	-	-	253.108	213.088	[M-H+CH3CN]-	C9H13N2O4	B	2805.9	3178.2	3693.5	3616.2	2693.1	660.67	4644.6	23913	3264.7	3202.7	2266.3	2111.1	3880.1	6982.3	3821.2	2330.4	14066	4197.9	12357	4683.6	2232.2	3172.3	1285.2	1389.3
MW00157130	Ser Leu Lys Glu	-	-	474.253	475.264	[M-H]-	C20H37N5O8	B	9	9	9	661.75	226.03	598.37	9	9	9	9	9	9	558.74	825.6	1242.2	1290	964.19	1516.4	9	9	9	9	9	69298
MW00157845	Thr Ala Phe Val Glu	-	-	564.263	565.275	[M-H]-	C26H39N5O9	B	29645	22154	22037	30848	24339	24165	38739	24493	27344	38982	24769	36377	25471	32675	32893	19933	25097	29149	21620	22510	33201	30829	34900	19451
MW00160189	3,7-dihydropurin-6-one	-	-	135.031	136.039	[M-H]-	C5H4N4O	B	542200	208520	506600	50392	181550	191250	95005	124210	219350	172180	181600	187840	135070	32306	56513	101680	101750	99069	348230	108450	235700	181340	94410	76528
MW00160320	2-hydroxypropane-1,2,3-tricarboxylate	-	-	191.019	189.004	[M-H]-	C6H5O7-3	A	1433700	598650	3248500	2844000	1078300	2225600	2354000	1551900	2594100	2419200	2877600	4643700	3067300	2921300	2442400	3590300	3971600	4032600	2799800	3911300	3761000	3765000	3530200	2134000
MW00161040	[(2R,3R)-2,3-dihydroxy-4-oxobutyl] phosphate	-	-	396.996	197.993	[2M+H]+	C4H7O7P-2	B	53852	41591	43260	48286	30063	43626	44932	41057	38961	70360	61133	55771	44530	44068	49221	58158	46892	48766	47946	52450	60016	71143	47467	82206
MW00161064	5-amino-4,5-dioxopentanoate	-	-	189.008	144.03	[M-H+2Na]+	C5H6NO4-	B	562050	539980	633230	625280	465890	731640	735940	532110	822380	1245000	1104100	889330	606900	605390	620710	543790	571940	598380	1008700	921450	1245300	920030	793010	963090
MW00161118	(2S)-2-(methylazaniumyl)pentanedioate	-	-	143.047	160.061	[M+H-H2O]+	C6H10NO4-	B	7633400	8301600	7681100	7644600	6519200	7311500	6561600	5720500	6880000	7491700	8117700	7542300	6115300	7335700	7349200	5109500	7058900	6920800	7472100	6582800	7152500	7777700	9391400	6989700
MW00161133	(2S)-2-aminohexanedioate	-	-	160.06	159.053	[M+H]+	C6H9NO4-2	B	60316000	39612000	58544000	51917000	39965000	32420000	40662000	39868000	41670000	45436000	50366000	41952000	56672000	36825000	43715000	33019000	41016000	55185000	55170000	40574000	37538000	39334000	56766000	33878000
MW00161700	(2R,3S,4S,5R)-2-(hydroxymethyl)-6-(2-phenylethoxy)oxane-3,4,5-triol	-	-	283.118	284.126	[M-H]-	C14H20O6	A	303530	253690	321300	206580	939660	1534900	619720	1751700	221910	469540	270130	756200	1551600	404550	420470	78406	103560	132100	328080	1054300	490230	194050	276690	103690
MW00162327	[[(2R,3S,4R,5R)-5-(6-aminopurin-9-yl)-3,4-dihydroxyoxolan-2-yl]methoxy-hydroxyphosphoryl] 5-(dithiolan-3-yl)pentanoate	-	-	570.067	535.096	[M+Cl]-	C18H26N5O8PS2	A	29808	29677	43480	32893	15404	37444	36435	61042	74127	62998	38242	48076	62534	75987	56198	37907	34089	39591	38672	25986	41041	32920	65269	53105
MW00162493	[(2S,3S,4S,5R,6R)-6-[[[(2R,3S,4R,5R)-5-(2,4-dioxopyrimidin-1-yl)-3,4-dihydroxyoxolan-2-yl]methoxy-oxidophosphoryl]oxy-oxidophosphoryl]oxy-3,4,5-trihydroxyoxan-2-yl]methanesulfonate	-	-	691.011	626.993	[M+CH3CN+Na]+	C15H21N2O19P2S-3	A	1849200	1958300	5483400	3242800	2173000	3159200	2393900	4164400	3986800	2953500	3184800	2730100	2710700	3257900	1172800	1530800	1771100	2482900	4817200	1899900	3380400	2236100	2278800	1623800
MW00162710	2-(3-hydroxy-2-oxo-1H-indol-3-yl)acetate	-	-	224.084	206.045	[M+NH4]+	C10H8NO4-	B	9	9	9	9	9	9	11602	9	7543.3	12872	9	8192.7	9	9	9	9	9	9	9	9	9	9	9	3479600
MW00163245	[[(2R,3S,4R,5R)-3,4-dihydroxy-5-[6-[[(E)-4-hydroxy-3-methylbut-2-enyl]amino]purin-9-yl]oxolan-2-yl]methoxy-oxidophosphoryl] phosphate	-	-	550.098	508.063	[M+CH3CN+H]+	C15H20N5O11P2-3	B	243200	371510	213270	387450	224600	147700	570980	352860	448920	513010	542870	406040	454100	583980	536970	615690	384780	525480	385220	375350	762000	624880	624670	649160
MW00163690	[(2R,3S,4S,5R,6R)-3,4,5-trihydroxy-6-[(2R,3R,4S,5S,6R)-3,4,5-trihydroxy-6-(hydroxymethyl)oxan-2-yl]oxyoxan-2-yl]methyl phosphate	-	-	465.029	420.067	[M-H+2Na]+	C12H21O14P-2	B	11561	24831	10398	16198	7018.9	15113	10255	16527	15196	9715.6	16735	9161.8	8672.5	11331	7555.9	7026	3777.1	5933.2	10409	15652	10794	14657	12179	12414
MW00164144	3-[2-[3-[[(2R)-4-[[[(2R,3S,4R,5R)-5-(6-aminopurin-9-yl)-4-hydroxy-3-phosphonatooxyoxolan-2-yl]methoxy-oxidophosphoryl]oxy-oxidophosphoryl]oxy-2-hydroxy-3,3-dimethylbutanoyl]amino]propanoylamino]ethylsulfanyl]-3-oxopropanoate	-	-	895.097	848.076	[M+H+HCOOH]+	C24H33N7O19P3S-5	B	40651	52016	30362	44811	35696	21953	54234	47559	57611	58779	69593	57656	46800	67239	92408	70667	48805	58258	53365	41122	74470	110370	75524	53138
MW00164322	[[(2R,3S,4R,5R)-5-(6-aminopurin-9-yl)-3,4-dihydroxyoxolan-2-yl]methoxy-oxidophosphoryl] [(2S,3S,4S,5S,6R)-6-[(1R)-1,2-dihydroxyethyl]-3,4,5-trihydroxyoxan-2-yl] phosphate	-	-	636.085	617.077	[M+F]-	C17H25N5O16P2-2	B	1036300	1159300	774400	819060	1047100	500090	682400	770500	967860	533830	736350	906280	864030	1059000	974340	1495100	906880	826140	690260	661120	677420	1266900	851340	666610
MW00164914	[(2R,3R,4S,6S)-3,4-dihydroxy-6-methyl-5-oxooxan-2-yl] [[(2R,3S,5R)-3-hydroxy-5-(5-methyl-2,4-dioxopyrimidin-1-yl)oxolan-2-yl]methoxy-oxidophosphoryl] phosphate	-	-	565.018	544.05	[M-2H+Na]-	C16H22N2O15P2-2	B	48837	45479	35064	57586	52468	29991	35124	41882	47697	53186	46661	37651	45368	38398	55810	46994	48797	48200	34712	49863	39339	41044	44029	45178
MW00165364	(2S,6R)-6-[(8S,9S,10R,13R,14S,17R)-10,13-dimethyl-3-oxo-1,2,6,7,8,9,11,12,14,15,16,17-dodecahydrocyclopenta[a]phenanthren-17-yl]-2-methylheptanoate	-	-	431.313	413.306	[M+NH4]+	C27H41O3-	B	2221200	4212800	2814300	3087900	4286700	2124800	1884600	1701800	1986400	2522000	2277400	2143800	1815600	3034900	3169600	2778000	2487900	2094900	1958500	2862100	4141100	2910700	3559300	2293700
MW00165721	[[(2R,3S,5R)-3-hydroxy-5-(5-methyl-2,4-dioxopyrimidin-1-yl)oxolan-2-yl]methoxy-oxidophosphoryl] [(2R,6R)-6-methyl-5-oxooxan-2-yl] phosphate	-	-	554.097	512.06	[M+CH3CN+H]+	C16H22N2O13P2-2	B	77808	97693	52640	39649	97757	58913	89674	105960	70044	58439	63839	75865	149660	115450	68246	84918	116820	198120	94073	155740	123780	63543	79211	71909
MW00170640	12-Oxo-2,3-dinor-10,15-phytodienoic acid	-	-	263.167	264.173	[M-H]-	C16H24O3	B	23721	28965	21783	17248	29095	13059	12955	28318	19083	35428	21158	15056	8248.6	8390.8	14138	22172	13181	13785	33877	14453	14283	55358	21708	25155
