# Supplementary material for: Multi-omics analysis reveals changes in tryptophan and cholesterol metabolism before and after sexual maturation in captive macaques
Source: BMC Genomics. 2023 Jun 7;24:308. doi: 10.1186/s12864-023-09404-3 (PMC10249198; doi:10.1186/s12864-023-09404-3)
Supplement: Supplementary file 3 — Additional file 3: Supplementary Table 3. Association analysis. [file 12864_2023_9404_MOESM3_ESM.xlsx]

## Sheet: Female_Metabolites_DEGs
Metabolites	Metabolites	DEGs	|Correlation Coefficient|	p-value
MEDN1159	cis-1-Pentadecenoic Acid(C15: 1)	ENSMMUG00000052761	0.9818	8.403e-08
MEDP0519	L-Norleucine	ENSMMUG00000007176	0.9818	8.403e-08
MEDP0430	2-Aminoadipic Acid	ENSMMUG00000004257	0.9818	8.403e-08
MEDP0319	Kynurenic Acid	ENSMMUG00000010453	0.9818	8.403e-08
MEDP1127	1-acetylindole	ENSMMUG00000056347	0.9795	1.437e-07
MEDP1491	Methylguanidine	ENSMMUG00000058222	0.9795	1.437e-07
MEDP1112	(-)-Norepinephrine	ENSMMUG00000060613	0.977	2.399e-07
MEDP1247	1-deoxyvaleric acid	ENSMMUG00000019496	0.9727	5.142e-07
MEDN1060	L-Isoisoleucine	ENSMMUG00000040771	0.9727	5.142e-07
MEDP0519	L-Norleucine	ENSMMUG00000010453	0.9727	5.142e-07
MEDP0457	5-Aminolevulinate	ENSMMUG00000061443	0.9727	5.142e-07
MEDP0275	Indole-3-Acetic Acid	ENSMMUG00000010453	0.9727	5.142e-07
MW00145957	Asn Asn Leu Asn Val	ENSMMUG00000022685	0.9727	5.142e-07
MEDP1144	L-Isoleucine	ENSMMUG00000005634	0.9727	5.142e-07
MEDN0301	Caffeic Acid	ENSMMUG00000063749	0.9677	1.092e-06
MEDN0019	L-Tryptophan	ENSMMUG00000017659	0.9636	1.852e-06
MW00163245	[[(2R,3S,4R,5R)-3,4-dihydroxy-5-[6-[[(E)-4-hydroxy-3-methylbut-2-enyl]amino]purin-9-yl]oxolan-2-yl]methoxy-oxidophosphoryl] phosphate	ENSMMUG00000041182	0.9636	1.852e-06
MEDP1466	N-Carbamoyl-L-aspartate	ENSMMUG00000060741	0.9636	1.852e-06
MW00114789	Jasmone	ENSMMUG00000056769	0.9636	1.852e-06
MEDP0319	Kynurenic Acid	ENSMMUG00000044778	0.9636	1.852e-06
MEDP1127	1-acetylindole	ENSMMUG00000010453	0.9636	1.852e-06
MEDP0519	L-Norleucine	ENSMMUG00000013049	0.9636	1.852e-06
MEDN1299	1-Aminocyclohexanoic acid	ENSMMUG00000017659	0.9636	1.852e-06
MW00145957	Asn Asn Leu Asn Val	ENSMMUG00000013554	0.9636	1.852e-06
MEDP1511	Met-Glu	ENSMMUG00000007864	0.9636	1.852e-06
MEDP0519	L-Norleucine	ENSMMUG00000006151	0.9636	1.852e-06
MEDP0275	Indole-3-Acetic Acid	ENSMMUG00000006151	0.9636	1.852e-06
MEDP0519	L-Norleucine	ENSMMUG00000044778	0.9636	1.852e-06
MEDP0519	L-Norleucine	ENSMMUG00000006868	0.9636	1.852e-06
MW00114789	Jasmone	ENSMMUG00000016149	0.9636	1.852e-06
MEDN0656	Indoleacetaldehyde	ENSMMUG00000056347	0.9613	2.449e-06
MEDN0007	L-Arginine	ENSMMUG00000055507	0.9613	2.449e-06
MEDP0892	Catechol	ENSMMUG00000003673	0.9613	2.449e-06
MEDP0275	Indole-3-Acetic Acid	ENSMMUG00000056347	0.9613	2.449e-06
MEDN0209	Tryptamine	ENSMMUG00000056347	0.9613	2.449e-06
MEDP1320	LysoPC 22:5 (2n isomer3)	ENSMMUG00000064796	0.9589	3.186e-06
MEDP1321	LysoPC 22:5 (2n isomer2)	ENSMMUG00000064796	0.9589	3.186e-06
MEDP1032	Salicylaldehyde	ENSMMUG00000063749	0.9584	3.368e-06
MEDP0315	Hippuric Acid	ENSMMUG00000063749	0.9584	3.368e-06
MEDP0453	Indole	ENSMMUG00000058928	0.9567	4.013e-06
MEDN0010	L-Citrulline	ENSMMUG00000013524	0.9564	4.154e-06
MEDN1299	1-Aminocyclohexanoic acid	ENSMMUG00000008442	0.9545	4.989e-06
MEDN1299	1-Aminocyclohexanoic acid	ENSMMUG00000023057	0.9545	4.989e-06
MW00114789	Jasmone	ENSMMUG00000056339	0.9545	4.989e-06
MEDP0246	Nicotinic Acid	ENSMMUG00000015345	0.9545	4.989e-06
MEDP1509	Glu-Met	ENSMMUG00000007864	0.9545	4.989e-06
MW00014880	5-Octynoic acid, 8-hydroxy-8-[2-(pentyloxy)phenyl]-, methyl ester	ENSMMUG00000007208	0.9545	4.989e-06
MEDP1234	Dopaquinone	ENSMMUG00000057434	0.9545	4.989e-06
MEDP0519	L-Norleucine	ENSMMUG00000031200	0.9545	4.989e-06
MEDP0319	Kynurenic Acid	ENSMMUG00000031200	0.9545	4.989e-06
MEDP1183	N-Acetylcadaverine	ENSMMUG00000057434	0.9545	4.989e-06
MEDP1144	L-Isoleucine	ENSMMUG00000022223	0.9545	4.989e-06
MW00163245	[[(2R,3S,4R,5R)-3,4-dihydroxy-5-[6-[[(E)-4-hydroxy-3-methylbut-2-enyl]amino]purin-9-yl]oxolan-2-yl]methoxy-oxidophosphoryl] phosphate	ENSMMUG00000001686	0.9545	4.989e-06
MEDP1144	L-Isoleucine	ENSMMUG00000015849	0.9545	4.989e-06
MEDP0020	L-Methionine	ENSMMUG00000007864	0.9545	4.989e-06
MEDP0011	L-Lysine	ENSMMUG00000022223	0.9545	4.989e-06
MEDN0019	L-Tryptophan	ENSMMUG00000023057	0.9545	4.989e-06
MW00114789	Jasmone	ENSMMUG00000013835	0.9545	4.989e-06
MEDN0019	L-Tryptophan	ENSMMUG00000008442	0.9545	4.989e-06
MEDP0453	Indole	ENSMMUG00000010453	0.9545	4.989e-06
MEDP0319	Kynurenic Acid	ENSMMUG00000007176	0.9545	4.989e-06
MW00114789	Jasmone	ENSMMUG00000014260	0.9545	4.989e-06
MEDN0837	N-Methyl-L-Glutamate	ENSMMUG00000004257	0.9545	4.989e-06
MEDP1247	1-deoxyvaleric acid	ENSMMUG00000033887	0.9545	4.989e-06
MEDP0519	L-Norleucine	ENSMMUG00000064796	0.9543	5.086e-06
MEDP0453	Indole	ENSMMUG00000057767	0.9543	5.086e-06
MEDP1144	L-Isoleucine	ENSMMUG00000010388	0.9542	5.175e-06
MEDP0519	L-Norleucine	ENSMMUG00000024451	0.9539	5.327e-06
MEDP0891	L-Tryptophanamide	ENSMMUG00000007004	0.9522	6.255e-06
MEDP0519	L-Norleucine	ENSMMUG00000061976	0.9522	6.255e-06
MEDP0319	Kynurenic Acid	ENSMMUG00000056347	0.9522	6.255e-06
MEDP0012	L-Ornithine	ENSMMUG00000007004	0.9522	6.255e-06
MEDN0399	Arachidic Acid(C20:0)	ENSMMUG00000055507	0.9522	6.255e-06
MEDP1112	(-)-Norepinephrine	ENSMMUG00000018808	0.9491	8.24e-06
MEDP0430	2-Aminoadipic Acid	ENSMMUG00000055997	0.9476	9.356e-06
MEDP0519	L-Norleucine	ENSMMUG00000017659	0.9455	1.118e-05
MEDP0275	Indole-3-Acetic Acid	ENSMMUG00000044778	0.9455	1.118e-05
MEDN1141	Orthocholic acid	ENSMMUG00000009527	0.9455	1.118e-05
MEDP0379	3-Hydroxyhippuric Acid	ENSMMUG00000000130	0.9455	1.118e-05
MEDN0656	Indoleacetaldehyde	ENSMMUG00000010647	0.9455	1.118e-05
MEDN1060	L-Isoisoleucine	ENSMMUG00000018003	0.9455	1.118e-05
MEDP0453	Indole	ENSMMUG00000017659	0.9455	1.118e-05
MEDN0019	L-Tryptophan	ENSMMUG00000041182	0.9455	1.118e-05
MEDP0457	5-Aminolevulinate	ENSMMUG00000018146	0.9455	1.118e-05
MEDP0319	Kynurenic Acid	ENSMMUG00000006151	0.9455	1.118e-05
MEDP0319	Kynurenic Acid	ENSMMUG00000010598	0.9455	1.118e-05
MW00014880	5-Octynoic acid, 8-hydroxy-8-[2-(pentyloxy)phenyl]-, methyl ester	ENSMMUG00000011835	0.9455	1.118e-05
MW00014880	5-Octynoic acid, 8-hydroxy-8-[2-(pentyloxy)phenyl]-, methyl ester	ENSMMUG00000016857	0.9455	1.118e-05
MEDP0275	Indole-3-Acetic Acid	ENSMMUG00000016578	0.9455	1.118e-05
MEDP0275	Indole-3-Acetic Acid	ENSMMUG00000023057	0.9455	1.118e-05
MEDN0019	L-Tryptophan	ENSMMUG00000010453	0.9455	1.118e-05
MEDN1299	1-Aminocyclohexanoic acid	ENSMMUG00000013049	0.9455	1.118e-05
MEDP0319	Kynurenic Acid	ENSMMUG00000013049	0.9455	1.118e-05
MW00014880	5-Octynoic acid, 8-hydroxy-8-[2-(pentyloxy)phenyl]-, methyl ester	ENSMMUG00000046774	0.9455	1.118e-05
MEDP0453	Indole	ENSMMUG00000050382	0.9455	1.118e-05
MEDP0319	Kynurenic Acid	ENSMMUG00000023057	0.9455	1.118e-05
MEDN0019	L-Tryptophan	ENSMMUG00000013049	0.9455	1.118e-05
MEDP0275	Indole-3-Acetic Acid	ENSMMUG00000007176	0.9455	1.118e-05
MEDP0453	Indole	ENSMMUG00000023057	0.9455	1.118e-05
MEDN1299	1-Aminocyclohexanoic acid	ENSMMUG00000041182	0.9455	1.118e-05
MEDP1183	N-Acetylcadaverine	ENSMMUG00000062457	0.9455	1.118e-05
MEDP0519	L-Norleucine	ENSMMUG00000023057	0.9455	1.118e-05
MEDP1020	4-Hydroxyhippurate	ENSMMUG00000000130	0.9455	1.118e-05
MEDN0209	Tryptamine	ENSMMUG00000010647	0.9455	1.118e-05
MW00145957	Asn Asn Leu Asn Val	ENSMMUG00000013707	0.9455	1.118e-05
MEDP0891	L-Tryptophanamide	ENSMMUG00000006416	0.9455	1.118e-05
MEDP0891	L-Tryptophanamide	ENSMMUG00000010647	0.9455	1.118e-05
MEDN0594	(E)-3-(3-hydroxyphenyl)prop-2-enoic acid	ENSMMUG00000013707	0.9455	1.118e-05
MEDN0604	Tetradecanedioic acid	ENSMMUG00000010436	0.9455	1.118e-05
MEDP0275	Indole-3-Acetic Acid	ENSMMUG00000031200	0.9455	1.118e-05
MEDN0301	Caffeic Acid	ENSMMUG00000060613	0.9455	1.118e-05
MEDP1052	N, N-diacetyl-O-methylhydroxylamine	ENSMMUG00000061443	0.9455	1.118e-05
MEDP0525	N-Acetyl-L-alanine	ENSMMUG00000061443	0.9455	1.118e-05
MEDP0519	L-Norleucine	ENSMMUG00000010598	0.9455	1.118e-05
MEDP0275	Indole-3-Acetic Acid	ENSMMUG00000010647	0.9455	1.118e-05
MEDN0623	2-Hydroxy HippuricAcid	ENSMMUG00000000130	0.9455	1.118e-05
MEDP0752	DL-Leucine	ENSMMUG00000022223	0.9455	1.118e-05
MEDP0298	6-Aminocaproic Acid	ENSMMUG00000022223	0.9455	1.118e-05
MEDP1127	1-acetylindole	ENSMMUG00000031200	0.9455	1.118e-05
MEDP1509	Glu-Met	ENSMMUG00000004735	0.9455	1.118e-05
MEDN1299	1-Aminocyclohexanoic acid	ENSMMUG00000010453	0.9455	1.118e-05
MEDP0519	L-Norleucine	ENSMMUG00000012338	0.9455	1.118e-05
MEDP1234	Dopaquinone	ENSMMUG00000000130	0.9455	1.118e-05
MEDP0453	Indole	ENSMMUG00000051837	0.945	1.161e-05
MEDN0555	Hydroxyphenyllactic acid	ENSMMUG00000056703	0.9448	1.18e-05
MEDP1321	LysoPC 22:5 (2n isomer2)	ENSMMUG00000024451	0.9446	1.197e-05
MEDP1320	LysoPC 22:5 (2n isomer3)	ENSMMUG00000024451	0.9446	1.197e-05
MEDP1127	1-acetylindole	ENSMMUG00000000672	0.9444	1.213e-05
MEDN0662	Gamma-Glu-Leu	ENSMMUG00000050178	0.9442	1.239e-05
MW00007474	Ketamine	ENSMMUG00000017652	0.9439	1.263e-05
MEDP0009	L-Tyrosine	ENSMMUG00000031238	0.9431	1.353e-05
MEDN1299	1-Aminocyclohexanoic acid	ENSMMUG00000058928	0.9431	1.353e-05
MEDN0019	L-Tryptophan	ENSMMUG00000058928	0.9431	1.353e-05
MW00114789	Jasmone	ENSMMUG00000052900	0.9431	1.353e-05
MEDP0519	L-Norleucine	ENSMMUG00000051078	0.9431	1.353e-05
MW00118079	2,4-Quinolinediol	ENSMMUG00000016387	0.9431	1.353e-05
MEDP1112	(-)-Norepinephrine	ENSMMUG00000000672	0.9429	1.373e-05
MEDN0594	(E)-3-(3-hydroxyphenyl)prop-2-enoic acid	ENSMMUG00000045777	0.9426	1.402e-05
MW00007474	Ketamine	ENSMMUG00000058222	0.9413	1.546e-05
MEDP0519	L-Norleucine	ENSMMUG00000064046	0.9398	1.73e-05
MEDP0319	Kynurenic Acid	ENSMMUG00000051078	0.9385	1.9e-05
MEDP0891	L-Tryptophanamide	ENSMMUG00000056347	0.9385	1.9e-05
MEDP1509	Glu-Met	ENSMMUG00000056082	0.9385	1.9e-05
MEDP0685	Methylcysteine	ENSMMUG00000031238	0.9385	1.9e-05
MEDP0275	Indole-3-Acetic Acid	ENSMMUG00000062221	0.9382	1.936e-05
MEDP0507	2-Hydroxycinnamic acid	ENSMMUG00000049331	0.938	1.97e-05
MEDP0101	P-Coumaric Acid	ENSMMUG00000049331	0.938	1.97e-05
MEDP0319	Kynurenic Acid	ENSMMUG00000056855	0.9364	2.208e-05
MW00114789	Jasmone	ENSMMUG00000005229	0.9364	2.208e-05
MW00114789	Jasmone	ENSMMUG00000012177	0.9364	2.208e-05
MEDP0143	Biotin	ENSMMUG00000001260	0.9364	2.208e-05
MEDP1127	1-acetylindole	ENSMMUG00000054261	0.9364	2.208e-05
MEDP1144	L-Isoleucine	ENSMMUG00000018474	0.9364	2.208e-05
MW00114789	Jasmone	ENSMMUG00000004839	0.9364	2.208e-05
MEDN1299	1-Aminocyclohexanoic acid	ENSMMUG00000056855	0.9364	2.208e-05
MEDN0010	L-Citrulline	ENSMMUG00000021929	0.9364	2.208e-05
MEDP0319	Kynurenic Acid	ENSMMUG00000002217	0.9364	2.208e-05
MEDN0399	Arachidic Acid(C20:0)	ENSMMUG00000007864	0.9364	2.208e-05
MEDP0319	Kynurenic Acid	ENSMMUG00000006868	0.9364	2.208e-05
MEDN0301	Caffeic Acid	ENSMMUG00000062903	0.9364	2.208e-05
MEDP0012	L-Ornithine	ENSMMUG00000061579	0.9364	2.208e-05
MEDN0827	N-acetylornithine	ENSMMUG00000057434	0.9364	2.208e-05
MW00114789	Jasmone	ENSMMUG00000010798	0.9364	2.208e-05
MW00114789	Jasmone	ENSMMUG00000002124	0.9364	2.208e-05
MEDP0012	L-Ornithine	ENSMMUG00000017939	0.9364	2.208e-05
MEDN1060	L-Isoisoleucine	ENSMMUG00000002621	0.9364	2.208e-05
MEDP0519	L-Norleucine	ENSMMUG00000011225	0.9364	2.208e-05
MEDP0298	6-Aminocaproic Acid	ENSMMUG00000018474	0.9364	2.208e-05
MEDN0656	Indoleacetaldehyde	ENSMMUG00000010453	0.9364	2.208e-05
MEDP0519	L-Norleucine	ENSMMUG00000002217	0.9364	2.208e-05
MEDP0275	Indole-3-Acetic Acid	ENSMMUG00000002217	0.9364	2.208e-05
MEDP0519	L-Norleucine	ENSMMUG00000021887	0.9364	2.208e-05
MEDP0519	L-Norleucine	ENSMMUG00000057631	0.9364	2.208e-05
MEDN0178	Epinephrine	ENSMMUG00000010702	0.9364	2.208e-05
MEDP0453	Indole	ENSMMUG00000008442	0.9364	2.208e-05
MEDN0019	L-Tryptophan	ENSMMUG00000056855	0.9364	2.208e-05
MEDP0315	Hippuric Acid	ENSMMUG00000062903	0.9364	2.208e-05
MW00014880	5-Octynoic acid, 8-hydroxy-8-[2-(pentyloxy)phenyl]-, methyl ester	ENSMMUG00000005545	0.9364	2.208e-05
MEDP0752	DL-Leucine	ENSMMUG00000018474	0.9364	2.208e-05
MEDP0453	Indole	ENSMMUG00000041182	0.9364	2.208e-05
MEDP0319	Kynurenic Acid	ENSMMUG00000020176	0.9364	2.208e-05
MEDP1032	Salicylaldehyde	ENSMMUG00000060613	0.9364	2.208e-05
MEDP0143	Biotin	ENSMMUG00000012321	0.9364	2.208e-05
MW00114789	Jasmone	ENSMMUG00000000470	0.9364	2.208e-05
MEDN0209	Tryptamine	ENSMMUG00000010453	0.9364	2.208e-05
MEDP0453	Indole	ENSMMUG00000064873	0.9364	2.208e-05
MEDP0892	Catechol	ENSMMUG00000042299	0.9364	2.208e-05
MEDP0519	L-Norleucine	ENSMMUG00000016096	0.9364	2.208e-05
MEDP0453	Indole	ENSMMUG00000001686	0.9364	2.208e-05
MW00163245	[[(2R,3S,4R,5R)-3,4-dihydroxy-5-[6-[[(E)-4-hydroxy-3-methylbut-2-enyl]amino]purin-9-yl]oxolan-2-yl]methoxy-oxidophosphoryl] phosphate	ENSMMUG00000015345	0.9364	2.208e-05
MEDN0604	Tetradecanedioic acid	ENSMMUG00000054578	0.9364	2.208e-05
MEDP0891	L-Tryptophanamide	ENSMMUG00000061579	0.9364	2.208e-05
MEDN0019	L-Tryptophan	ENSMMUG00000057767	0.9361	2.251e-05
MEDN1299	1-Aminocyclohexanoic acid	ENSMMUG00000057767	0.9361	2.251e-05
MW00118079	2,4-Quinolinediol	ENSMMUG00000057516	0.9356	2.332e-05
MEDP0275	Indole-3-Acetic Acid	ENSMMUG00000024451	0.9353	2.368e-05
MEDP1444	Octapentaenoic acid	ENSMMUG00000052230	0.9353	2.368e-05
MEDN1299	1-Aminocyclohexanoic acid	ENSMMUG00000064046	0.9351	2.402e-05
MEDN0019	L-Tryptophan	ENSMMUG00000064046	0.9351	2.402e-05
MEDN0399	Arachidic Acid(C20:0)	ENSMMUG00000003302	0.9349	2.433e-05
MEDP0457	5-Aminolevulinate	ENSMMUG00000012954	0.9343	2.54e-05
MEDN1060	L-Isoisoleucine	ENSMMUG00000007794	0.9339	2.603e-05
MEDP0012	L-Ornithine	ENSMMUG00000060487	0.9339	2.603e-05
MEDP0519	L-Norleucine	ENSMMUG00000059231	0.9339	2.603e-05
MEDP1509	Glu-Met	ENSMMUG00000015089	0.9339	2.603e-05
MEDN0555	Hydroxyphenyllactic acid	ENSMMUG00000050016	0.9339	2.603e-05
MW00014880	5-Octynoic acid, 8-hydroxy-8-[2-(pentyloxy)phenyl]-, methyl ester	ENSMMUG00000062336	0.9339	2.603e-05
MEDP0325	Maleic Acid	ENSMMUG00000007794	0.9339	2.603e-05
MEDP1415	Carnitine C9:DC	ENSMMUG00000011973	0.9339	2.603e-05
MEDP0453	Indole	ENSMMUG00000003056	0.9339	2.603e-05
MEDN0209	Tryptamine	ENSMMUG00000040683	0.9315	3.051e-05
MEDN0399	Arachidic Acid(C20:0)	ENSMMUG00000064595	0.9315	3.051e-05
MEDN0656	Indoleacetaldehyde	ENSMMUG00000040683	0.9315	3.051e-05
MEDP1112	(-)-Norepinephrine	ENSMMUG00000003673	0.9303	3.302e-05
MEDP1144	L-Isoleucine	ENSMMUG00000012954	0.9295	3.462e-05
MEDP0453	Indole	ENSMMUG00000011311	0.9294	3.49e-05
MW00163245	[[(2R,3S,4R,5R)-3,4-dihydroxy-5-[6-[[(E)-4-hydroxy-3-methylbut-2-enyl]amino]purin-9-yl]oxolan-2-yl]methoxy-oxidophosphoryl] phosphate	ENSMMUG00000002150	0.9294	3.49e-05
MEDN0725	2,4-Hexadienoic acid	ENSMMUG00000002191	0.9294	3.49e-05
MEDN0656	Indoleacetaldehyde	ENSMMUG00000007004	0.9294	3.49e-05
MEDP0519	L-Norleucine	ENSMMUG00000014047	0.9294	3.49e-05
MEDP1247	1-deoxyvaleric acid	ENSMMUG00000060725	0.9294	3.49e-05
MW00163245	[[(2R,3S,4R,5R)-3,4-dihydroxy-5-[6-[[(E)-4-hydroxy-3-methylbut-2-enyl]amino]purin-9-yl]oxolan-2-yl]methoxy-oxidophosphoryl] phosphate	ENSMMUG00000058928	0.9294	3.49e-05
MEDN0209	Tryptamine	ENSMMUG00000007004	0.9294	3.49e-05
MEDP1321	LysoPC 22:5 (2n isomer2)	ENSMMUG00000061976	0.9294	3.49e-05
MEDP1320	LysoPC 22:5 (2n isomer3)	ENSMMUG00000061976	0.9294	3.49e-05
MEDP0275	Indole-3-Acetic Acid	ENSMMUG00000030377	0.9294	3.49e-05
MEDP1509	Glu-Met	ENSMMUG00000005764	0.928	3.792e-05
MEDP0275	Indole-3-Acetic Acid	ENSMMUG00000012338	0.9273	3.974e-05
MEDP0519	L-Norleucine	ENSMMUG00000015091	0.9273	3.974e-05
MEDN0019	L-Tryptophan	ENSMMUG00000010591	0.9273	3.974e-05
MEDN1299	1-Aminocyclohexanoic acid	ENSMMUG00000050382	0.9273	3.974e-05
MEDP0519	L-Norleucine	ENSMMUG00000008191	0.9273	3.974e-05
MEDP0246	Nicotinic Acid	ENSMMUG00000019294	0.9273	3.974e-05
MEDP0519	L-Norleucine	ENSMMUG00000052840	0.9273	3.974e-05
MEDP1321	LysoPC 22:5 (2n isomer2)	ENSMMUG00000015345	0.9273	3.974e-05
MEDN0209	Tryptamine	ENSMMUG00000061579	0.9273	3.974e-05
MW00163245	[[(2R,3S,4R,5R)-3,4-dihydroxy-5-[6-[[(E)-4-hydroxy-3-methylbut-2-enyl]amino]purin-9-yl]oxolan-2-yl]methoxy-oxidophosphoryl] phosphate	ENSMMUG00000008442	0.9273	3.974e-05
MEDP1321	LysoPC 22:5 (2n isomer2)	ENSMMUG00000006868	0.9273	3.974e-05
MEDP1415	Carnitine C9:DC	ENSMMUG00000061368	0.9273	3.974e-05
MW00163245	[[(2R,3S,4R,5R)-3,4-dihydroxy-5-[6-[[(E)-4-hydroxy-3-methylbut-2-enyl]amino]purin-9-yl]oxolan-2-yl]methoxy-oxidophosphoryl] phosphate	ENSMMUG00000015849	0.9273	3.974e-05
MEDP0519	L-Norleucine	ENSMMUG00000021062	0.9273	3.974e-05
MEDN0209	Tryptamine	ENSMMUG00000023057	0.9273	3.974e-05
MW00114789	Jasmone	ENSMMUG00000005572	0.9273	3.974e-05
MEDP0525	N-Acetyl-L-alanine	ENSMMUG00000018474	0.9273	3.974e-05
MEDN0662	Gamma-Glu-Leu	ENSMMUG00000018003	0.9273	3.974e-05
MEDP0519	L-Norleucine	ENSMMUG00000010655	0.9273	3.974e-05
MEDN0010	L-Citrulline	ENSMMUG00000042320	0.9273	3.974e-05
MW00114789	Jasmone	ENSMMUG00000009481	0.9273	3.974e-05
MEDP1444	Octapentaenoic acid	ENSMMUG00000007208	0.9273	3.974e-05
MEDP0519	L-Norleucine	ENSMMUG00000056855	0.9273	3.974e-05
MEDN0656	Indoleacetaldehyde	ENSMMUG00000023057	0.9273	3.974e-05
MEDP0519	L-Norleucine	ENSMMUG00000050623	0.9273	3.974e-05
MEDP0453	Indole	ENSMMUG00000004188	0.9273	3.974e-05
MEDP0453	Indole	ENSMMUG00000007464	0.9273	3.974e-05
MEDP0453	Indole	ENSMMUG00000056855	0.9273	3.974e-05
MEDN0019	L-Tryptophan	ENSMMUG00000050382	0.9273	3.974e-05
MEDN0662	Gamma-Glu-Leu	ENSMMUG00000050256	0.9273	3.974e-05
MEDP0453	Indole	ENSMMUG00000009874	0.9273	3.974e-05
MEDN0725	2,4-Hexadienoic acid	ENSMMUG00000020176	0.9273	3.974e-05
MEDN0012	L-Histidine	ENSMMUG00000061298	0.9273	3.974e-05
MEDP0453	Indole	ENSMMUG00000013487	0.9273	3.974e-05
MEDP0453	Indole	ENSMMUG00000011225	0.9273	3.974e-05
MW00163245	[[(2R,3S,4R,5R)-3,4-dihydroxy-5-[6-[[(E)-4-hydroxy-3-methylbut-2-enyl]amino]purin-9-yl]oxolan-2-yl]methoxy-oxidophosphoryl] phosphate	ENSMMUG00000062585	0.9273	3.974e-05
MEDN1299	1-Aminocyclohexanoic acid	ENSMMUG00000043675	0.9273	3.974e-05
MEDP0319	Kynurenic Acid	ENSMMUG00000017659	0.9273	3.974e-05
MEDN0662	Gamma-Glu-Leu	ENSMMUG00000063092	0.9273	3.974e-05
MEDP0275	Indole-3-Acetic Acid	ENSMMUG00000007773	0.9273	3.974e-05
MW00114789	Jasmone	ENSMMUG00000002418	0.9273	3.974e-05
MEDN0662	Gamma-Glu-Leu	ENSMMUG00000019306	0.9273	3.974e-05
MW00014880	5-Octynoic acid, 8-hydroxy-8-[2-(pentyloxy)phenyl]-, methyl ester	ENSMMUG00000023361	0.9273	3.974e-05
MEDN0662	Gamma-Glu-Leu	ENSMMUG00000055610	0.9273	3.974e-05
MEDP0519	L-Norleucine	ENSMMUG00000007773	0.9273	3.974e-05
MEDN0019	L-Tryptophan	ENSMMUG00000043675	0.9273	3.974e-05
MEDN0019	L-Tryptophan	ENSMMUG00000057631	0.9273	3.974e-05
MEDP0519	L-Norleucine	ENSMMUG00000050382	0.9273	3.974e-05
MEDN0656	Indoleacetaldehyde	ENSMMUG00000061579	0.9273	3.974e-05
MEDN1299	1-Aminocyclohexanoic acid	ENSMMUG00000010591	0.9273	3.974e-05
MW00114789	Jasmone	ENSMMUG00000007633	0.9273	3.974e-05
MEDP1511	Met-Glu	ENSMMUG00000002217	0.9273	3.974e-05
MEDP0315	Hippuric Acid	ENSMMUG00000060613	0.9273	3.974e-05
MW00163245	[[(2R,3S,4R,5R)-3,4-dihydroxy-5-[6-[[(E)-4-hydroxy-3-methylbut-2-enyl]amino]purin-9-yl]oxolan-2-yl]methoxy-oxidophosphoryl] phosphate	ENSMMUG00000061096	0.9273	3.974e-05
MEDP0319	Kynurenic Acid	ENSMMUG00000050382	0.9273	3.974e-05
MEDN1060	L-Isoisoleucine	ENSMMUG00000039562	0.9273	3.974e-05
MEDN0019	L-Tryptophan	ENSMMUG00000061096	0.9273	3.974e-05
MEDP0453	Indole	ENSMMUG00000013049	0.9273	3.974e-05
MEDP0453	Indole	ENSMMUG00000008191	0.9273	3.974e-05
MW00114789	Jasmone	ENSMMUG00000056258	0.9273	3.974e-05
MEDP0275	Indole-3-Acetic Acid	ENSMMUG00000020176	0.9273	3.974e-05
MEDP1321	LysoPC 22:5 (2n isomer2)	ENSMMUG00000044778	0.9273	3.974e-05
MEDN0662	Gamma-Glu-Leu	ENSMMUG00000005634	0.9273	3.974e-05
MEDP0319	Kynurenic Acid	ENSMMUG00000008191	0.9273	3.974e-05
MEDP1127	1-acetylindole	ENSMMUG00000014208	0.9273	3.974e-05
MEDP1032	Salicylaldehyde	ENSMMUG00000062903	0.9273	3.974e-05
MEDP1234	Dopaquinone	ENSMMUG00000062457	0.9273	3.974e-05
MEDP0275	Indole-3-Acetic Acid	ENSMMUG00000021887	0.9273	3.974e-05
MEDP1127	1-acetylindole	ENSMMUG00000020176	0.9273	3.974e-05
MW00114789	Jasmone	ENSMMUG00000064265	0.9273	3.974e-05
MEDN1299	1-Aminocyclohexanoic acid	ENSMMUG00000057631	0.9273	3.974e-05
MEDP1052	N, N-diacetyl-O-methylhydroxylamine	ENSMMUG00000018474	0.9273	3.974e-05
MEDN1206	3-Sulfocatechol	ENSMMUG00000061069	0.9273	3.974e-05
MEDN1299	1-Aminocyclohexanoic acid	ENSMMUG00000061096	0.9273	3.974e-05
MEDP1234	Dopaquinone	ENSMMUG00000013984	0.9273	3.974e-05
MEDP1127	1-acetylindole	ENSMMUG00000054052	0.9273	3.974e-05
MEDP1320	LysoPC 22:5 (2n isomer3)	ENSMMUG00000044778	0.9273	3.974e-05
MEDP0319	Kynurenic Acid	ENSMMUG00000018092	0.9273	3.974e-05
MEDP1320	LysoPC 22:5 (2n isomer3)	ENSMMUG00000015345	0.9273	3.974e-05
MEDP1183	N-Acetylcadaverine	ENSMMUG00000000130	0.9273	3.974e-05
MW00163245	[[(2R,3S,4R,5R)-3,4-dihydroxy-5-[6-[[(E)-4-hydroxy-3-methylbut-2-enyl]amino]purin-9-yl]oxolan-2-yl]methoxy-oxidophosphoryl] phosphate	ENSMMUG00000014414	0.9273	3.974e-05
MEDP0319	Kynurenic Acid	ENSMMUG00000007773	0.9273	3.974e-05
MEDN1060	L-Isoisoleucine	ENSMMUG00000055610	0.9273	3.974e-05
MEDP1247	1-deoxyvaleric acid	ENSMMUG00000022223	0.9273	3.974e-05
MEDP1320	LysoPC 22:5 (2n isomer3)	ENSMMUG00000006868	0.9273	3.974e-05
MEDP1183	N-Acetylcadaverine	ENSMMUG00000057131	0.9273	3.974e-05
MEDP1127	1-acetylindole	ENSMMUG00000010647	0.9273	3.974e-05
MEDN0837	N-Methyl-L-Glutamate	ENSMMUG00000060912	0.9272	3.996e-05
MW00163245	[[(2R,3S,4R,5R)-3,4-dihydroxy-5-[6-[[(E)-4-hydroxy-3-methylbut-2-enyl]amino]purin-9-yl]oxolan-2-yl]methoxy-oxidophosphoryl] phosphate	ENSMMUG00000057767	0.927	4.052e-05
MEDP0319	Kynurenic Acid	ENSMMUG00000064796	0.927	4.052e-05
MEDN0019	L-Tryptophan	ENSMMUG00000051837	0.9266	4.127e-05
MEDN1299	1-Aminocyclohexanoic acid	ENSMMUG00000051837	0.9266	4.127e-05
MEDN0328	L-Homoserine	ENSMMUG00000015929	0.9266	4.127e-05
MEDN0005	L-Threonine	ENSMMUG00000015929	0.9266	4.127e-05
MEDN0555	Hydroxyphenyllactic acid	ENSMMUG00000052230	0.9261	4.267e-05
MW00163245	[[(2R,3S,4R,5R)-3,4-dihydroxy-5-[6-[[(E)-4-hydroxy-3-methylbut-2-enyl]amino]purin-9-yl]oxolan-2-yl]methoxy-oxidophosphoryl] phosphate	ENSMMUG00000064046	0.9258	4.331e-05
MEDP0319	Kynurenic Acid	ENSMMUG00000064046	0.9258	4.331e-05
MEDP1112	(-)-Norepinephrine	ENSMMUG00000062903	0.9258	4.331e-05
MEDP1127	1-acetylindole	ENSMMUG00000052169	0.9249	4.586e-05
MEDP0519	L-Norleucine	ENSMMUG00000050063	0.9248	4.594e-05
MEDP1052	N, N-diacetyl-O-methylhydroxylamine	ENSMMUG00000007794	0.9248	4.594e-05
MEDP0012	L-Ornithine	ENSMMUG00000007794	0.9248	4.594e-05
MEDN1159	cis-1-Pentadecenoic Acid(C15: 1)	ENSMMUG00000015864	0.9248	4.594e-05
MEDP1020	4-Hydroxyhippurate	ENSMMUG00000007794	0.9248	4.594e-05
MEDP0319	Kynurenic Acid	ENSMMUG00000030377	0.9248	4.594e-05
MEDN0837	N-Methyl-L-Glutamate	ENSMMUG00000002850	0.9248	4.594e-05
MEDP0379	3-Hydroxyhippuric Acid	ENSMMUG00000007794	0.9248	4.594e-05
MEDP1466	N-Carbamoyl-L-aspartate	ENSMMUG00000007794	0.9248	4.594e-05
MEDP0519	L-Norleucine	ENSMMUG00000063856	0.9248	4.594e-05
MEDP1509	Glu-Met	ENSMMUG00000037727	0.9248	4.594e-05
MEDN0623	2-Hydroxy HippuricAcid	ENSMMUG00000007794	0.9248	4.594e-05
MEDN0725	2,4-Hexadienoic acid	ENSMMUG00000056347	0.9248	4.594e-05
MEDP0275	Indole-3-Acetic Acid	ENSMMUG00000051078	0.9248	4.594e-05
MEDP0525	N-Acetyl-L-alanine	ENSMMUG00000007794	0.9248	4.594e-05
MEDP1127	1-acetylindole	ENSMMUG00000051078	0.9248	4.594e-05
MEDP0380	2-(Dimethylamino)Guanosine	ENSMMUG00000010214	0.9245	4.681e-05
MEDN0057	N-Acetyl-L-Tyrosine	ENSMMUG00000058142	0.9245	4.681e-05
MEDP1144	L-Isoleucine	ENSMMUG00000050951	0.9242	4.766e-05
MEDN1299	1-Aminocyclohexanoic acid	ENSMMUG00000055341	0.9224	5.282e-05
MEDN0019	L-Tryptophan	ENSMMUG00000055341	0.9224	5.282e-05
MEDP0453	Indole	ENSMMUG00000055341	0.9224	5.282e-05
MEDP1511	Met-Glu	ENSMMUG00000064595	0.9224	5.287e-05
MEDN0010	L-Citrulline	ENSMMUG00000060016	0.9224	5.287e-05
MEDP0020	L-Methionine	ENSMMUG00000064595	0.9224	5.287e-05
MEDP1247	1-deoxyvaleric acid	ENSMMUG00000034958	0.9224	5.287e-05
MEDP0883	2,4-Dihydroxypteridine	ENSMMUG00000034958	0.9224	5.287e-05
MEDN0827	N-acetylornithine	ENSMMUG00000017030	0.9224	5.287e-05
MEDN0300	Azelaic Acid	ENSMMUG00000017030	0.9224	5.287e-05
MEDP0159	Adenine	ENSMMUG00000058618	0.9217	5.48e-05
MEDP1112	(-)-Norepinephrine	ENSMMUG00000001891	0.9209	5.729e-05
MEDN0385	Dodecanoic Acid(C12:0)	ENSMMUG00000050178	0.9207	5.814e-05
MEDP0519	L-Norleucine	ENSMMUG00000056347	0.9203	5.946e-05
MEDP0453	Indole	ENSMMUG00000051078	0.9203	5.946e-05
MW00114789	Jasmone	ENSMMUG00000004543	0.9203	5.946e-05
MEDP0430	2-Aminoadipic Acid	ENSMMUG00000002850	0.9203	5.946e-05
MEDP0430	2-Aminoadipic Acid	ENSMMUG00000004378	0.9203	5.946e-05
MW00114789	Jasmone	ENSMMUG00000023132	0.9203	5.946e-05
MEDP0891	L-Tryptophanamide	ENSMMUG00000058222	0.9203	5.946e-05
MEDN1299	1-Aminocyclohexanoic acid	ENSMMUG00000002150	0.9203	5.946e-05
MEDN0019	L-Tryptophan	ENSMMUG00000002150	0.9203	5.946e-05
MEDP1511	Met-Glu	ENSMMUG00000037727	0.9203	5.946e-05
MW00114789	Jasmone	ENSMMUG00000011785	0.9199	6.058e-05
MEDN0328	L-Homoserine	ENSMMUG00000034348	0.9196	6.17e-05
MEDN0005	L-Threonine	ENSMMUG00000034348	0.9196	6.17e-05
MEDP1144	L-Isoleucine	ENSMMUG00000061443	0.9182	6.661e-05
MEDN1299	1-Aminocyclohexanoic acid	ENSMMUG00000044778	0.9182	6.661e-05
MEDP1183	N-Acetylcadaverine	ENSMMUG00000063883	0.9182	6.661e-05
MEDP0430	2-Aminoadipic Acid	ENSMMUG00000047333	0.9182	6.661e-05
MW00163245	[[(2R,3S,4R,5R)-3,4-dihydroxy-5-[6-[[(E)-4-hydroxy-3-methylbut-2-enyl]amino]purin-9-yl]oxolan-2-yl]methoxy-oxidophosphoryl] phosphate	ENSMMUG00000016711	0.9182	6.661e-05
MEDP1127	1-acetylindole	ENSMMUG00000001657	0.9182	6.661e-05
MEDP0453	Indole	ENSMMUG00000013625	0.9182	6.661e-05
MEDP0453	Indole	ENSMMUG00000043675	0.9182	6.661e-05
MEDP0453	Indole	ENSMMUG00000057631	0.9182	6.661e-05
MEDN0385	Dodecanoic Acid(C12:0)	ENSMMUG00000045396	0.9182	6.661e-05
MEDP0275	Indole-3-Acetic Acid	ENSMMUG00000050382	0.9182	6.661e-05
MEDP0319	Kynurenic Acid	ENSMMUG00000011225	0.9182	6.661e-05
MEDP0453	Indole	ENSMMUG00000031200	0.9182	6.661e-05
MEDN0837	N-Methyl-L-Glutamate	ENSMMUG00000022478	0.9182	6.661e-05
MEDP0453	Indole	ENSMMUG00000002540	0.9182	6.661e-05
MEDP1144	L-Isoleucine	ENSMMUG00000055610	0.9182	6.661e-05
MEDP1144	L-Isoleucine	ENSMMUG00000017939	0.9182	6.661e-05
MW00163245	[[(2R,3S,4R,5R)-3,4-dihydroxy-5-[6-[[(E)-4-hydroxy-3-methylbut-2-enyl]amino]purin-9-yl]oxolan-2-yl]methoxy-oxidophosphoryl] phosphate	ENSMMUG00000002540	0.9182	6.661e-05
MEDN0662	Gamma-Glu-Leu	ENSMMUG00000000130	0.9182	6.661e-05
MEDN0019	L-Tryptophan	ENSMMUG00000044778	0.9182	6.661e-05
MEDP0453	Indole	ENSMMUG00000018092	0.9182	6.661e-05
MEDN0019	L-Tryptophan	ENSMMUG00000011225	0.9182	6.661e-05
MEDP0012	L-Ornithine	ENSMMUG00000005634	0.9182	6.661e-05
MEDP0453	Indole	ENSMMUG00000050948	0.9182	6.661e-05
MEDP1144	L-Isoleucine	ENSMMUG00000016431	0.9182	6.661e-05
MEDP0453	Indole	ENSMMUG00000019306	0.9182	6.661e-05
MEDP1144	L-Isoleucine	ENSMMUG00000040771	0.9182	6.661e-05
MEDP1183	N-Acetylcadaverine	ENSMMUG00000015658	0.9182	6.661e-05
MEDN1299	1-Aminocyclohexanoic acid	ENSMMUG00000058566	0.9182	6.661e-05
MEDN0019	L-Tryptophan	ENSMMUG00000015345	0.9182	6.661e-05
MEDP1183	N-Acetylcadaverine	ENSMMUG00000051869	0.9182	6.661e-05
MEDP1020	4-Hydroxyhippurate	ENSMMUG00000018474	0.9182	6.661e-05
MEDP0275	Indole-3-Acetic Acid	ENSMMUG00000017659	0.9182	6.661e-05
MEDN0623	2-Hydroxy HippuricAcid	ENSMMUG00000018474	0.9182	6.661e-05
MEDN0445	Orotidine	ENSMMUG00000057570	0.9182	6.661e-05
MEDP0519	L-Norleucine	ENSMMUG00000063092	0.9182	6.661e-05
MEDN0178	Epinephrine	ENSMMUG00000004409	0.9182	6.661e-05
MEDP0275	Indole-3-Acetic Acid	ENSMMUG00000057631	0.9182	6.661e-05
MEDP0275	Indole-3-Acetic Acid	ENSMMUG00000006868	0.9182	6.661e-05
MEDP0519	L-Norleucine	ENSMMUG00000043586	0.9182	6.661e-05
MEDN0196	Pyrroloquinoline Quinone	ENSMMUG00000052841	0.9182	6.661e-05
MEDN0209	Tryptamine	ENSMMUG00000006151	0.9182	6.661e-05
MEDN1159	cis-1-Pentadecenoic Acid(C15: 1)	ENSMMUG00000061236	0.9182	6.661e-05
MEDP0685	Methylcysteine	ENSMMUG00000013707	0.9182	6.661e-05
MEDN0209	Tryptamine	ENSMMUG00000017659	0.9182	6.661e-05
MEDN1299	1-Aminocyclohexanoic acid	ENSMMUG00000011225	0.9182	6.661e-05
MEDN0837	N-Methyl-L-Glutamate	ENSMMUG00000057631	0.9182	6.661e-05
MEDN1299	1-Aminocyclohexanoic acid	ENSMMUG00000001686	0.9182	6.661e-05
MEDP0752	DL-Leucine	ENSMMUG00000005634	0.9182	6.661e-05
MEDN1159	cis-1-Pentadecenoic Acid(C15: 1)	ENSMMUG00000045584	0.9182	6.661e-05
MEDP1032	Salicylaldehyde	ENSMMUG00000004576	0.9182	6.661e-05
MEDP1020	4-Hydroxyhippurate	ENSMMUG00000057434	0.9182	6.661e-05
MEDP0143	Biotin	ENSMMUG00000020370	0.9182	6.661e-05
MW00163245	[[(2R,3S,4R,5R)-3,4-dihydroxy-5-[6-[[(E)-4-hydroxy-3-methylbut-2-enyl]amino]purin-9-yl]oxolan-2-yl]methoxy-oxidophosphoryl] phosphate	ENSMMUG00000043675	0.9182	6.661e-05
MEDP0275	Indole-3-Acetic Acid	ENSMMUG00000054052	0.9182	6.661e-05
MEDP1320	LysoPC 22:5 (2n isomer3)	ENSMMUG00000023361	0.9182	6.661e-05
MEDP1321	LysoPC 22:5 (2n isomer2)	ENSMMUG00000023361	0.9182	6.661e-05
MEDN1060	L-Isoisoleucine	ENSMMUG00000018474	0.9182	6.661e-05
MEDP0012	L-Ornithine	ENSMMUG00000022223	0.9182	6.661e-05
MEDN0209	Tryptamine	ENSMMUG00000016578	0.9182	6.661e-05
MEDP1509	Glu-Met	ENSMMUG00000058931	0.9182	6.661e-05
MEDN1299	1-Aminocyclohexanoic acid	ENSMMUG00000044353	0.9182	6.661e-05
MEDP0519	L-Norleucine	ENSMMUG00000039317	0.9182	6.661e-05
MEDN0837	N-Methyl-L-Glutamate	ENSMMUG00000063299	0.9182	6.661e-05
MEDP0453	Indole	ENSMMUG00000006058	0.9182	6.661e-05
MEDP0457	5-Aminolevulinate	ENSMMUG00000001300	0.9182	6.661e-05
MEDP0457	5-Aminolevulinate	ENSMMUG00000018474	0.9182	6.661e-05
MEDN1299	1-Aminocyclohexanoic acid	ENSMMUG00000010598	0.9182	6.661e-05
MEDP0457	5-Aminolevulinate	ENSMMUG00000062585	0.9182	6.661e-05
MEDP1247	1-deoxyvaleric acid	ENSMMUG00000022674	0.9182	6.661e-05
MEDN0019	L-Tryptophan	ENSMMUG00000044353	0.9182	6.661e-05
MEDP1127	1-acetylindole	ENSMMUG00000007773	0.9182	6.661e-05
MEDN0019	L-Tryptophan	ENSMMUG00000001686	0.9182	6.661e-05
MEDP0519	L-Norleucine	ENSMMUG00000020032	0.9182	6.661e-05
MEDP0298	6-Aminocaproic Acid	ENSMMUG00000005634	0.9182	6.661e-05
MEDP0519	L-Norleucine	ENSMMUG00000020176	0.9182	6.661e-05
MEDP0519	L-Norleucine	ENSMMUG00000016578	0.9182	6.661e-05
MEDP1127	1-acetylindole	ENSMMUG00000058423	0.9182	6.661e-05
MEDP1127	1-acetylindole	ENSMMUG00000007176	0.9182	6.661e-05
MEDP1247	1-deoxyvaleric acid	ENSMMUG00000021927	0.9182	6.661e-05
MEDP1127	1-acetylindole	ENSMMUG00000006151	0.9182	6.661e-05
MEDN0019	L-Tryptophan	ENSMMUG00000058566	0.9182	6.661e-05
MEDN0656	Indoleacetaldehyde	ENSMMUG00000016578	0.9182	6.661e-05
MEDN0656	Indoleacetaldehyde	ENSMMUG00000017659	0.9182	6.661e-05
MEDP1247	1-deoxyvaleric acid	ENSMMUG00000010591	0.9182	6.661e-05
MEDN0656	Indoleacetaldehyde	ENSMMUG00000006151	0.9182	6.661e-05
MEDP1251	2-Mercaptobenzothiazole	ENSMMUG00000031732	0.9182	6.661e-05
MEDN0019	L-Tryptophan	ENSMMUG00000010598	0.9182	6.661e-05
MEDN0623	2-Hydroxy HippuricAcid	ENSMMUG00000057434	0.9182	6.661e-05
MEDP0519	L-Norleucine	ENSMMUG00000010647	0.9182	6.661e-05
MEDP1127	1-acetylindole	ENSMMUG00000002217	0.9182	6.661e-05
MEDP1508	Phe-Met	ENSMMUG00000063844	0.9182	6.661e-05
MEDN0555	Hydroxyphenyllactic acid	ENSMMUG00000051910	0.9182	6.661e-05
MEDN1299	1-Aminocyclohexanoic acid	ENSMMUG00000015345	0.9182	6.661e-05
MEDN0012	L-Histidine	ENSMMUG00000018146	0.9182	6.661e-05
MEDN0010	L-Citrulline	ENSMMUG00000020162	0.9182	6.661e-05
MEDN0837	N-Methyl-L-Glutamate	ENSMMUG00000000568	0.9182	6.661e-05
MW00114789	Jasmone	ENSMMUG00000055056	0.9182	6.661e-05
MEDN0827	N-acetylornithine	ENSMMUG00000017939	0.9182	6.661e-05
MEDP0379	3-Hydroxyhippuric Acid	ENSMMUG00000018474	0.9182	6.661e-05
MW00114789	Jasmone	ENSMMUG00000014519	0.9182	6.661e-05
MEDN1060	L-Isoisoleucine	ENSMMUG00000012650	0.9182	6.661e-05
MEDP0319	Kynurenic Acid	ENSMMUG00000052840	0.9182	6.661e-05
MW00163245	[[(2R,3S,4R,5R)-3,4-dihydroxy-5-[6-[[(E)-4-hydroxy-3-methylbut-2-enyl]amino]purin-9-yl]oxolan-2-yl]methoxy-oxidophosphoryl] phosphate	ENSMMUG00000017659	0.9182	6.661e-05
MEDN0725	2,4-Hexadienoic acid	ENSMMUG00000051173	0.9182	6.661e-05
MW00145957	Asn Asn Leu Asn Val	ENSMMUG00000007405	0.9182	6.661e-05
MW00114789	Jasmone	ENSMMUG00000020365	0.9182	6.661e-05
MEDP0379	3-Hydroxyhippuric Acid	ENSMMUG00000057434	0.9182	6.661e-05
MW00114789	Jasmone	ENSMMUG00000062089	0.9182	6.661e-05
MW00114789	Jasmone	ENSMMUG00000002750	0.9182	6.661e-05
MW00145957	Asn Asn Leu Asn Val	ENSMMUG00000003519	0.9182	6.661e-05
MW00114789	Jasmone	ENSMMUG00000038998	0.9182	6.661e-05
MEDP0319	Kynurenic Acid	ENSMMUG00000015345	0.9182	6.661e-05
MW00163245	[[(2R,3S,4R,5R)-3,4-dihydroxy-5-[6-[[(E)-4-hydroxy-3-methylbut-2-enyl]amino]purin-9-yl]oxolan-2-yl]methoxy-oxidophosphoryl] phosphate	ENSMMUG00000050382	0.9182	6.661e-05
MEDP0319	Kynurenic Acid	ENSMMUG00000044353	0.9182	6.661e-05
MEDN0827	N-acetylornithine	ENSMMUG00000000130	0.9182	6.661e-05
MEDP0319	Kynurenic Acid	ENSMMUG00000009874	0.9182	6.661e-05
MW00114789	Jasmone	ENSMMUG00000016754	0.9182	6.661e-05
MEDP0319	Kynurenic Acid	ENSMMUG00000057631	0.9182	6.661e-05
MW00114789	Jasmone	ENSMMUG00000017477	0.9182	6.661e-05
MEDN0010	L-Citrulline	ENSMMUG00000023021	0.9182	6.661e-05
MEDP0012	L-Ornithine	ENSMMUG00000040683	0.9178	6.792e-05
MEDN0827	N-acetylornithine	ENSMMUG00000001533	0.9178	6.792e-05
MEDN0301	Caffeic Acid	ENSMMUG00000017030	0.9178	6.792e-05
MEDP0892	Catechol	ENSMMUG00000012031	0.9178	6.792e-05
MW00014523	4-Hexen-1-ol, (E)-	ENSMMUG00000063543	0.9175	6.919e-05
MEDP0525	N-Acetyl-L-alanine	ENSMMUG00000010388	0.9175	6.919e-05
MEDP1052	N, N-diacetyl-O-methylhydroxylamine	ENSMMUG00000010388	0.9175	6.919e-05
MW00106560	Dimethylphosphate	ENSMMUG00000030381	0.917	7.089e-05
MW00106560	Dimethylphosphate	ENSMMUG00000016711	0.917	7.089e-05
MW00106560	Dimethylphosphate	ENSMMUG00000052156	0.917	7.089e-05
MEDP0319	Kynurenic Acid	ENSMMUG00000024451	0.9168	7.159e-05
MEDP1112	(-)-Norepinephrine	ENSMMUG00000012840	0.9165	7.272e-05
MEDN0385	Dodecanoic Acid(C12:0)	ENSMMUG00000004378	0.9157	7.585e-05
MEDP1260	Menadione-9	ENSMMUG00000011835	0.9157	7.585e-05
MEDP0453	Indole	ENSMMUG00000056347	0.9157	7.585e-05
MEDP1260	Menadione-9	ENSMMUG00000012189	0.9157	7.585e-05
MEDP0143	Biotin	ENSMMUG00000003456	0.9157	7.585e-05
MEDN1299	1-Aminocyclohexanoic acid	ENSMMUG00000056347	0.9157	7.585e-05
MW00114789	Jasmone	ENSMMUG00000007505	0.9157	7.585e-05
MEDP0519	L-Norleucine	ENSMMUG00000013032	0.9157	7.585e-05
MEDN0019	L-Tryptophan	ENSMMUG00000056347	0.9157	7.585e-05
MEDP1183	N-Acetylcadaverine	ENSMMUG00000002001	0.9157	7.585e-05
MEDN0011	L-Glutamic Acid	ENSMMUG00000011973	0.9157	7.585e-05
MEDP1511	Met-Glu	ENSMMUG00000015089	0.9157	7.585e-05
MEDP0519	L-Norleucine	ENSMMUG00000000168	0.9157	7.585e-05
MEDP0319	Kynurenic Acid	ENSMMUG00000061976	0.9157	7.585e-05
MEDN1246	3-(pyrazol-1-yl) -L-alanine	ENSMMUG00000050016	0.9157	7.585e-05
MEDP1120	Estrone	ENSMMUG00000053603	0.9157	7.585e-05
MEDP1508	Phe-Met	ENSMMUG00000053526	0.9157	7.585e-05
MEDP1127	1-acetylindole	ENSMMUG00000030377	0.9157	7.585e-05
MEDP1491	Methylguanidine	ENSMMUG00000021357	0.9157	7.585e-05
MEDN1060	L-Isoisoleucine	ENSMMUG00000060487	0.9157	7.585e-05
MEDP0453	Indole	ENSMMUG00000052169	0.9153	7.742e-05
MW00007474	Ketamine	ENSMMUG00000005791	0.9153	7.742e-05
MW00007474	Ketamine	ENSMMUG00000004576	0.9153	7.742e-05
MW00107502	Hydroxyurea	ENSMMUG00000049331	0.915	7.871e-05
MEDP0685	Methylcysteine	ENSMMUG00000049331	0.915	7.871e-05
MEDP0011	L-Lysine	ENSMMUG00000045777	0.915	7.871e-05
MW00106560	Dimethylphosphate	ENSMMUG00000063537	0.9133	8.564e-05
MEDP0519	L-Norleucine	ENSMMUG00000021548	0.9133	8.605e-05
MEDP0891	L-Tryptophanamide	ENSMMUG00000040683	0.9133	8.605e-05
MW00014880	5-Octynoic acid, 8-hydroxy-8-[2-(pentyloxy)phenyl]-, methyl ester	ENSMMUG00000021548	0.9133	8.605e-05
MEDP0892	Catechol	ENSMMUG00000040683	0.9133	8.605e-05
MEDP1320	LysoPC 22:5 (2n isomer3)	ENSMMUG00000021548	0.9133	8.605e-05
MEDP1321	LysoPC 22:5 (2n isomer2)	ENSMMUG00000021548	0.9133	8.605e-05
MEDN0005	L-Threonine	ENSMMUG00000064595	0.9133	8.605e-05
MEDN0328	L-Homoserine	ENSMMUG00000064595	0.9133	8.605e-05
MEDN0662	Gamma-Glu-Leu	ENSMMUG00000055341	0.9128	8.784e-05
MEDP0453	Indole	ENSMMUG00000064046	0.9119	9.218e-05
MEDP0275	Indole-3-Acetic Acid	ENSMMUG00000000672	0.9119	9.218e-05
MEDN0007	L-Arginine	ENSMMUG00000003302	0.9116	9.357e-05
MW00014750	5alpha-Androstane-3alpha,17beta-diol	ENSMMUG00000053526	0.9112	9.547e-05
MEDN0399	Arachidic Acid(C20:0)	ENSMMUG00000037727	0.9112	9.547e-05
MEDN0011	L-Glutamic Acid	ENSMMUG00000001891	0.9112	9.547e-05
MEDN1299	1-Aminocyclohexanoic acid	ENSMMUG00000007004	0.9112	9.547e-05
MEDN0019	L-Tryptophan	ENSMMUG00000007004	0.9112	9.547e-05
MEDP0143	Biotin	ENSMMUG00000050407	0.9112	9.547e-05
MEDP0319	Kynurenic Acid	ENSMMUG00000014047	0.9112	9.547e-05
MEDN0827	N-acetylornithine	ENSMMUG00000037727	0.9112	9.547e-05
MW00012680	17alpha,21-Dihydroxypregnenolone	ENSMMUG00000039579	0.9112	9.547e-05
MEDN0019	L-Tryptophan	ENSMMUG00000051078	0.9112	9.547e-05
MEDP0519	L-Norleucine	ENSMMUG00000030377	0.9112	9.547e-05
MEDP1247	1-deoxyvaleric acid	ENSMMUG00000062336	0.9112	9.547e-05
MEDN1299	1-Aminocyclohexanoic acid	ENSMMUG00000051078	0.9112	9.547e-05
MEDP0020	L-Methionine	ENSMMUG00000037727	0.9112	9.547e-05
MEDP0891	L-Tryptophanamide	ENSMMUG00000062221	0.9108	9.731e-05
MEDP1127	1-acetylindole	ENSMMUG00000062221	0.9108	9.731e-05
MEDN0656	Indoleacetaldehyde	ENSMMUG00000062221	0.9108	9.731e-05
MEDN0209	Tryptamine	ENSMMUG00000062221	0.9108	9.731e-05
MW00163245	[[(2R,3S,4R,5R)-3,4-dihydroxy-5-[6-[[(E)-4-hydroxy-3-methylbut-2-enyl]amino]purin-9-yl]oxolan-2-yl]methoxy-oxidophosphoryl] phosphate	ENSMMUG00000012832	0.91	0.0001008
MEDN0005	L-Threonine	ENSMMUG00000012832	0.91	0.0001008
MEDN0328	L-Homoserine	ENSMMUG00000012832	0.91	0.0001008
MEDP0519	L-Norleucine	ENSMMUG00000048534	0.9094	0.0001041
MEDN0604	Tetradecanedioic acid	ENSMMUG00000064035	0.9094	0.0001041
MW00106560	Dimethylphosphate	ENSMMUG00000042075	0.9092	0.0001052
MEDP0011	L-Lysine	ENSMMUG00000015849	0.9091	0.0001056
MEDN0656	Indoleacetaldehyde	ENSMMUG00000002217	0.9091	0.0001056
MEDP1508	Phe-Met	ENSMMUG00000040417	0.9091	0.0001056
MEDP0453	Indole	ENSMMUG00000063092	0.9091	0.0001056
MEDP0020	L-Methionine	ENSMMUG00000002217	0.9091	0.0001056
MEDP1415	Carnitine C9:DC	ENSMMUG00000013554	0.9091	0.0001056
MEDN0178	Epinephrine	ENSMMUG00000062202	0.9091	0.0001056
MW00163245	[[(2R,3S,4R,5R)-3,4-dihydroxy-5-[6-[[(E)-4-hydroxy-3-methylbut-2-enyl]amino]purin-9-yl]oxolan-2-yl]methoxy-oxidophosphoryl] phosphate	ENSMMUG00000017343	0.9091	0.0001056
MEDP1144	L-Isoleucine	ENSMMUG00000061579	0.9091	0.0001056
MEDP0891	L-Tryptophanamide	ENSMMUG00000017659	0.9091	0.0001056
MW00114789	Jasmone	ENSMMUG00000003775	0.9091	0.0001056
MEDP0519	L-Norleucine	ENSMMUG00000014414	0.9091	0.0001056
MEDN0178	Epinephrine	ENSMMUG00000023073	0.9091	0.0001056
MEDN1299	1-Aminocyclohexanoic acid	ENSMMUG00000014414	0.9091	0.0001056
MW00114789	Jasmone	ENSMMUG00000029105	0.9091	0.0001056
MEDP1508	Phe-Met	ENSMMUG00000007309	0.9091	0.0001056
MEDN1017	3-(4-Hydroxyphenyl)-Propionic Acid	ENSMMUG00000004472	0.9091	0.0001056
MEDN1060	L-Isoisoleucine	ENSMMUG00000005634	0.9091	0.0001056
MEDP1127	1-acetylindole	ENSMMUG00000017261	0.9091	0.0001056
MW00114789	Jasmone	ENSMMUG00000010226	0.9091	0.0001056
MEDN1299	1-Aminocyclohexanoic acid	ENSMMUG00000008191	0.9091	0.0001056
MW00114789	Jasmone	ENSMMUG00000054623	0.9091	0.0001056
MEDP1444	Octapentaenoic acid	ENSMMUG00000019294	0.9091	0.0001056
MW00163245	[[(2R,3S,4R,5R)-3,4-dihydroxy-5-[6-[[(E)-4-hydroxy-3-methylbut-2-enyl]amino]purin-9-yl]oxolan-2-yl]methoxy-oxidophosphoryl] phosphate	ENSMMUG00000011225	0.9091	0.0001056
MEDP0275	Indole-3-Acetic Acid	ENSMMUG00000052840	0.9091	0.0001056
MEDN0604	Tetradecanedioic acid	ENSMMUG00000061298	0.9091	0.0001056
MEDP1509	Glu-Met	ENSMMUG00000003134	0.9091	0.0001056
MEDP1127	1-acetylindole	ENSMMUG00000007864	0.9091	0.0001056
MEDN0656	Indoleacetaldehyde	ENSMMUG00000006416	0.9091	0.0001056
MEDP0325	Maleic Acid	ENSMMUG00000006416	0.9091	0.0001056
MW00014523	4-Hexen-1-ol, (E)-	ENSMMUG00000000995	0.9091	0.0001056
MEDP1511	Met-Glu	ENSMMUG00000009277	0.9091	0.0001056
MEDP0519	L-Norleucine	ENSMMUG00000001220	0.9091	0.0001056
MW00114789	Jasmone	ENSMMUG00000056497	0.9091	0.0001056
MEDP1511	Met-Glu	ENSMMUG00000054261	0.9091	0.0001056
MEDN1299	1-Aminocyclohexanoic acid	ENSMMUG00000009874	0.9091	0.0001056
MEDN1060	L-Isoisoleucine	ENSMMUG00000060389	0.9091	0.0001056
MEDP0519	L-Norleucine	ENSMMUG00000061096	0.9091	0.0001056
MEDP0430	2-Aminoadipic Acid	ENSMMUG00000000568	0.9091	0.0001056
MEDP1511	Met-Glu	ENSMMUG00000019667	0.9091	0.0001056
MEDP0319	Kynurenic Acid	ENSMMUG00000049799	0.9091	0.0001056
MW00114789	Jasmone	ENSMMUG00000017296	0.9091	0.0001056
MEDP0457	5-Aminolevulinate	ENSMMUG00000013707	0.9091	0.0001056
MEDN0837	N-Methyl-L-Glutamate	ENSMMUG00000022087	0.9091	0.0001056
MEDP0009	L-Tyrosine	ENSMMUG00000015345	0.9091	0.0001056
MEDP0430	2-Aminoadipic Acid	ENSMMUG00000010436	0.9091	0.0001056
MEDN0019	L-Tryptophan	ENSMMUG00000014414	0.9091	0.0001056
MEDP1509	Glu-Met	ENSMMUG00000061298	0.9091	0.0001056
MEDP0325	Maleic Acid	ENSMMUG00000057434	0.9091	0.0001056
MEDP0519	L-Norleucine	ENSMMUG00000052454	0.9091	0.0001056
MW00014880	5-Octynoic acid, 8-hydroxy-8-[2-(pentyloxy)phenyl]-, methyl ester	ENSMMUG00000000823	0.9091	0.0001056
MEDP0519	L-Norleucine	ENSMMUG00000008442	0.9091	0.0001056
MEDN1060	L-Isoisoleucine	ENSMMUG00000022223	0.9091	0.0001056
MEDP0453	Indole	ENSMMUG00000010591	0.9091	0.0001056
MEDP0325	Maleic Acid	ENSMMUG00000000170	0.9091	0.0001056
MEDN1060	L-Isoisoleucine	ENSMMUG00000008007	0.9091	0.0001056
MEDP0325	Maleic Acid	ENSMMUG00000018474	0.9091	0.0001056
MEDP1509	Glu-Met	ENSMMUG00000002217	0.9091	0.0001056
MEDP1144	L-Isoleucine	ENSMMUG00000041182	0.9091	0.0001056
MEDP1509	Glu-Met	ENSMMUG00000021927	0.9091	0.0001056
MEDP0519	L-Norleucine	ENSMMUG00000053235	0.9091	0.0001056
MEDP1509	Glu-Met	ENSMMUG00000015785	0.9091	0.0001056
MEDP0519	L-Norleucine	ENSMMUG00000013414	0.9091	0.0001056
MW00145957	Asn Asn Leu Asn Val	ENSMMUG00000045584	0.9091	0.0001056
MEDP1144	L-Isoleucine	ENSMMUG00000061096	0.9091	0.0001056
MEDP0315	Hippuric Acid	ENSMMUG00000013667	0.9091	0.0001056
MEDN0662	Gamma-Glu-Leu	ENSMMUG00000013876	0.9091	0.0001056
MEDN0019	L-Tryptophan	ENSMMUG00000061579	0.9091	0.0001056
MW00009396	Phenelzine	ENSMMUG00000013707	0.9091	0.0001056
MEDP0453	Indole	ENSMMUG00000058606	0.9091	0.0001056
MEDN0399	Arachidic Acid(C20:0)	ENSMMUG00000021689	0.9091	0.0001056
MEDP1127	1-acetylindole	ENSMMUG00000044778	0.9091	0.0001056
MEDP0453	Indole	ENSMMUG00000044353	0.9091	0.0001056
MW00114789	Jasmone	ENSMMUG00000015647	0.9091	0.0001056
MEDN0411	Neopterin	ENSMMUG00000057434	0.9091	0.0001056
MEDP1247	1-deoxyvaleric acid	ENSMMUG00000015703	0.9091	0.0001056
MEDP0319	Kynurenic Acid	ENSMMUG00000008442	0.9091	0.0001056
MEDP0519	L-Norleucine	ENSMMUG00000019590	0.9091	0.0001056
MEDP1247	1-deoxyvaleric acid	ENSMMUG00000059258	0.9091	0.0001056
MEDP1127	1-acetylindole	ENSMMUG00000018092	0.9091	0.0001056
MEDN0837	N-Methyl-L-Glutamate	ENSMMUG00000047333	0.9091	0.0001056
MEDN0019	L-Tryptophan	ENSMMUG00000008191	0.9091	0.0001056
MEDP0275	Indole-3-Acetic Acid	ENSMMUG00000016096	0.9091	0.0001056
MEDP0275	Indole-3-Acetic Acid	ENSMMUG00000007864	0.9091	0.0001056
MEDP0143	Biotin	ENSMMUG00000001409	0.9091	0.0001056
MW00114789	Jasmone	ENSMMUG00000015993	0.9091	0.0001056
MEDN0012	L-Histidine	ENSMMUG00000019156	0.9091	0.0001056
MEDN0019	L-Tryptophan	ENSMMUG00000009874	0.9091	0.0001056
MW00142172	2,22-Dideoxy-3-dehydroecdysone	ENSMMUG00000020370	0.9091	0.0001056
MW00114789	Jasmone	ENSMMUG00000009198	0.9091	0.0001056
MEDN0209	Tryptamine	ENSMMUG00000006416	0.9091	0.0001056
MW00163245	[[(2R,3S,4R,5R)-3,4-dihydroxy-5-[6-[[(E)-4-hydroxy-3-methylbut-2-enyl]amino]purin-9-yl]oxolan-2-yl]methoxy-oxidophosphoryl] phosphate	ENSMMUG00000033887	0.9091	0.0001056
MEDN0007	L-Arginine	ENSMMUG00000011620	0.9091	0.0001056
MEDN0301	Caffeic Acid	ENSMMUG00000012953	0.9091	0.0001056
MEDN0010	L-Citrulline	ENSMMUG00000061368	0.9091	0.0001056
MEDN0300	Azelaic Acid	ENSMMUG00000060613	0.9091	0.0001056
MEDN1141	Orthocholic acid	ENSMMUG00000012881	0.9091	0.0001056
MEDN0005	L-Threonine	ENSMMUG00000018146	0.9091	0.0001056
MW00163245	[[(2R,3S,4R,5R)-3,4-dihydroxy-5-[6-[[(E)-4-hydroxy-3-methylbut-2-enyl]amino]purin-9-yl]oxolan-2-yl]methoxy-oxidophosphoryl] phosphate	ENSMMUG00000023257	0.9091	0.0001056
MEDP1412	Carnitine C13:1	ENSMMUG00000012881	0.9091	0.0001056
MEDN0662	Gamma-Glu-Leu	ENSMMUG00000017659	0.9091	0.0001056
MEDN0328	L-Homoserine	ENSMMUG00000018146	0.9091	0.0001056
MEDN0406	3-(3-Hydroxyphenyl)Propionate Acid	ENSMMUG00000004472	0.9091	0.0001056
MEDP1127	1-acetylindole	ENSMMUG00000023057	0.9091	0.0001056
MEDP0012	L-Ornithine	ENSMMUG00000017659	0.9091	0.0001056
MEDP0891	L-Tryptophanamide	ENSMMUG00000030381	0.9091	0.0001056
MW00114789	Jasmone	ENSMMUG00000020215	0.9091	0.0001056
MEDP1511	Met-Glu	ENSMMUG00000004735	0.9091	0.0001056
MEDN0209	Tryptamine	ENSMMUG00000002217	0.9091	0.0001056
MEDP0275	Indole-3-Acetic Acid	ENSMMUG00000011225	0.9091	0.0001056
MEDP1183	N-Acetylcadaverine	ENSMMUG00000013984	0.9091	0.0001056
MW00114789	Jasmone	ENSMMUG00000018494	0.9091	0.0001056
MW00114789	Jasmone	ENSMMUG00000037735	0.9091	0.0001056
MEDP0319	Kynurenic Acid	ENSMMUG00000012145	0.9091	0.0001056
MW00014880	5-Octynoic acid, 8-hydroxy-8-[2-(pentyloxy)phenyl]-, methyl ester	ENSMMUG00000010596	0.9091	0.0001056
MW00114789	Jasmone	ENSMMUG00000019469	0.9091	0.0001056
MEDP1321	LysoPC 22:5 (2n isomer2)	ENSMMUG00000064823	0.9091	0.0001056
MEDP0430	2-Aminoadipic Acid	ENSMMUG00000028716	0.9091	0.0001056
MW00114789	Jasmone	ENSMMUG00000040565	0.9091	0.0001056
MEDP0453	Indole	ENSMMUG00000023257	0.9091	0.0001056
MW00145957	Asn Asn Leu Asn Val	ENSMMUG00000042299	0.9091	0.0001056
MEDN1299	1-Aminocyclohexanoic acid	ENSMMUG00000061579	0.9091	0.0001056
MEDP0453	Indole	ENSMMUG00000044778	0.9091	0.0001056
MEDP0453	Indole	ENSMMUG00000050528	0.9091	0.0001056
MEDN0662	Gamma-Glu-Leu	ENSMMUG00000022478	0.9091	0.0001056
MW00163245	[[(2R,3S,4R,5R)-3,4-dihydroxy-5-[6-[[(E)-4-hydroxy-3-methylbut-2-enyl]amino]purin-9-yl]oxolan-2-yl]methoxy-oxidophosphoryl] phosphate	ENSMMUG00000058566	0.9091	0.0001056
MEDP1320	LysoPC 22:5 (2n isomer3)	ENSMMUG00000064823	0.9091	0.0001056
MEDP0319	Kynurenic Acid	ENSMMUG00000057767	0.9087	0.0001077
MEDP0519	L-Norleucine	ENSMMUG00000056633	0.9087	0.0001077
MW00114789	Jasmone	ENSMMUG00000052310	0.9087	0.0001077
MEDN0010	L-Citrulline	ENSMMUG00000014667	0.9083	0.0001097
MEDN0012	L-Histidine	ENSMMUG00000010388	0.9083	0.0001097
MEDP0457	5-Aminolevulinate	ENSMMUG00000010388	0.9083	0.0001097
MEDN1060	L-Isoisoleucine	ENSMMUG00000010388	0.9083	0.0001097
MEDP1144	L-Isoleucine	ENSMMUG00000051498	0.9083	0.0001097
MEDP1112	(-)-Norepinephrine	ENSMMUG00000063749	0.9071	0.0001158
MW00106560	Dimethylphosphate	ENSMMUG00000016464	0.9071	0.0001161
MW00106560	Dimethylphosphate	ENSMMUG00000005791	0.9071	0.0001161
MW00106560	Dimethylphosphate	ENSMMUG00000020803	0.9071	0.0001161
MW00106560	Dimethylphosphate	ENSMMUG00000019454	0.9071	0.0001161
MW00106560	Dimethylphosphate	ENSMMUG00000004576	0.9071	0.0001161
MW00106560	Dimethylphosphate	ENSMMUG00000020228	0.9071	0.0001161
MW00106560	Dimethylphosphate	ENSMMUG00000061919	0.9071	0.0001161
MW00106560	Dimethylphosphate	ENSMMUG00000003634	0.9071	0.0001161
MW00106560	Dimethylphosphate	ENSMMUG00000017652	0.9071	0.0001161
MW00106560	Dimethylphosphate	ENSMMUG00000007917	0.9071	0.0001161
MW00145957	Asn Asn Leu Asn Val	ENSMMUG00000044916	0.9066	0.0001188
MEDN0656	Indoleacetaldehyde	ENSMMUG00000053836	0.9066	0.0001188
MEDP0101	P-Coumaric Acid	ENSMMUG00000031238	0.9066	0.0001188
MEDP1127	1-acetylindole	ENSMMUG00000053836	0.9066	0.0001188
MEDN1277	PysoPE 20:5(2n isomer1)	ENSMMUG00000014710	0.9066	0.0001188
MEDN1113	12-ketolithocholic acid	ENSMMUG00000050407	0.9066	0.0001188
MEDN1299	1-Aminocyclohexanoic acid	ENSMMUG00000011311	0.9066	0.0001188
MW00145957	Asn Asn Leu Asn Val	ENSMMUG00000013084	0.9066	0.0001188
MEDP0891	L-Tryptophanamide	ENSMMUG00000060663	0.9066	0.0001188
MEDN0012	L-Histidine	ENSMMUG00000010940	0.9066	0.0001188
MEDP1444	Octapentaenoic acid	ENSMMUG00000053603	0.9066	0.0001188
MEDP0275	Indole-3-Acetic Acid	ENSMMUG00000023382	0.9066	0.0001188
MEDN0209	Tryptamine	ENSMMUG00000053836	0.9066	0.0001188
MEDP0892	Catechol	ENSMMUG00000044916	0.9066	0.0001188
MEDP0275	Indole-3-Acetic Acid	ENSMMUG00000050063	0.9066	0.0001188
MW00114789	Jasmone	ENSMMUG00000059847	0.9066	0.0001188
MEDN0019	L-Tryptophan	ENSMMUG00000011311	0.9066	0.0001188
MEDN1278	PysoPE 20:5	ENSMMUG00000014710	0.9066	0.0001188
MEDP0319	Kynurenic Acid	ENSMMUG00000011311	0.9066	0.0001188
MEDP0519	L-Norleucine	ENSMMUG00000002191	0.9066	0.0001188
MEDP0275	Indole-3-Acetic Acid	ENSMMUG00000002191	0.9066	0.0001188
MEDN0662	Gamma-Glu-Leu	ENSMMUG00000002850	0.9066	0.0001188
MEDP1511	Met-Glu	ENSMMUG00000055507	0.9066	0.0001188
MEDN1104	7-ketolithocholic acid	ENSMMUG00000050407	0.9066	0.0001188
MEDP0275	Indole-3-Acetic Acid	ENSMMUG00000061976	0.9066	0.0001188
MEDN0837	N-Methyl-L-Glutamate	ENSMMUG00000055997	0.9066	0.0001188
MW00014750	5alpha-Androstane-3alpha,17beta-diol	ENSMMUG00000017822	0.9066	0.0001188
MEDP1511	Met-Glu	ENSMMUG00000056082	0.9066	0.0001188
MEDN1167	4-Hydroxybenzoic Acid	ENSMMUG00000052535	0.9066	0.0001188
MEDP0507	2-Hydroxycinnamic acid	ENSMMUG00000031238	0.9066	0.0001188
MEDP0379	3-Hydroxyhippuric Acid	ENSMMUG00000050178	0.9066	0.0001189
MEDP1020	4-Hydroxyhippurate	ENSMMUG00000050178	0.9066	0.0001189
MEDN0623	2-Hydroxy HippuricAcid	ENSMMUG00000050178	0.9066	0.0001189
MEDP0892	Catechol	ENSMMUG00000058142	0.9062	0.000121
MEDP0457	5-Aminolevulinate	ENSMMUG00000045777	0.9058	0.0001233
MW00163245	[[(2R,3S,4R,5R)-3,4-dihydroxy-5-[6-[[(E)-4-hydroxy-3-methylbut-2-enyl]amino]purin-9-yl]oxolan-2-yl]methoxy-oxidophosphoryl] phosphate	ENSMMUG00000052169	0.9058	0.0001234
MEDN0209	Tryptamine	ENSMMUG00000052169	0.9058	0.0001234
MEDP0275	Indole-3-Acetic Acid	ENSMMUG00000052169	0.9058	0.0001234
MEDN0656	Indoleacetaldehyde	ENSMMUG00000052169	0.9058	0.0001234
MEDN0837	N-Methyl-L-Glutamate	ENSMMUG00000012954	0.9056	0.0001247
MW00107502	Hydroxyurea	ENSMMUG00000064035	0.9047	0.0001296
MEDP1112	(-)-Norepinephrine	ENSMMUG00000002001	0.9046	0.0001301
MW00106560	Dimethylphosphate	ENSMMUG00000058222	0.9042	0.0001327
MEDP1032	Salicylaldehyde	ENSMMUG00000017030	0.9041	0.0001332
MEDP0011	L-Lysine	ENSMMUG00000016574	0.9041	0.0001332
MEDP1112	(-)-Norepinephrine	ENSMMUG00000057434	0.9026	0.0001428
MEDP1247	1-deoxyvaleric acid	ENSMMUG00000064046	0.9026	0.0001428
MEDP1112	(-)-Norepinephrine	ENSMMUG00000013882	0.9026	0.0001428
MEDN0209	Tryptamine	ENSMMUG00000000672	0.9026	0.0001428
MEDN0656	Indoleacetaldehyde	ENSMMUG00000000672	0.9026	0.0001428
MEDP0159	Adenine	ENSMMUG00000050016	0.9021	0.0001462
MEDP0891	L-Tryptophanamide	ENSMMUG00000042075	0.9021	0.0001462
MEDP1247	1-deoxyvaleric acid	ENSMMUG00000009625	0.9021	0.0001462
MEDP0891	L-Tryptophanamide	ENSMMUG00000053836	0.9021	0.0001462
MEDN0007	L-Arginine	ENSMMUG00000056082	0.9021	0.0001462
MW00142172	2,22-Dideoxy-3-dehydroecdysone	ENSMMUG00000049343	0.9021	0.0001462
MEDP0319	Kynurenic Acid	ENSMMUG00000050063	0.9021	0.0001462
MEDP0246	Nicotinic Acid	ENSMMUG00000015089	0.9021	0.0001462
MEDP1234	Dopaquinone	ENSMMUG00000002001	0.9021	0.0001462
MEDP1127	1-acetylindole	ENSMMUG00000002191	0.9021	0.0001462
MW00165364	(2S,6R)-6-[(8S,9S,10R,13R,14S,17R)-10,13-dimethyl-3-oxo-1,2,6,7,8,9,11,12,14,15,16,17-dodecahydrocyclopenta[a]phenanthren-17-yl]-2-methylheptanoate	ENSMMUG00000001891	0.9021	0.0001462
MEDN0837	N-Methyl-L-Glutamate	ENSMMUG00000004378	0.9021	0.0001462
MEDP0319	Kynurenic Acid	ENSMMUG00000000168	0.9021	0.0001462
MEDN1299	1-Aminocyclohexanoic acid	ENSMMUG00000000168	0.9021	0.0001462
MEDP0002	D-Homocysteine	ENSMMUG00000055507	0.9021	0.0001462
MEDP1509	Glu-Met	ENSMMUG00000006102	0.9021	0.0001462
MEDP0453	Indole	ENSMMUG00000002850	0.9021	0.0001462
MW00107502	Hydroxyurea	ENSMMUG00000055997	0.9021	0.0001462
MEDN0019	L-Tryptophan	ENSMMUG00000000168	0.9021	0.0001462
MW00106560	Dimethylphosphate	ENSMMUG00000012832	0.9017	0.0001483
MEDN0837	N-Methyl-L-Glutamate	ENSMMUG00000002741	0.9016	0.000149
MEDN0623	2-Hydroxy HippuricAcid	ENSMMUG00000058142	0.9016	0.000149
MEDP1466	N-Carbamoyl-L-aspartate	ENSMMUG00000058142	0.9016	0.000149
MEDP0379	3-Hydroxyhippuric Acid	ENSMMUG00000058142	0.9016	0.000149
MEDP1020	4-Hydroxyhippurate	ENSMMUG00000058142	0.9016	0.000149
MEDP0275	Indole-3-Acetic Acid	ENSMMUG00000005435	0.9012	0.0001517
MEDP0525	N-Acetyl-L-alanine	ENSMMUG00000012954	0.9008	0.0001547
MEDP1052	N, N-diacetyl-O-methylhydroxylamine	ENSMMUG00000012954	0.9008	0.0001547
MEDP0457	5-Aminolevulinate	ENSMMUG00000024554	0.9004	0.000157
MEDP0020	L-Methionine	ENSMMUG00000005764	0.9001	0.0001595
MEDP0319	Kynurenic Acid	ENSMMUG00000041182	0.9	0.00016
MEDP0453	Indole	ENSMMUG00000011931	0.9	0.00016
MEDP0275	Indole-3-Acetic Acid	ENSMMUG00000008191	0.9	0.00016
MEDP1508	Phe-Met	ENSMMUG00000016442	0.9	0.00016
MEDN0411	Neopterin	ENSMMUG00000054674	0.9	0.00016
MW00163245	[[(2R,3S,4R,5R)-3,4-dihydroxy-5-[6-[[(E)-4-hydroxy-3-methylbut-2-enyl]amino]purin-9-yl]oxolan-2-yl]methoxy-oxidophosphoryl] phosphate	ENSMMUG00000008191	0.9	0.00016
MEDN0178	Epinephrine	ENSMMUG00000005722	0.9	0.00016
MEDP0453	Indole	ENSMMUG00000003484	0.9	0.00016
MW00114789	Jasmone	ENSMMUG00000020434	0.9	0.00016
MEDP0319	Kynurenic Acid	ENSMMUG00000063092	0.9	0.00016
MEDP0453	Indole	ENSMMUG00000008934	0.9	0.00016
MEDP0519	L-Norleucine	ENSMMUG00000011245	0.9	0.00016
MEDP0519	L-Norleucine	ENSMMUG00000063909	0.9	0.00016
MEDN1060	L-Isoisoleucine	ENSMMUG00000016431	0.9	0.00016
MEDP0519	L-Norleucine	ENSMMUG00000010591	0.9	0.00016
MEDP0315	Hippuric Acid	ENSMMUG00000012953	0.9	0.00016
MEDP1320	LysoPC 22:5 (2n isomer3)	ENSMMUG00000007176	0.9	0.00016
MEDN0019	L-Tryptophan	ENSMMUG00000007176	0.9	0.00016
MEDP1052	N, N-diacetyl-O-methylhydroxylamine	ENSMMUG00000005634	0.9	0.00016
MEDP0319	Kynurenic Acid	ENSMMUG00000015091	0.9	0.00016
MEDP1508	Phe-Met	ENSMMUG00000062457	0.9	0.00016
MEDP0453	Indole	ENSMMUG00000061096	0.9	0.00016
MW00014880	5-Octynoic acid, 8-hydroxy-8-[2-(pentyloxy)phenyl]-, methyl ester	ENSMMUG00000021759	0.9	0.00016
MEDP0453	Indole	ENSMMUG00000008239	0.9	0.00016
MEDP0101	P-Coumaric Acid	ENSMMUG00000013707	0.9	0.00016
MEDP0453	Indole	ENSMMUG00000018557	0.9	0.00016
MEDP0453	Indole	ENSMMUG00000015345	0.9	0.00016
MW00014750	5alpha-Androstane-3alpha,17beta-diol	ENSMMUG00000003331	0.9	0.00016
MEDP0275	Indole-3-Acetic Acid	ENSMMUG00000039317	0.9	0.00016
MEDP0325	Maleic Acid	ENSMMUG00000022223	0.9	0.00016
MEDN0837	N-Methyl-L-Glutamate	ENSMMUG00000012036	0.9	0.00016
MEDP0319	Kynurenic Acid	ENSMMUG00000019590	0.9	0.00016
MW00114789	Jasmone	ENSMMUG00000004362	0.9	0.00016
MEDP0246	Nicotinic Acid	ENSMMUG00000012145	0.9	0.00016
MEDN0656	Indoleacetaldehyde	ENSMMUG00000031200	0.9	0.00016
MEDN0662	Gamma-Glu-Leu	ENSMMUG00000051869	0.9	0.00016
MEDP1127	1-acetylindole	ENSMMUG00000012840	0.9	0.00016
MEDN1299	1-Aminocyclohexanoic acid	ENSMMUG00000064873	0.9	0.00016
MEDP1127	1-acetylindole	ENSMMUG00000050382	0.9	0.00016
MEDP1127	1-acetylindole	ENSMMUG00000016578	0.9	0.00016
MEDN0662	Gamma-Glu-Leu	ENSMMUG00000061579	0.9	0.00016
MEDP0519	L-Norleucine	ENSMMUG00000040671	0.9	0.00016
MW00163245	[[(2R,3S,4R,5R)-3,4-dihydroxy-5-[6-[[(E)-4-hydroxy-3-methylbut-2-enyl]amino]purin-9-yl]oxolan-2-yl]methoxy-oxidophosphoryl] phosphate	ENSMMUG00000013049	0.9	0.00016
MEDN0725	2,4-Hexadienoic acid	ENSMMUG00000053625	0.9	0.00016
MEDN0662	Gamma-Glu-Leu	ENSMMUG00000040771	0.9	0.00016
MEDN0019	L-Tryptophan	ENSMMUG00000013487	0.9	0.00016
MEDN0019	L-Tryptophan	ENSMMUG00000019306	0.9	0.00016
MEDP0519	L-Norleucine	ENSMMUG00000020737	0.9	0.00016
MEDP0319	Kynurenic Acid	ENSMMUG00000004188	0.9	0.00016
MEDP1247	1-deoxyvaleric acid	ENSMMUG00000010879	0.9	0.00016
MEDP0453	Indole	ENSMMUG00000007773	0.9	0.00016
MEDP1247	1-deoxyvaleric acid	ENSMMUG00000040671	0.9	0.00016
MW00114789	Jasmone	ENSMMUG00000023304	0.9	0.00016
MEDN0399	Arachidic Acid(C20:0)	ENSMMUG00000058931	0.9	0.00016
MEDN1299	1-Aminocyclohexanoic acid	ENSMMUG00000018092	0.9	0.00016
MEDN1299	1-Aminocyclohexanoic acid	ENSMMUG00000004188	0.9	0.00016
MEDP0319	Kynurenic Acid	ENSMMUG00000014414	0.9	0.00016
MEDP0453	Indole	ENSMMUG00000005634	0.9	0.00016
MEDP1491	Methylguanidine	ENSMMUG00000006416	0.9	0.00016
MW00114789	Jasmone	ENSMMUG00000022218	0.9	0.00016
MEDP0275	Indole-3-Acetic Acid	ENSMMUG00000017261	0.9	0.00016
MEDP0319	Kynurenic Acid	ENSMMUG00000058423	0.9	0.00016
MW00114789	Jasmone	ENSMMUG00000019939	0.9	0.00016
MEDP0892	Catechol	ENSMMUG00000010647	0.9	0.00016
MEDN1278	PysoPE 20:5	ENSMMUG00000042504	0.9	0.00016
MEDP0275	Indole-3-Acetic Acid	ENSMMUG00000013049	0.9	0.00016
MEDN0604	Tetradecanedioic acid	ENSMMUG00000018146	0.9	0.00016
MEDP0453	Indole	ENSMMUG00000022222	0.9	0.00016
MEDP1415	Carnitine C9:DC	ENSMMUG00000012881	0.9	0.00016
MEDN1278	PysoPE 20:5	ENSMMUG00000017741	0.9	0.00016
MW00014880	5-Octynoic acid, 8-hydroxy-8-[2-(pentyloxy)phenyl]-, methyl ester	ENSMMUG00000015865	0.9	0.00016
MEDP0319	Kynurenic Acid	ENSMMUG00000010655	0.9	0.00016
MEDP0453	Indole	ENSMMUG00000004175	0.9	0.00016
MEDP0011	L-Lysine	ENSMMUG00000005634	0.9	0.00016
MEDP0011	L-Lysine	ENSMMUG00000002621	0.9	0.00016
MEDN0837	N-Methyl-L-Glutamate	ENSMMUG00000014076	0.9	0.00016
MEDN0019	L-Tryptophan	ENSMMUG00000023257	0.9	0.00016
MW00114789	Jasmone	ENSMMUG00000059388	0.9	0.00016
MEDN0662	Gamma-Glu-Leu	ENSMMUG00000019304	0.9	0.00016
MEDP0891	L-Tryptophanamide	ENSMMUG00000023057	0.9	0.00016
MEDP0319	Kynurenic Acid	ENSMMUG00000018557	0.9	0.00016
MEDN0209	Tryptamine	ENSMMUG00000022478	0.9	0.00016
MW00114789	Jasmone	ENSMMUG00000021164	0.9	0.00016
MEDN0837	N-Methyl-L-Glutamate	ENSMMUG00000017239	0.9	0.00016
MEDP0892	Catechol	ENSMMUG00000007405	0.9	0.00016
MEDP0892	Catechol	ENSMMUG00000012840	0.9	0.00016
MW00014880	5-Octynoic acid, 8-hydroxy-8-[2-(pentyloxy)phenyl]-, methyl ester	ENSMMUG00000040671	0.9	0.00016
MEDN0019	L-Tryptophan	ENSMMUG00000018092	0.9	0.00016
MEDP0891	L-Tryptophanamide	ENSMMUG00000005791	0.9	0.00016
MW00114789	Jasmone	ENSMMUG00000017260	0.9	0.00016
MW00014880	5-Octynoic acid, 8-hydroxy-8-[2-(pentyloxy)phenyl]-, methyl ester	ENSMMUG00000056345	0.9	0.00016
MW00014880	5-Octynoic acid, 8-hydroxy-8-[2-(pentyloxy)phenyl]-, methyl ester	ENSMMUG00000018494	0.9	0.00016
MEDN0209	Tryptamine	ENSMMUG00000001657	0.9	0.00016
MW00114789	Jasmone	ENSMMUG00000021755	0.9	0.00016
MW00114789	Jasmone	ENSMMUG00000004189	0.9	0.00016
MEDP0453	Indole	ENSMMUG00000008444	0.9	0.00016
MEDP0525	N-Acetyl-L-alanine	ENSMMUG00000005634	0.9	0.00016
MEDN1299	1-Aminocyclohexanoic acid	ENSMMUG00000023257	0.9	0.00016
MEDP0315	Hippuric Acid	ENSMMUG00000004576	0.9	0.00016
MEDN0604	Tetradecanedioic acid	ENSMMUG00000019454	0.9	0.00016
MEDN1299	1-Aminocyclohexanoic acid	ENSMMUG00000031200	0.9	0.00016
MW00114789	Jasmone	ENSMMUG00000000419	0.9	0.00016
MEDP0752	DL-Leucine	ENSMMUG00000017939	0.9	0.00016
MW00163245	[[(2R,3S,4R,5R)-3,4-dihydroxy-5-[6-[[(E)-4-hydroxy-3-methylbut-2-enyl]amino]purin-9-yl]oxolan-2-yl]methoxy-oxidophosphoryl] phosphate	ENSMMUG00000015262	0.9	0.00016
MW00163245	[[(2R,3S,4R,5R)-3,4-dihydroxy-5-[6-[[(E)-4-hydroxy-3-methylbut-2-enyl]amino]purin-9-yl]oxolan-2-yl]methoxy-oxidophosphoryl] phosphate	ENSMMUG00000044778	0.9	0.00016
MW00114789	Jasmone	ENSMMUG00000002653	0.9	0.00016
MEDP0752	DL-Leucine	ENSMMUG00000061443	0.9	0.00016
MEDP1020	4-Hydroxyhippurate	ENSMMUG00000018003	0.9	0.00016
MEDP0319	Kynurenic Acid	ENSMMUG00000054261	0.9	0.00016
MEDP0319	Kynurenic Acid	ENSMMUG00000013487	0.9	0.00016
MEDN0209	Tryptamine	ENSMMUG00000031200	0.9	0.00016
MW00114789	Jasmone	ENSMMUG00000006182	0.9	0.00016
MEDN0209	Tryptamine	ENSMMUG00000012840	0.9	0.00016
MEDP0275	Indole-3-Acetic Acid	ENSMMUG00000012840	0.9	0.00016
MEDN1060	L-Isoisoleucine	ENSMMUG00000019345	0.9	0.00016
MEDN0209	Tryptamine	ENSMMUG00000007176	0.9	0.00016
MEDP0275	Indole-3-Acetic Acid	ENSMMUG00000061579	0.9	0.00016
MEDP0011	L-Lysine	ENSMMUG00000013707	0.9	0.00016
MEDP1321	LysoPC 22:5 (2n isomer2)	ENSMMUG00000007176	0.9	0.00016
MW00114789	Jasmone	ENSMMUG00000059984	0.9	0.00016
MW00163245	[[(2R,3S,4R,5R)-3,4-dihydroxy-5-[6-[[(E)-4-hydroxy-3-methylbut-2-enyl]amino]purin-9-yl]oxolan-2-yl]methoxy-oxidophosphoryl] phosphate	ENSMMUG00000008239	0.9	0.00016
MEDP1444	Octapentaenoic acid	ENSMMUG00000004576	0.9	0.00016
MEDN0555	Hydroxyphenyllactic acid	ENSMMUG00000060412	0.9	0.00016
MEDN0209	Tryptamine	ENSMMUG00000014208	0.9	0.00016
MEDN0399	Arachidic Acid(C20:0)	ENSMMUG00000054261	0.9	0.00016
MEDN1277	PysoPE 20:5(2n isomer1)	ENSMMUG00000017741	0.9	0.00016
MEDN0005	L-Threonine	ENSMMUG00000054261	0.9	0.00016
MEDN0656	Indoleacetaldehyde	ENSMMUG00000007176	0.9	0.00016
MEDN0328	L-Homoserine	ENSMMUG00000002540	0.9	0.00016
MEDN0623	2-Hydroxy HippuricAcid	ENSMMUG00000018003	0.9	0.00016
MW00014523	4-Hexen-1-ol, (E)-	ENSMMUG00000057570	0.9	0.00016
MEDP0453	Indole	ENSMMUG00000016294	0.9	0.00016
MEDP1144	L-Isoleucine	ENSMMUG00000011225	0.9	0.00016
MEDP1144	L-Isoleucine	ENSMMUG00000017659	0.9	0.00016
MEDP0298	6-Aminocaproic Acid	ENSMMUG00000017939	0.9	0.00016
MEDN0656	Indoleacetaldehyde	ENSMMUG00000001657	0.9	0.00016
MEDP0275	Indole-3-Acetic Acid	ENSMMUG00000051859	0.9	0.00016
MEDN0656	Indoleacetaldehyde	ENSMMUG00000022478	0.9	0.00016
MEDP0020	L-Methionine	ENSMMUG00000019667	0.9	0.00016
MEDP0507	2-Hydroxycinnamic acid	ENSMMUG00000013707	0.9	0.00016
MEDP1144	L-Isoleucine	ENSMMUG00000000170	0.9	0.00016
MW00114789	Jasmone	ENSMMUG00000000431	0.9	0.00016
MEDN0328	L-Homoserine	ENSMMUG00000006058	0.9	0.00016
MEDN1299	1-Aminocyclohexanoic acid	ENSMMUG00000007176	0.9	0.00016
MEDP1144	L-Isoleucine	ENSMMUG00000000870	0.9	0.00016
MEDP1127	1-acetylindole	ENSMMUG00000013882	0.9	0.00016
MW00114789	Jasmone	ENSMMUG00000050418	0.9	0.00016
MEDP0325	Maleic Acid	ENSMMUG00000018808	0.9	0.00016
MEDP0457	5-Aminolevulinate	ENSMMUG00000005634	0.9	0.00016
MW00107502	Hydroxyurea	ENSMMUG00000010436	0.9	0.00016
MEDN0005	L-Threonine	ENSMMUG00000006058	0.9	0.00016
MEDN0656	Indoleacetaldehyde	ENSMMUG00000012840	0.9	0.00016
MW00114789	Jasmone	ENSMMUG00000017969	0.9	0.00016
MEDP0457	5-Aminolevulinate	ENSMMUG00000015849	0.9	0.00016
MEDP0453	Indole	ENSMMUG00000019590	0.9	0.00016
MEDP0519	L-Norleucine	ENSMMUG00000023289	0.9	0.00016
MEDN0725	2,4-Hexadienoic acid	ENSMMUG00000043675	0.9	0.00016
MEDN0019	L-Tryptophan	ENSMMUG00000004188	0.9	0.00016
MEDP1509	Glu-Met	ENSMMUG00000012145	0.9	0.00016
MEDN0019	L-Tryptophan	ENSMMUG00000064873	0.9	0.00016
MW00163245	[[(2R,3S,4R,5R)-3,4-dihydroxy-5-[6-[[(E)-4-hydroxy-3-methylbut-2-enyl]amino]purin-9-yl]oxolan-2-yl]methoxy-oxidophosphoryl] phosphate	ENSMMUG00000023057	0.9	0.00016
MEDP0012	L-Ornithine	ENSMMUG00000015849	0.9	0.00016
MEDP1183	N-Acetylcadaverine	ENSMMUG00000051916	0.9	0.00016
MEDN0019	L-Tryptophan	ENSMMUG00000033887	0.9	0.00016
MEDN0662	Gamma-Glu-Leu	ENSMMUG00000058897	0.9	0.00016
MW00163245	[[(2R,3S,4R,5R)-3,4-dihydroxy-5-[6-[[(E)-4-hydroxy-3-methylbut-2-enyl]amino]purin-9-yl]oxolan-2-yl]methoxy-oxidophosphoryl] phosphate	ENSMMUG00000010591	0.9	0.00016
MEDP0519	L-Norleucine	ENSMMUG00000012145	0.9	0.00016
MW00114789	Jasmone	ENSMMUG00000005959	0.9	0.00016
MEDP0011	L-Lysine	ENSMMUG00000018474	0.9	0.00016
MEDP1183	N-Acetylcadaverine	ENSMMUG00000018474	0.9	0.00016
MEDN0328	L-Homoserine	ENSMMUG00000054261	0.9	0.00016
MEDP0275	Indole-3-Acetic Acid	ENSMMUG00000005791	0.9	0.00016
MEDN1299	1-Aminocyclohexanoic acid	ENSMMUG00000019306	0.9	0.00016
MEDP0012	L-Ornithine	ENSMMUG00000061096	0.9	0.00016
MEDN0662	Gamma-Glu-Leu	ENSMMUG00000013414	0.9	0.00016
MEDP0453	Indole	ENSMMUG00000062585	0.9	0.00016
MEDP0519	L-Norleucine	ENSMMUG00000003541	0.9	0.00016
MEDN1299	1-Aminocyclohexanoic acid	ENSMMUG00000013487	0.9	0.00016
MEDN0019	L-Tryptophan	ENSMMUG00000031200	0.9	0.00016
MEDP0519	L-Norleucine	ENSMMUG00000023257	0.9	0.00016
MEDN0656	Indoleacetaldehyde	ENSMMUG00000014208	0.9	0.00016
MEDN0837	N-Methyl-L-Glutamate	ENSMMUG00000002715	0.9	0.00016
MEDP0319	Kynurenic Acid	ENSMMUG00000012338	0.9	0.00016
MEDP0012	L-Ornithine	ENSMMUG00000040771	0.9	0.00016
MEDP1511	Met-Glu	ENSMMUG00000058931	0.9	0.00016
MEDN0019	L-Tryptophan	ENSMMUG00000050528	0.9	0.00016
MEDP0319	Kynurenic Acid	ENSMMUG00000002540	0.9	0.00016
MEDP0275	Indole-3-Acetic Acid	ENSMMUG00000022478	0.9	0.00016
MEDN1299	1-Aminocyclohexanoic acid	ENSMMUG00000033887	0.9	0.00016
MEDP0519	L-Norleucine	ENSMMUG00000015885	0.9	0.00016
MEDP0379	3-Hydroxyhippuric Acid	ENSMMUG00000018003	0.9	0.00016
MEDP0298	6-Aminocaproic Acid	ENSMMUG00000061443	0.9	0.00016
MEDN0827	N-acetylornithine	ENSMMUG00000016716	0.9	0.00016
MEDP0011	L-Lysine	ENSMMUG00000017939	0.9	0.00016
MEDN0662	Gamma-Glu-Leu	ENSMMUG00000050528	0.9	0.00016
MEDP0275	Indole-3-Acetic Acid	ENSMMUG00000001657	0.9	0.00016
MEDN0005	L-Threonine	ENSMMUG00000002540	0.9	0.00016
MW00163245	[[(2R,3S,4R,5R)-3,4-dihydroxy-5-[6-[[(E)-4-hydroxy-3-methylbut-2-enyl]amino]purin-9-yl]oxolan-2-yl]methoxy-oxidophosphoryl] phosphate	ENSMMUG00000039317	0.9	0.00016
MEDN1299	1-Aminocyclohexanoic acid	ENSMMUG00000050528	0.9	0.00016
MEDN1277	PysoPE 20:5(2n isomer1)	ENSMMUG00000042504	0.9	0.00016
MEDP0275	Indole-3-Acetic Acid	ENSMMUG00000023767	0.9	0.00016
MEDP1144	L-Isoleucine	ENSMMUG00000018146	0.9	0.00016
MEDP1511	Met-Glu	ENSMMUG00000012145	0.9	0.00016
MEDN0385	Dodecanoic Acid(C12:0)	ENSMMUG00000060412	0.9	0.00016
MEDP1183	N-Acetylcadaverine	ENSMMUG00000018808	0.9	0.00016
MEDP0453	Indole	ENSMMUG00000020176	0.9	0.00016
MEDP0020	L-Methionine	ENSMMUG00000004735	0.9	0.00016
MEDN0837	N-Methyl-L-Glutamate	ENSMMUG00000060283	0.8996	0.0001626
MEDP1127	1-acetylindole	ENSMMUG00000064595	0.8996	0.0001631
MW00009396	Phenelzine	ENSMMUG00000034958	0.8996	0.0001631
MW00106560	Dimethylphosphate	ENSMMUG00000000454	0.8992	0.0001654
MEDP0012	L-Ornithine	ENSMMUG00000010388	0.8991	0.0001662
MEDP0453	Indole	ENSMMUG00000052171	0.8991	0.0001662
MEDP0325	Maleic Acid	ENSMMUG00000051498	0.8991	0.0001662
MEDN0012	L-Histidine	ENSMMUG00000045843	0.8991	0.0001662
MEDP0319	Kynurenic Acid	ENSMMUG00000051837	0.8991	0.0001662
MEDN0385	Dodecanoic Acid(C12:0)	ENSMMUG00000009854	0.8991	0.0001662
MEDP0012	L-Ornithine	ENSMMUG00000051498	0.8991	0.0001662
MEDP1509	Glu-Met	ENSMMUG00000045843	0.8991	0.0001662
MEDP1183	N-Acetylcadaverine	ENSMMUG00000052171	0.8991	0.0001662
MW00163245	[[(2R,3S,4R,5R)-3,4-dihydroxy-5-[6-[[(E)-4-hydroxy-3-methylbut-2-enyl]amino]purin-9-yl]oxolan-2-yl]methoxy-oxidophosphoryl] phosphate	ENSMMUG00000051837	0.8991	0.0001662
MEDP0685	Methylcysteine	ENSMMUG00000058618	0.8987	0.0001692
MEDP1112	(-)-Norepinephrine	ENSMMUG00000050361	0.8986	0.0001698
MEDP0519	L-Norleucine	ENSMMUG00000060912	0.8985	0.0001706
MEDN0209	Tryptamine	ENSMMUG00000024451	0.8983	0.0001721
MEDP0246	Nicotinic Acid	ENSMMUG00000052230	0.8983	0.0001721
MEDN0656	Indoleacetaldehyde	ENSMMUG00000024451	0.8983	0.0001721
MW00007474	Ketamine	ENSMMUG00000060663	0.8983	0.0001722
MW00007474	Ketamine	ENSMMUG00000023803	0.8983	0.0001722
MEDP1112	(-)-Norepinephrine	ENSMMUG00000062457	0.8979	0.000175
MEDN0399	Arachidic Acid(C20:0)	ENSMMUG00000000672	0.8979	0.000175
MEDN0837	N-Methyl-L-Glutamate	ENSMMUG00000003456	0.8975	0.0001781
MEDP0275	Indole-3-Acetic Acid	ENSMMUG00000053836	0.8975	0.0001781
MEDN0725	2,4-Hexadienoic acid	ENSMMUG00000023382	0.8975	0.0001781
MW00114789	Jasmone	ENSMMUG00000021413	0.8975	0.0001781
MEDP0275	Indole-3-Acetic Acid	ENSMMUG00000058324	0.8975	0.0001781
MEDP0325	Maleic Acid	ENSMMUG00000060487	0.8975	0.0001781
MEDP0319	Kynurenic Acid	ENSMMUG00000002191	0.8975	0.0001781
MEDP0892	Catechol	ENSMMUG00000023803	0.8975	0.0001781
MEDN0594	(E)-3-(3-hydroxyphenyl)prop-2-enoic acid	ENSMMUG00000031238	0.8975	0.0001781
MEDP0020	L-Methionine	ENSMMUG00000056082	0.8975	0.0001781
MW00165364	(2S,6R)-6-[(8S,9S,10R,13R,14S,17R)-10,13-dimethyl-3-oxo-1,2,6,7,8,9,11,12,14,15,16,17-dodecahydrocyclopenta[a]phenanthren-17-yl]-2-methylheptanoate	ENSMMUG00000049343	0.8975	0.0001781
MEDN0180	Norepinephrine	ENSMMUG00000057298	0.8975	0.0001781
MEDP0020	L-Methionine	ENSMMUG00000055507	0.8975	0.0001781
MEDP0246	Nicotinic Acid	ENSMMUG00000005948	0.8975	0.0001781
MEDP0275	Indole-3-Acetic Acid	ENSMMUG00000020155	0.8975	0.0001781
MW00163245	[[(2R,3S,4R,5R)-3,4-dihydroxy-5-[6-[[(E)-4-hydroxy-3-methylbut-2-enyl]amino]purin-9-yl]oxolan-2-yl]methoxy-oxidophosphoryl] phosphate	ENSMMUG00000048424	0.8975	0.0001781
MEDN0662	Gamma-Glu-Leu	ENSMMUG00000003456	0.8975	0.0001781
MEDP0891	L-Tryptophanamide	ENSMMUG00000021357	0.8975	0.0001781
MEDN0019	L-Tryptophan	ENSMMUG00000003056	0.8975	0.0001781
MEDP0020	L-Methionine	ENSMMUG00000015089	0.8975	0.0001781
MEDN1299	1-Aminocyclohexanoic acid	ENSMMUG00000003056	0.8975	0.0001781
MEDP0519	L-Norleucine	ENSMMUG00000031655	0.8975	0.0001781
MEDP0319	Kynurenic Acid	ENSMMUG00000058928	0.8975	0.0001781
MW00114789	Jasmone	ENSMMUG00000016387	0.8975	0.0001781
MEDP1260	Menadione-9	ENSMMUG00000061236	0.8975	0.0001781
MW00007474	Ketamine	ENSMMUG00000003302	0.8972	0.0001801
MW00145957	Asn Asn Leu Asn Val	ENSMMUG00000022950	0.897	0.0001816
MEDN1141	Orthocholic acid	ENSMMUG00000022950	0.897	0.0001816
MEDP0319	Kynurenic Acid	ENSMMUG00000062221	0.897	0.0001816
MEDP1234	Dopaquinone	ENSMMUG00000058142	0.897	0.0001816
MEDP1032	Salicylaldehyde	ENSMMUG00000022950	0.897	0.0001816
MEDP0159	Adenine	ENSMMUG00000049331	0.8966	0.0001849
MEDN0827	N-acetylornithine	ENSMMUG00000050647	0.8966	0.0001849
MEDP0319	Kynurenic Acid	ENSMMUG00000052169	0.8963	0.0001877
MEDP1444	Octapentaenoic acid	ENSMMUG00000063349	0.8963	0.0001877
MEDN1299	1-Aminocyclohexanoic acid	ENSMMUG00000052169	0.8963	0.0001877
MW00007474	Ketamine	ENSMMUG00000030381	0.8963	0.0001877
MEDN0005	L-Threonine	ENSMMUG00000052169	0.8963	0.0001877
MEDN0725	2,4-Hexadienoic acid	ENSMMUG00000052169	0.8963	0.0001877
MEDN0019	L-Tryptophan	ENSMMUG00000052169	0.8963	0.0001877
MEDN0328	L-Homoserine	ENSMMUG00000052169	0.8963	0.0001877
MEDN0012	L-Histidine	ENSMMUG00000005764	0.8954	0.0001945
MEDP0159	Adenine	ENSMMUG00000064035	0.8954	0.0001945
MEDN1246	3-(pyrazol-1-yl) -L-alanine	ENSMMUG00000064035	0.8954	0.0001945
MEDP1112	(-)-Norepinephrine	ENSMMUG00000017030	0.895	0.0001976
MEDN1206	3-Sulfocatechol	ENSMMUG00000057471	0.895	0.0001979
MEDP0453	Indole	ENSMMUG00000050594	0.895	0.0001979
MEDP0275	Indole-3-Acetic Acid	ENSMMUG00000064796	0.895	0.0001979
MEDP0319	Kynurenic Acid	ENSMMUG00000056633	0.895	0.0001979
MEDP1127	1-acetylindole	ENSMMUG00000040683	0.895	0.0001979
MEDN0555	Hydroxyphenyllactic acid	ENSMMUG00000058618	0.8941	0.0002053
MEDN0385	Dodecanoic Acid(C12:0)	ENSMMUG00000055341	0.8937	0.0002084
MEDP0275	Indole-3-Acetic Acid	ENSMMUG00000060912	0.8937	0.0002084
MW00163245	[[(2R,3S,4R,5R)-3,4-dihydroxy-5-[6-[[(E)-4-hydroxy-3-methylbut-2-enyl]amino]purin-9-yl]oxolan-2-yl]methoxy-oxidophosphoryl] phosphate	ENSMMUG00000055341	0.8937	0.0002084
MEDP0430	2-Aminoadipic Acid	ENSMMUG00000060912	0.8937	0.0002084
MEDP1321	LysoPC 22:5 (2n isomer2)	ENSMMUG00000064046	0.8933	0.0002124
MEDP0519	L-Norleucine	ENSMMUG00000000672	0.8933	0.0002124
MEDP1112	(-)-Norepinephrine	ENSMMUG00000055791	0.8933	0.0002124
MEDP1320	LysoPC 22:5 (2n isomer3)	ENSMMUG00000064046	0.8933	0.0002124
MEDP0246	Nicotinic Acid	ENSMMUG00000031238	0.8929	0.0002152
MEDP1509	Glu-Met	ENSMMUG00000005369	0.8929	0.0002152
MEDP1321	LysoPC 22:5 (2n isomer2)	ENSMMUG00000059231	0.8929	0.0002152
MEDP0325	Maleic Acid	ENSMMUG00000011973	0.8929	0.0002152
MW00142172	2,22-Dideoxy-3-dehydroecdysone	ENSMMUG00000050407	0.8929	0.0002152
MEDP1127	1-acetylindole	ENSMMUG00000020155	0.8929	0.0002152
MEDN0837	N-Methyl-L-Glutamate	ENSMMUG00000000454	0.8929	0.0002152
MEDP0519	L-Norleucine	ENSMMUG00000023382	0.8929	0.0002152
MEDP1511	Met-Glu	ENSMMUG00000005369	0.8929	0.0002152
MEDP0143	Biotin	ENSMMUG00000064184	0.8929	0.0002152
MW00114789	Jasmone	ENSMMUG00000058421	0.8929	0.0002152
MW00114789	Jasmone	ENSMMUG00000037731	0.8929	0.0002152
MEDP0752	DL-Leucine	ENSMMUG00000007794	0.8929	0.0002152
MEDP0275	Indole-3-Acetic Acid	ENSMMUG00000023803	0.8929	0.0002152
MEDP1508	Phe-Met	ENSMMUG00000037727	0.8929	0.0002152
MEDN0555	Hydroxyphenyllactic acid	ENSMMUG00000059847	0.8929	0.0002152
MEDP1320	LysoPC 22:5 (2n isomer3)	ENSMMUG00000059231	0.8929	0.0002152
MEDP0883	2,4-Dihydroxypteridine	ENSMMUG00000042075	0.8929	0.0002152
MEDP0298	6-Aminocaproic Acid	ENSMMUG00000007794	0.8929	0.0002152
MEDP0453	Indole	ENSMMUG00000007004	0.8929	0.0002152
MEDP0002	D-Homocysteine	ENSMMUG00000003302	0.8929	0.0002158
MEDN1246	3-(pyrazol-1-yl) -L-alanine	ENSMMUG00000050178	0.8925	0.000219
MEDN0662	Gamma-Glu-Leu	ENSMMUG00000058142	0.8925	0.0002193
MEDP1183	N-Acetylcadaverine	ENSMMUG00000058142	0.8925	0.0002193
MEDN0604	Tetradecanedioic acid	ENSMMUG00000006510	0.8925	0.0002193
MEDN0662	Gamma-Glu-Leu	ENSMMUG00000056549	0.892	0.0002234
MW00114789	Jasmone	ENSMMUG00000005949	0.892	0.0002234
MW00106560	Dimethylphosphate	ENSMMUG00000060663	0.8918	0.0002255
MEDP0246	Nicotinic Acid	ENSMMUG00000012832	0.8916	0.0002274
MEDP0319	Kynurenic Acid	ENSMMUG00000012832	0.8916	0.0002274
MEDP0430	2-Aminoadipic Acid	ENSMMUG00000012954	0.8912	0.0002309
MEDN0385	Dodecanoic Acid(C12:0)	ENSMMUG00000005255	0.8909	0.0002335
MEDP0319	Kynurenic Acid	ENSMMUG00000010647	0.8909	0.0002335
MEDP1127	1-acetylindole	ENSMMUG00000018652	0.8909	0.0002335
MEDP1247	1-deoxyvaleric acid	ENSMMUG00000041182	0.8909	0.0002335
MEDP0275	Indole-3-Acetic Acid	ENSMMUG00000043586	0.8909	0.0002335
MEDN0012	L-Histidine	ENSMMUG00000004735	0.8909	0.0002335
MEDP0453	Indole	ENSMMUG00000007176	0.8909	0.0002335
MW00163245	[[(2R,3S,4R,5R)-3,4-dihydroxy-5-[6-[[(E)-4-hydroxy-3-methylbut-2-enyl]amino]purin-9-yl]oxolan-2-yl]methoxy-oxidophosphoryl] phosphate	ENSMMUG00000051916	0.8909	0.0002335
MW00114789	Jasmone	ENSMMUG00000007917	0.8909	0.0002335
MEDP1247	1-deoxyvaleric acid	ENSMMUG00000012189	0.8909	0.0002335
MEDN1299	1-Aminocyclohexanoic acid	ENSMMUG00000016711	0.8909	0.0002335
MEDP1127	1-acetylindole	ENSMMUG00000012338	0.8909	0.0002335
MEDP0519	L-Norleucine	ENSMMUG00000010078	0.8909	0.0002335
MW00114789	Jasmone	ENSMMUG00000016579	0.8909	0.0002335
MEDP1127	1-acetylindole	ENSMMUG00000006416	0.8909	0.0002335
MEDP0275	Indole-3-Acetic Acid	ENSMMUG00000050623	0.8909	0.0002335
MEDP0519	L-Norleucine	ENSMMUG00000061579	0.8909	0.0002335
MEDN0012	L-Histidine	ENSMMUG00000012523	0.8909	0.0002335
MEDP0275	Indole-3-Acetic Acid	ENSMMUG00000056855	0.8909	0.0002335
MEDN0656	Indoleacetaldehyde	ENSMMUG00000005791	0.8909	0.0002335
MEDP0457	5-Aminolevulinate	ENSMMUG00000041182	0.8909	0.0002335
MW00163245	[[(2R,3S,4R,5R)-3,4-dihydroxy-5-[6-[[(E)-4-hydroxy-3-methylbut-2-enyl]amino]purin-9-yl]oxolan-2-yl]methoxy-oxidophosphoryl] phosphate	ENSMMUG00000013487	0.8909	0.0002335
MEDP0325	Maleic Acid	ENSMMUG00000018978	0.8909	0.0002335
MEDP1509	Glu-Met	ENSMMUG00000013014	0.8909	0.0002335
MEDP1127	1-acetylindole	ENSMMUG00000023767	0.8909	0.0002335
MEDP0519	L-Norleucine	ENSMMUG00000023767	0.8909	0.0002335
MEDP0319	Kynurenic Acid	ENSMMUG00000009277	0.8909	0.0002335
MEDN1299	1-Aminocyclohexanoic acid	ENSMMUG00000008239	0.8909	0.0002335
MEDP0325	Maleic Acid	ENSMMUG00000040771	0.8909	0.0002335
MEDN0385	Dodecanoic Acid(C12:0)	ENSMMUG00000057117	0.8909	0.0002335
MW00014750	5alpha-Androstane-3alpha,17beta-diol	ENSMMUG00000021689	0.8909	0.0002335
MEDN0837	N-Methyl-L-Glutamate	ENSMMUG00000010436	0.8909	0.0002335
MEDP0275	Indole-3-Acetic Acid	ENSMMUG00000004188	0.8909	0.0002335
MEDN0594	(E)-3-(3-hydroxyphenyl)prop-2-enoic acid	ENSMMUG00000062585	0.8909	0.0002335
MW00114789	Jasmone	ENSMMUG00000014232	0.8909	0.0002335
MEDP0519	L-Norleucine	ENSMMUG00000015262	0.8909	0.0002335
MEDN0301	Caffeic Acid	ENSMMUG00000011620	0.8909	0.0002335
MEDP0325	Maleic Acid	ENSMMUG00000017939	0.8909	0.0002335
MEDN0837	N-Methyl-L-Glutamate	ENSMMUG00000019996	0.8909	0.0002335
MEDP0453	Indole	ENSMMUG00000003565	0.8909	0.0002335
MEDN0019	L-Tryptophan	ENSMMUG00000019590	0.8909	0.0002335
MEDN0019	L-Tryptophan	ENSMMUG00000020032	0.8909	0.0002335
MEDP0319	Kynurenic Acid	ENSMMUG00000023257	0.8909	0.0002335
MEDN0399	Arachidic Acid(C20:0)	ENSMMUG00000002217	0.8909	0.0002335
MEDN0725	2,4-Hexadienoic acid	ENSMMUG00000023057	0.8909	0.0002335
MEDN0057	N-Acetyl-L-Tyrosine	ENSMMUG00000022685	0.8909	0.0002335
MEDP0275	Indole-3-Acetic Acid	ENSMMUG00000022311	0.8909	0.0002335
MEDP0319	Kynurenic Acid	ENSMMUG00000006058	0.8909	0.0002335
MEDN0007	L-Arginine	ENSMMUG00000021929	0.8909	0.0002335
MEDP0275	Indole-3-Acetic Acid	ENSMMUG00000013487	0.8909	0.0002335
MEDP0519	L-Norleucine	ENSMMUG00000054052	0.8909	0.0002335
MEDN0623	2-Hydroxy HippuricAcid	ENSMMUG00000022223	0.8909	0.0002335
MEDP1509	Glu-Met	ENSMMUG00000001918	0.8909	0.0002335
MEDP0453	Indole	ENSMMUG00000010598	0.8909	0.0002335
MEDP0275	Indole-3-Acetic Acid	ENSMMUG00000063909	0.8909	0.0002335
MEDP0319	Kynurenic Acid	ENSMMUG00000020032	0.8909	0.0002335
MEDP0453	Indole	ENSMMUG00000058423	0.8909	0.0002335
MEDN0662	Gamma-Glu-Leu	ENSMMUG00000001657	0.8909	0.0002335
MEDP1509	Glu-Met	ENSMMUG00000009277	0.8909	0.0002335
MW00163245	[[(2R,3S,4R,5R)-3,4-dihydroxy-5-[6-[[(E)-4-hydroxy-3-methylbut-2-enyl]amino]purin-9-yl]oxolan-2-yl]methoxy-oxidophosphoryl] phosphate	ENSMMUG00000005634	0.8909	0.0002335
MEDP0453	Indole	ENSMMUG00000058428	0.8909	0.0002335
MEDN0725	2,4-Hexadienoic acid	ENSMMUG00000009377	0.8909	0.0002335
MEDN0725	2,4-Hexadienoic acid	ENSMMUG00000014208	0.8909	0.0002335
MEDN0623	2-Hydroxy HippuricAcid	ENSMMUG00000040771	0.8909	0.0002335
MW00114789	Jasmone	ENSMMUG00000061824	0.8909	0.0002335
MEDN0019	L-Tryptophan	ENSMMUG00000006151	0.8909	0.0002335
MEDN0837	N-Methyl-L-Glutamate	ENSMMUG00000050382	0.8909	0.0002335
MEDN0007	L-Arginine	ENSMMUG00000058931	0.8909	0.0002335
MW00142172	2,22-Dideoxy-3-dehydroecdysone	ENSMMUG00000001260	0.8909	0.0002335
MEDP1509	Glu-Met	ENSMMUG00000007742	0.8909	0.0002335
MEDP0012	L-Ornithine	ENSMMUG00000000130	0.8909	0.0002335
MEDP1127	1-acetylindole	ENSMMUG00000022478	0.8909	0.0002335
MEDN0019	L-Tryptophan	ENSMMUG00000016711	0.8909	0.0002335
MEDP1234	Dopaquinone	ENSMMUG00000060613	0.8909	0.0002335
MEDN0005	L-Threonine	ENSMMUG00000007366	0.8909	0.0002335
MEDP0519	L-Norleucine	ENSMMUG00000009874	0.8909	0.0002335
MEDP0519	L-Norleucine	ENSMMUG00000004489	0.8909	0.0002335
MEDP0002	D-Homocysteine	ENSMMUG00000012953	0.8909	0.0002335
MEDN0328	L-Homoserine	ENSMMUG00000018652	0.8909	0.0002335
MEDP0430	2-Aminoadipic Acid	ENSMMUG00000022478	0.8909	0.0002335
MEDP1144	L-Isoleucine	ENSMMUG00000051916	0.8909	0.0002335
MW00145957	Asn Asn Leu Asn Val	ENSMMUG00000056768	0.8909	0.0002335
MEDP0519	L-Norleucine	ENSMMUG00000041182	0.8909	0.0002335
MEDN0328	L-Homoserine	ENSMMUG00000021243	0.8909	0.0002335
MEDN0011	L-Glutamic Acid	ENSMMUG00000060613	0.8909	0.0002335
MW00145957	Asn Asn Leu Asn Val	ENSMMUG00000000870	0.8909	0.0002335
MW00114789	Jasmone	ENSMMUG00000023335	0.8909	0.0002335
MEDN1299	1-Aminocyclohexanoic acid	ENSMMUG00000062585	0.8909	0.0002335
MEDP1144	L-Isoleucine	ENSMMUG00000062585	0.8909	0.0002335
MEDP0275	Indole-3-Acetic Acid	ENSMMUG00000054261	0.8909	0.0002335
MW00163245	[[(2R,3S,4R,5R)-3,4-dihydroxy-5-[6-[[(E)-4-hydroxy-3-methylbut-2-enyl]amino]purin-9-yl]oxolan-2-yl]methoxy-oxidophosphoryl] phosphate	ENSMMUG00000004188	0.8909	0.0002335
MEDP0275	Indole-3-Acetic Acid	ENSMMUG00000007366	0.8909	0.0002335
MEDN0328	L-Homoserine	ENSMMUG00000007366	0.8909	0.0002335
MEDP1183	N-Acetylcadaverine	ENSMMUG00000019306	0.8909	0.0002335
MEDP1144	L-Isoleucine	ENSMMUG00000002621	0.8909	0.0002335
MEDP0319	Kynurenic Acid	ENSMMUG00000050623	0.8909	0.0002335
MEDP0298	6-Aminocaproic Acid	ENSMMUG00000021927	0.8909	0.0002335
MEDP1144	L-Isoleucine	ENSMMUG00000013876	0.8909	0.0002335
MEDP0430	2-Aminoadipic Acid	ENSMMUG00000019996	0.8909	0.0002335
MEDN0328	L-Homoserine	ENSMMUG00000017343	0.8909	0.0002335
MW00163245	[[(2R,3S,4R,5R)-3,4-dihydroxy-5-[6-[[(E)-4-hydroxy-3-methylbut-2-enyl]amino]purin-9-yl]oxolan-2-yl]methoxy-oxidophosphoryl] phosphate	ENSMMUG00000018146	0.8909	0.0002335
MW00114789	Jasmone	ENSMMUG00000007936	0.8909	0.0002335
MW00163245	[[(2R,3S,4R,5R)-3,4-dihydroxy-5-[6-[[(E)-4-hydroxy-3-methylbut-2-enyl]amino]purin-9-yl]oxolan-2-yl]methoxy-oxidophosphoryl] phosphate	ENSMMUG00000000439	0.8909	0.0002335
MEDN0662	Gamma-Glu-Leu	ENSMMUG00000002849	0.8909	0.0002335
MEDP0275	Indole-3-Acetic Acid	ENSMMUG00000018652	0.8909	0.0002335
MEDN0328	L-Homoserine	ENSMMUG00000015870	0.8909	0.0002335
MEDP0519	L-Norleucine	ENSMMUG00000007864	0.8909	0.0002335
MEDN0656	Indoleacetaldehyde	ENSMMUG00000044778	0.8909	0.0002335
MEDP0319	Kynurenic Acid	ENSMMUG00000007864	0.8909	0.0002335
MEDN1017	3-(4-Hydroxyphenyl)-Propionic Acid	ENSMMUG00000053229	0.8909	0.0002335
MEDP0519	L-Norleucine	ENSMMUG00000004851	0.8909	0.0002335
MEDN0662	Gamma-Glu-Leu	ENSMMUG00000063909	0.8909	0.0002335
MEDP1511	Met-Glu	ENSMMUG00000044778	0.8909	0.0002335
MEDN0019	L-Tryptophan	ENSMMUG00000018557	0.8909	0.0002335
MEDN0837	N-Methyl-L-Glutamate	ENSMMUG00000030511	0.8909	0.0002335
MEDP1234	Dopaquinone	ENSMMUG00000017939	0.8909	0.0002335
MEDN0725	2,4-Hexadienoic acid	ENSMMUG00000050044	0.8909	0.0002335
MEDN1299	1-Aminocyclohexanoic acid	ENSMMUG00000007464	0.8909	0.0002335
MEDN0385	Dodecanoic Acid(C12:0)	ENSMMUG00000061198	0.8909	0.0002335
MEDP0020	L-Methionine	ENSMMUG00000058931	0.8909	0.0002335
MEDN0005	L-Threonine	ENSMMUG00000018652	0.8909	0.0002335
MEDN0019	L-Tryptophan	ENSMMUG00000005634	0.8909	0.0002335
MEDN0019	L-Tryptophan	ENSMMUG00000006868	0.8909	0.0002335
MEDP0246	Nicotinic Acid	ENSMMUG00000052840	0.8909	0.0002335
MEDN0019	L-Tryptophan	ENSMMUG00000057050	0.8909	0.0002335
MW00114789	Jasmone	ENSMMUG00000051893	0.8909	0.0002335
MEDN1299	1-Aminocyclohexanoic acid	ENSMMUG00000020032	0.8909	0.0002335
MW00163245	[[(2R,3S,4R,5R)-3,4-dihydroxy-5-[6-[[(E)-4-hydroxy-3-methylbut-2-enyl]amino]purin-9-yl]oxolan-2-yl]methoxy-oxidophosphoryl] phosphate	ENSMMUG00000058428	0.8909	0.0002335
MEDP0504	Glucosamine	ENSMMUG00000063377	0.8909	0.0002335
MEDN0656	Indoleacetaldehyde	ENSMMUG00000007864	0.8909	0.0002335
MEDN1299	1-Aminocyclohexanoic acid	ENSMMUG00000050623	0.8909	0.0002335
MEDP1183	N-Acetylcadaverine	ENSMMUG00000058897	0.8909	0.0002335
MEDP0325	Maleic Acid	ENSMMUG00000003401	0.8909	0.0002335
MEDP1144	L-Isoleucine	ENSMMUG00000050382	0.8909	0.0002335
MEDN0725	2,4-Hexadienoic acid	ENSMMUG00000001686	0.8909	0.0002335
MEDN1060	L-Isoisoleucine	ENSMMUG00000020370	0.8909	0.0002335
MEDP0275	Indole-3-Acetic Acid	ENSMMUG00000001849	0.8909	0.0002335
MEDN1060	L-Isoisoleucine	ENSMMUG00000061579	0.8909	0.0002335
MEDP0319	Kynurenic Acid	ENSMMUG00000018652	0.8909	0.0002335
MEDP1183	N-Acetylcadaverine	ENSMMUG00000013876	0.8909	0.0002335
MEDN0019	L-Tryptophan	ENSMMUG00000063092	0.8909	0.0002335
MEDN0385	Dodecanoic Acid(C12:0)	ENSMMUG00000022255	0.8909	0.0002335
MEDP1511	Met-Glu	ENSMMUG00000007742	0.8909	0.0002335
MEDP0319	Kynurenic Acid	ENSMMUG00000007464	0.8909	0.0002335
MEDN1129	Erythrose	ENSMMUG00000061368	0.8909	0.0002335
MEDN0019	L-Tryptophan	ENSMMUG00000039317	0.8909	0.0002335
MEDP0275	Indole-3-Acetic Acid	ENSMMUG00000020228	0.8909	0.0002335
MEDN0399	Arachidic Acid(C20:0)	ENSMMUG00000001657	0.8909	0.0002335
MEDP1247	1-deoxyvaleric acid	ENSMMUG00000008442	0.8909	0.0002335
MEDN1299	1-Aminocyclohexanoic acid	ENSMMUG00000019590	0.8909	0.0002335
MW00163245	[[(2R,3S,4R,5R)-3,4-dihydroxy-5-[6-[[(E)-4-hydroxy-3-methylbut-2-enyl]amino]purin-9-yl]oxolan-2-yl]methoxy-oxidophosphoryl] phosphate	ENSMMUG00000001849	0.8909	0.0002335
MEDP0143	Biotin	ENSMMUG00000055814	0.8909	0.0002335
MEDN0209	Tryptamine	ENSMMUG00000007864	0.8909	0.0002335
MEDP0453	Indole	ENSMMUG00000010078	0.8909	0.0002335
MW00114789	Jasmone	ENSMMUG00000020737	0.8909	0.0002335
MEDP1020	4-Hydroxyhippurate	ENSMMUG00000040771	0.8909	0.0002335
MEDP1321	LysoPC 22:5 (2n isomer2)	ENSMMUG00000006151	0.8909	0.0002335
MEDP0752	DL-Leucine	ENSMMUG00000021927	0.8909	0.0002335
MW00114789	Jasmone	ENSMMUG00000057257	0.8909	0.0002335
MEDN0725	2,4-Hexadienoic acid	ENSMMUG00000055602	0.8909	0.0002335
MEDP0246	Nicotinic Acid	ENSMMUG00000007208	0.8909	0.0002335
MEDP1466	N-Carbamoyl-L-aspartate	ENSMMUG00000013554	0.8909	0.0002335
MEDP1020	4-Hydroxyhippurate	ENSMMUG00000022223	0.8909	0.0002335
MEDP0319	Kynurenic Acid	ENSMMUG00000054052	0.8909	0.0002335
MEDP1321	LysoPC 22:5 (2n isomer2)	ENSMMUG00000041182	0.8909	0.0002335
MEDP0379	3-Hydroxyhippuric Acid	ENSMMUG00000022223	0.8909	0.0002335
MW00014880	5-Octynoic acid, 8-hydroxy-8-[2-(pentyloxy)phenyl]-, methyl ester	ENSMMUG00000041230	0.8909	0.0002335
MEDN0837	N-Methyl-L-Glutamate	ENSMMUG00000017633	0.8909	0.0002335
MEDN1299	1-Aminocyclohexanoic acid	ENSMMUG00000002540	0.8909	0.0002335
MW00114789	Jasmone	ENSMMUG00000014413	0.8909	0.0002335
MW00114789	Jasmone	ENSMMUG00000000185	0.8909	0.0002335
MEDP0453	Indole	ENSMMUG00000004666	0.8909	0.0002335
MEDP1032	Salicylaldehyde	ENSMMUG00000012953	0.8909	0.0002335
MEDN1299	1-Aminocyclohexanoic acid	ENSMMUG00000006868	0.8909	0.0002335
MEDP1032	Salicylaldehyde	ENSMMUG00000013667	0.8909	0.0002335
MEDP0453	Indole	ENSMMUG00000061579	0.8909	0.0002335
MEDP0519	L-Norleucine	ENSMMUG00000000823	0.8909	0.0002335
MEDP1320	LysoPC 22:5 (2n isomer3)	ENSMMUG00000021062	0.8909	0.0002335
MEDN0019	L-Tryptophan	ENSMMUG00000002540	0.8909	0.0002335
MEDN0604	Tetradecanedioic acid	ENSMMUG00000049618	0.8909	0.0002335
MW00014880	5-Octynoic acid, 8-hydroxy-8-[2-(pentyloxy)phenyl]-, methyl ester	ENSMMUG00000003541	0.8909	0.0002335
MEDP1320	LysoPC 22:5 (2n isomer3)	ENSMMUG00000033887	0.8909	0.0002335
MEDP1320	LysoPC 22:5 (2n isomer3)	ENSMMUG00000052840	0.8909	0.0002335
MEDN1299	1-Aminocyclohexanoic acid	ENSMMUG00000063092	0.8909	0.0002335
MW00014880	5-Octynoic acid, 8-hydroxy-8-[2-(pentyloxy)phenyl]-, methyl ester	ENSMMUG00000064823	0.8909	0.0002335
MW00163245	[[(2R,3S,4R,5R)-3,4-dihydroxy-5-[6-[[(E)-4-hydroxy-3-methylbut-2-enyl]amino]purin-9-yl]oxolan-2-yl]methoxy-oxidophosphoryl] phosphate	ENSMMUG00000050623	0.8909	0.0002335
MEDP0453	Indole	ENSMMUG00000015849	0.8909	0.0002335
MEDN0209	Tryptamine	ENSMMUG00000005791	0.8909	0.0002335
MEDN0604	Tetradecanedioic acid	ENSMMUG00000001300	0.8909	0.0002335
MEDN0570	L-Erythrulose	ENSMMUG00000061368	0.8909	0.0002335
MW00014880	5-Octynoic acid, 8-hydroxy-8-[2-(pentyloxy)phenyl]-, methyl ester	ENSMMUG00000057050	0.8909	0.0002335
MEDN0209	Tryptamine	ENSMMUG00000044778	0.8909	0.0002335
MEDN0012	L-Histidine	ENSMMUG00000002715	0.8909	0.0002335
MW00163245	[[(2R,3S,4R,5R)-3,4-dihydroxy-5-[6-[[(E)-4-hydroxy-3-methylbut-2-enyl]amino]purin-9-yl]oxolan-2-yl]methoxy-oxidophosphoryl] phosphate	ENSMMUG00000057631	0.8909	0.0002335
MEDN0594	(E)-3-(3-hydroxyphenyl)prop-2-enoic acid	ENSMMUG00000061443	0.8909	0.0002335
MEDP1321	LysoPC 22:5 (2n isomer2)	ENSMMUG00000021062	0.8909	0.0002335
MEDP0012	L-Ornithine	ENSMMUG00000055610	0.8909	0.0002335
MEDN0012	L-Histidine	ENSMMUG00000051358	0.8909	0.0002335
MW00014880	5-Octynoic acid, 8-hydroxy-8-[2-(pentyloxy)phenyl]-, methyl ester	ENSMMUG00000012992	0.8909	0.0002335
MEDP1321	LysoPC 22:5 (2n isomer2)	ENSMMUG00000033887	0.8909	0.0002335
MEDP1321	LysoPC 22:5 (2n isomer2)	ENSMMUG00000052840	0.8909	0.0002335
MEDN0010	L-Citrulline	ENSMMUG00000016813	0.8909	0.0002335
MEDN1060	L-Isoisoleucine	ENSMMUG00000055814	0.8909	0.0002335
MEDP1321	LysoPC 22:5 (2n isomer2)	ENSMMUG00000008015	0.8909	0.0002335
MEDN0019	L-Tryptophan	ENSMMUG00000050623	0.8909	0.0002335
MEDP1321	LysoPC 22:5 (2n isomer2)	ENSMMUG00000053150	0.8909	0.0002335
MEDP1415	Carnitine C9:DC	ENSMMUG00000007405	0.8909	0.0002335
MEDP0159	Adenine	ENSMMUG00000013707	0.8909	0.0002335
MW00163245	[[(2R,3S,4R,5R)-3,4-dihydroxy-5-[6-[[(E)-4-hydroxy-3-methylbut-2-enyl]amino]purin-9-yl]oxolan-2-yl]methoxy-oxidophosphoryl] phosphate	ENSMMUG00000058606	0.8909	0.0002335
MEDP0453	Indole	ENSMMUG00000001538	0.8909	0.0002335
MEDP0453	Indole	ENSMMUG00000058897	0.8909	0.0002335
MEDN0010	L-Citrulline	ENSMMUG00000011620	0.8909	0.0002335
MEDP0892	Catechol	ENSMMUG00000018808	0.8909	0.0002335
MW00163245	[[(2R,3S,4R,5R)-3,4-dihydroxy-5-[6-[[(E)-4-hydroxy-3-methylbut-2-enyl]amino]purin-9-yl]oxolan-2-yl]methoxy-oxidophosphoryl] phosphate	ENSMMUG00000005177	0.8909	0.0002335
MEDP1320	LysoPC 22:5 (2n isomer3)	ENSMMUG00000008015	0.8909	0.0002335
MEDP0891	L-Tryptophanamide	ENSMMUG00000006151	0.8909	0.0002335
MEDN1299	1-Aminocyclohexanoic acid	ENSMMUG00000018557	0.8909	0.0002335
MW00163245	[[(2R,3S,4R,5R)-3,4-dihydroxy-5-[6-[[(E)-4-hydroxy-3-methylbut-2-enyl]amino]purin-9-yl]oxolan-2-yl]methoxy-oxidophosphoryl] phosphate	ENSMMUG00000056855	0.8909	0.0002335
MW00114789	Jasmone	ENSMMUG00000013706	0.8909	0.0002335
MEDN1299	1-Aminocyclohexanoic acid	ENSMMUG00000039317	0.8909	0.0002335
MEDP1321	LysoPC 22:5 (2n isomer2)	ENSMMUG00000003541	0.8909	0.0002335
MEDN1299	1-Aminocyclohexanoic acid	ENSMMUG00000005634	0.8909	0.0002335
MEDP0891	L-Tryptophanamide	ENSMMUG00000012840	0.8909	0.0002335
MEDP0892	Catechol	ENSMMUG00000015202	0.8909	0.0002335
MEDP0319	Kynurenic Acid	ENSMMUG00000021887	0.8909	0.0002335
MEDP0453	Indole	ENSMMUG00000000439	0.8909	0.0002335
MEDP1320	LysoPC 22:5 (2n isomer3)	ENSMMUG00000053150	0.8909	0.0002335
MEDN0411	Neopterin	ENSMMUG00000040417	0.8909	0.0002335
MEDN1159	cis-1-Pentadecenoic Acid(C15: 1)	ENSMMUG00000056768	0.8909	0.0002335
MEDP0319	Kynurenic Acid	ENSMMUG00000010591	0.8909	0.0002335
MEDP1320	LysoPC 22:5 (2n isomer3)	ENSMMUG00000006151	0.8909	0.0002335
MEDN0178	Epinephrine	ENSMMUG00000021553	0.8909	0.0002335
MEDN0837	N-Methyl-L-Glutamate	ENSMMUG00000021218	0.8909	0.0002335
MEDN0019	L-Tryptophan	ENSMMUG00000008239	0.8909	0.0002335
MEDN0005	L-Threonine	ENSMMUG00000017343	0.8909	0.0002335
MEDN0005	L-Threonine	ENSMMUG00000015870	0.8909	0.0002335
MEDP1508	Phe-Met	ENSMMUG00000021689	0.8909	0.0002335
MEDN0178	Epinephrine	ENSMMUG00000018855	0.8909	0.0002335
MEDP0453	Indole	ENSMMUG00000049799	0.8909	0.0002335
MEDN0725	2,4-Hexadienoic acid	ENSMMUG00000010453	0.8909	0.0002335
MEDN0827	N-acetylornithine	ENSMMUG00000021927	0.8909	0.0002335
MEDN0178	Epinephrine	ENSMMUG00000019351	0.8909	0.0002335
MEDP0275	Indole-3-Acetic Acid	ENSMMUG00000061919	0.8909	0.0002335
MEDN0406	3-(3-Hydroxyphenyl)Propionate Acid	ENSMMUG00000053229	0.8909	0.0002335
MEDP0319	Kynurenic Acid	ENSMMUG00000039317	0.8909	0.0002335
MEDN0010	L-Citrulline	ENSMMUG00000018808	0.8909	0.0002335
MEDN1299	1-Aminocyclohexanoic acid	ENSMMUG00000006151	0.8909	0.0002335
MEDP0319	Kynurenic Acid	ENSMMUG00000010078	0.8909	0.0002335
MEDP0453	Indole	ENSMMUG00000058566	0.8909	0.0002335
MEDP1509	Glu-Met	ENSMMUG00000009301	0.8909	0.0002335
MEDP0519	L-Norleucine	ENSMMUG00000058566	0.8909	0.0002335
MW00014880	5-Octynoic acid, 8-hydroxy-8-[2-(pentyloxy)phenyl]-, methyl ester	ENSMMUG00000012189	0.8909	0.0002335
MW00163245	[[(2R,3S,4R,5R)-3,4-dihydroxy-5-[6-[[(E)-4-hydroxy-3-methylbut-2-enyl]amino]purin-9-yl]oxolan-2-yl]methoxy-oxidophosphoryl] phosphate	ENSMMUG00000061919	0.8909	0.0002335
MEDN1299	1-Aminocyclohexanoic acid	ENSMMUG00000057050	0.8909	0.0002335
MEDP1509	Glu-Met	ENSMMUG00000019667	0.8909	0.0002335
MEDP1247	1-deoxyvaleric acid	ENSMMUG00000023361	0.8909	0.0002335
MW00114789	Jasmone	ENSMMUG00000017113	0.8909	0.0002335
MW00114789	Jasmone	ENSMMUG00000004703	0.8909	0.0002335
MEDP0143	Biotin	ENSMMUG00000003718	0.8909	0.0002335
MEDN0662	Gamma-Glu-Leu	ENSMMUG00000005255	0.8909	0.0002335
MEDP0275	Indole-3-Acetic Acid	ENSMMUG00000009874	0.8909	0.0002335
MEDP0525	N-Acetyl-L-alanine	ENSMMUG00000040771	0.8909	0.0002335
MEDN0445	Orotidine	ENSMMUG00000004116	0.8909	0.0002335
MEDP1052	N, N-diacetyl-O-methylhydroxylamine	ENSMMUG00000040771	0.8909	0.0002335
MEDP0319	Kynurenic Acid	ENSMMUG00000004175	0.8909	0.0002335
MEDN0019	L-Tryptophan	ENSMMUG00000007464	0.8909	0.0002335
MEDP0453	Indole	ENSMMUG00000016628	0.8909	0.0002335
MEDP1320	LysoPC 22:5 (2n isomer3)	ENSMMUG00000003541	0.8909	0.0002335
MEDP0275	Indole-3-Acetic Acid	ENSMMUG00000058423	0.8909	0.0002335
MEDP0525	N-Acetyl-L-alanine	ENSMMUG00000017939	0.8909	0.0002335
MEDP0319	Kynurenic Acid	ENSMMUG00000016096	0.8909	0.0002335
MEDP0519	L-Norleucine	ENSMMUG00000015865	0.8909	0.0002335
MEDP0379	3-Hydroxyhippuric Acid	ENSMMUG00000040771	0.8909	0.0002335
MEDP1320	LysoPC 22:5 (2n isomer3)	ENSMMUG00000041182	0.8909	0.0002335
MEDP0246	Nicotinic Acid	ENSMMUG00000044778	0.8909	0.0002335
MEDN0005	L-Threonine	ENSMMUG00000021243	0.8909	0.0002335
MEDN0555	Hydroxyphenyllactic acid	ENSMMUG00000007208	0.8909	0.0002335
MEDP1052	N, N-diacetyl-O-methylhydroxylamine	ENSMMUG00000017939	0.8909	0.0002335
MEDN0019	L-Tryptophan	ENSMMUG00000062585	0.8909	0.0002335
MEDP0319	Kynurenic Acid	ENSMMUG00000043586	0.8909	0.0002335
MEDP0319	Kynurenic Acid	ENSMMUG00000064873	0.8909	0.0002335
MEDN0555	Hydroxyphenyllactic acid	ENSMMUG00000064035	0.8907	0.0002351
MEDP0883	2,4-Dihydroxypteridine	ENSMMUG00000061792	0.8907	0.0002351
MEDP0298	6-Aminocaproic Acid	ENSMMUG00000001533	0.8904	0.000238
MEDP1415	Carnitine C9:DC	ENSMMUG00000017030	0.8904	0.000238
MEDN0019	L-Tryptophan	ENSMMUG00000051532	0.8904	0.000238
MEDN1299	1-Aminocyclohexanoic acid	ENSMMUG00000051532	0.8904	0.000238
MEDP0752	DL-Leucine	ENSMMUG00000001533	0.8904	0.000238
MW00118079	2,4-Quinolinediol	ENSMMUG00000016574	0.8904	0.000238
MEDP0319	Kynurenic Acid	ENSMMUG00000021548	0.8904	0.000238
MW00106560	Dimethylphosphate	ENSMMUG00000056324	0.89	0.0002422
MEDP0298	6-Aminocaproic Acid	ENSMMUG00000010388	0.8899	0.0002425
MEDP1511	Met-Glu	ENSMMUG00000045843	0.8899	0.0002425
MEDP0752	DL-Leucine	ENSMMUG00000010388	0.8899	0.0002425
MEDN1060	L-Isoisoleucine	ENSMMUG00000051498	0.8899	0.0002425
MEDN0662	Gamma-Glu-Leu	ENSMMUG00000009854	0.8899	0.0002425
MEDN0662	Gamma-Glu-Leu	ENSMMUG00000051498	0.8899	0.0002425
MW00106560	Dimethylphosphate	ENSMMUG00000023803	0.8893	0.0002488
MW00106560	Dimethylphosphate	ENSMMUG00000031238	0.8893	0.0002488
MW00106560	Dimethylphosphate	ENSMMUG00000048424	0.8893	0.0002488
MW00014880	5-Octynoic acid, 8-hydroxy-8-[2-(pentyloxy)phenyl]-, methyl ester	ENSMMUG00000052230	0.889	0.0002513
MW00007474	Ketamine	ENSMMUG00000011973	0.8887	0.0002542
MEDP0101	P-Coumaric Acid	ENSMMUG00000055997	0.8884	0.0002578
MEDP1144	L-Isoleucine	ENSMMUG00000007004	0.8884	0.0002578
MEDN0725	2,4-Hexadienoic acid	ENSMMUG00000064271	0.8884	0.0002578
MEDN0662	Gamma-Glu-Leu	ENSMMUG00000039579	0.8884	0.0002578
MEDN0837	N-Methyl-L-Glutamate	ENSMMUG00000023282	0.8884	0.0002578
MEDP0319	Kynurenic Acid	ENSMMUG00000063856	0.8884	0.0002578
MEDP0519	L-Norleucine	ENSMMUG00000011311	0.8884	0.0002578
MEDN0604	Tetradecanedioic acid	ENSMMUG00000010940	0.8884	0.0002578
MEDP1127	1-acetylindole	ENSMMUG00000050063	0.8884	0.0002578
MEDN1141	Orthocholic acid	ENSMMUG00000031238	0.8884	0.0002578
MEDP0453	Indole	ENSMMUG00000002150	0.8884	0.0002578
MEDP0275	Indole-3-Acetic Acid	ENSMMUG00000063856	0.8884	0.0002578
MEDP0507	2-Hydroxycinnamic acid	ENSMMUG00000055997	0.8884	0.0002578
MEDN0656	Indoleacetaldehyde	ENSMMUG00000051078	0.8884	0.0002578
MEDP0325	Maleic Acid	ENSMMUG00000001891	0.8884	0.0002578
MEDP0519	L-Norleucine	ENSMMUG00000002150	0.8884	0.0002578
MEDP1144	L-Isoleucine	ENSMMUG00000007794	0.8884	0.0002578
MEDN0604	Tetradecanedioic acid	ENSMMUG00000055997	0.8884	0.0002578
MEDP0453	Indole	ENSMMUG00000057009	0.8884	0.0002578
MEDP0319	Kynurenic Acid	ENSMMUG00000003056	0.8884	0.0002578
MEDN0837	N-Methyl-L-Glutamate	ENSMMUG00000004172	0.8884	0.0002578
MEDP0275	Indole-3-Acetic Acid	ENSMMUG00000003890	0.8884	0.0002578
MW00142172	2,22-Dideoxy-3-dehydroecdysone	ENSMMUG00000001891	0.8884	0.0002578
MEDN0010	L-Citrulline	ENSMMUG00000037727	0.8884	0.0002578
MEDP1320	LysoPC 22:5 (2n isomer3)	ENSMMUG00000014047	0.8884	0.0002578
MEDN0209	Tryptamine	ENSMMUG00000051078	0.8884	0.0002578
MEDP1321	LysoPC 22:5 (2n isomer2)	ENSMMUG00000014047	0.8884	0.0002578
MW00107502	Hydroxyurea	ENSMMUG00000031238	0.8884	0.0002578
MEDP1491	Methylguanidine	ENSMMUG00000060663	0.8884	0.0002578
MW00114789	Jasmone	ENSMMUG00000056777	0.8884	0.0002578
MEDN0019	L-Tryptophan	ENSMMUG00000002850	0.8884	0.0002578
MW00163245	[[(2R,3S,4R,5R)-3,4-dihydroxy-5-[6-[[(E)-4-hydroxy-3-methylbut-2-enyl]amino]purin-9-yl]oxolan-2-yl]methoxy-oxidophosphoryl] phosphate	ENSMMUG00000003056	0.8884	0.0002578
MEDN1299	1-Aminocyclohexanoic acid	ENSMMUG00000002850	0.8884	0.0002578
MEDN0057	N-Acetyl-L-Tyrosine	ENSMMUG00000061952	0.8884	0.0002578
MEDN0010	L-Citrulline	ENSMMUG00000003302	0.8882	0.0002597
MEDP1112	(-)-Norepinephrine	ENSMMUG00000040683	0.888	0.0002616
MEDP0319	Kynurenic Acid	ENSMMUG00000063537	0.8879	0.0002628
MEDP0275	Indole-3-Acetic Acid	ENSMMUG00000010214	0.8879	0.0002628
MEDP1415	Carnitine C9:DC	ENSMMUG00000045777	0.8874	0.0002676
MW00145957	Asn Asn Leu Asn Val	ENSMMUG00000061285	0.8874	0.0002676
MEDN0226	D-Erythronolactone	ENSMMUG00000049331	0.8874	0.0002676
MEDN0012	L-Histidine	ENSMMUG00000050951	0.8874	0.0002676
MW00106560	Dimethylphosphate	ENSMMUG00000006929	0.8873	0.0002691
MW00106560	Dimethylphosphate	ENSMMUG00000012189	0.8873	0.0002691
MW00106560	Dimethylphosphate	ENSMMUG00000015703	0.8873	0.0002691
MW00106560	Dimethylphosphate	ENSMMUG00000012761	0.8873	0.0002691
MW00106560	Dimethylphosphate	ENSMMUG00000006416	0.8873	0.0002691
MW00106560	Dimethylphosphate	ENSMMUG00000003665	0.8873	0.0002691
MW00106560	Dimethylphosphate	ENSMMUG00000000170	0.8873	0.0002691
MW00106560	Dimethylphosphate	ENSMMUG00000008431	0.8873	0.0002691
MW00106560	Dimethylphosphate	ENSMMUG00000056461	0.8873	0.0002691
MW00106560	Dimethylphosphate	ENSMMUG00000001849	0.8873	0.0002691
MW00007474	Ketamine	ENSMMUG00000010647	0.8867	0.0002749
MEDP0246	Nicotinic Acid	ENSMMUG00000063349	0.8867	0.0002749
MW00007474	Ketamine	ENSMMUG00000016464	0.8867	0.0002749
MEDN0604	Tetradecanedioic acid	ENSMMUG00000012954	0.8864	0.0002783
MW00106560	Dimethylphosphate	ENSMMUG00000006510	0.8859	0.0002836
MEDP0275	Indole-3-Acetic Acid	ENSMMUG00000056633	0.8859	0.0002841
MEDN0604	Tetradecanedioic acid	ENSMMUG00000034958	0.8859	0.0002841
MW00163245	[[(2R,3S,4R,5R)-3,4-dihydroxy-5-[6-[[(E)-4-hydroxy-3-methylbut-2-enyl]amino]purin-9-yl]oxolan-2-yl]methoxy-oxidophosphoryl] phosphate	ENSMMUG00000050594	0.8859	0.0002841
MEDP0319	Kynurenic Acid	ENSMMUG00000050594	0.8859	0.0002841
MEDP1234	Dopaquinone	ENSMMUG00000017030	0.8859	0.0002841
MEDP1260	Menadione-9	ENSMMUG00000061952	0.8858	0.0002842
MEDP1183	N-Acetylcadaverine	ENSMMUG00000050361	0.8849	0.0002948
MW00106560	Dimethylphosphate	ENSMMUG00000005948	0.8843	0.0003009
MW00106560	Dimethylphosphate	ENSMMUG00000058324	0.8843	0.0003009
MW00106560	Dimethylphosphate	ENSMMUG00000004543	0.8843	0.0003009
MEDP1183	N-Acetylcadaverine	ENSMMUG00000055341	0.8842	0.0003027
MEDP0319	Kynurenic Acid	ENSMMUG00000052000	0.8842	0.0003027
MW00014880	5-Octynoic acid, 8-hydroxy-8-[2-(pentyloxy)phenyl]-, methyl ester	ENSMMUG00000064046	0.884	0.0003051
MEDP0319	Kynurenic Acid	ENSMMUG00000000672	0.884	0.0003051
MEDP1234	Dopaquinone	ENSMMUG00000000672	0.884	0.0003051
MEDP1112	(-)-Norepinephrine	ENSMMUG00000013984	0.884	0.0003051
MEDP1112	(-)-Norepinephrine	ENSMMUG00000010647	0.884	0.0003051
MEDP1491	Methylguanidine	ENSMMUG00000007004	0.8838	0.0003066
MW00012680	17alpha,21-Dihydroxypregnenolone	ENSMMUG00000017822	0.8838	0.0003066
MEDN0010	L-Citrulline	ENSMMUG00000055507	0.8838	0.0003066
MEDP0319	Kynurenic Acid	ENSMMUG00000002150	0.8838	0.0003066
MEDN0385	Dodecanoic Acid(C12:0)	ENSMMUG00000039579	0.8838	0.0003066
MEDP0275	Indole-3-Acetic Acid	ENSMMUG00000013945	0.8838	0.0003066
MEDP1127	1-acetylindole	ENSMMUG00000003890	0.8838	0.0003066
MEDP0453	Indole	ENSMMUG00000059920	0.8838	0.0003066
MEDN0662	Gamma-Glu-Leu	ENSMMUG00000007004	0.8838	0.0003066
MEDP0453	Indole	ENSMMUG00000003890	0.8838	0.0003066
MW00014880	5-Octynoic acid, 8-hydroxy-8-[2-(pentyloxy)phenyl]-, methyl ester	ENSMMUG00000059847	0.8838	0.0003066
MEDP1020	4-Hydroxyhippurate	ENSMMUG00000002001	0.8838	0.0003066
MEDN0656	Indoleacetaldehyde	ENSMMUG00000020155	0.8838	0.0003066
MEDN0623	2-Hydroxy HippuricAcid	ENSMMUG00000002001	0.8838	0.0003066
MEDN0209	Tryptamine	ENSMMUG00000020155	0.8838	0.0003066
MEDP0379	3-Hydroxyhippuric Acid	ENSMMUG00000002001	0.8838	0.0003066
MEDP0275	Indole-3-Acetic Acid	ENSMMUG00000000168	0.8838	0.0003066
MEDP0892	Catechol	ENSMMUG00000013084	0.8838	0.0003066
MEDP0275	Indole-3-Acetic Acid	ENSMMUG00000007004	0.8838	0.0003066
MEDN0007	L-Arginine	ENSMMUG00000010114	0.8838	0.0003066
MW00163245	[[(2R,3S,4R,5R)-3,4-dihydroxy-5-[6-[[(E)-4-hydroxy-3-methylbut-2-enyl]amino]purin-9-yl]oxolan-2-yl]methoxy-oxidophosphoryl] phosphate	ENSMMUG00000000168	0.8838	0.0003066
MEDN0019	L-Tryptophan	ENSMMUG00000063537	0.8833	0.0003125
MEDP0519	L-Norleucine	ENSMMUG00000062221	0.8833	0.0003125
MW00145957	Asn Asn Leu Asn Val	ENSMMUG00000002741	0.8833	0.0003125
MEDN0209	Tryptamine	ENSMMUG00000010214	0.8833	0.0003125
MEDN1299	1-Aminocyclohexanoic acid	ENSMMUG00000063537	0.8833	0.0003125
MEDN0656	Indoleacetaldehyde	ENSMMUG00000010214	0.8833	0.0003125
MEDP1127	1-acetylindole	ENSMMUG00000010214	0.8833	0.0003125
MEDN0057	N-Acetyl-L-Tyrosine	ENSMMUG00000050178	0.8831	0.0003149
MW00114789	Jasmone	ENSMMUG00000018764	0.8828	0.0003183
MW00014750	5alpha-Androstane-3alpha,17beta-diol	ENSMMUG00000056549	0.8828	0.0003183
MEDP1127	1-acetylindole	ENSMMUG00000005435	0.8828	0.0003183
MW00145957	Asn Asn Leu Asn Val	ENSMMUG00000045777	0.8828	0.0003183
MEDN0012	L-Histidine	ENSMMUG00000055902	0.8819	0.0003296
MEDN0019	L-Tryptophan	ENSMMUG00000011931	0.8818	0.0003302
MEDP0892	Catechol	ENSMMUG00000062903	0.8818	0.0003302
MW00014880	5-Octynoic acid, 8-hydroxy-8-[2-(pentyloxy)phenyl]-, methyl ester	ENSMMUG00000051910	0.8818	0.0003302
MW00163245	[[(2R,3S,4R,5R)-3,4-dihydroxy-5-[6-[[(E)-4-hydroxy-3-methylbut-2-enyl]amino]purin-9-yl]oxolan-2-yl]methoxy-oxidophosphoryl] phosphate	ENSMMUG00000003343	0.8818	0.0003302
MEDP0891	L-Tryptophanamide	ENSMMUG00000015147	0.8818	0.0003302
MEDN0209	Tryptamine	ENSMMUG00000012338	0.8818	0.0003302
MEDP0892	Catechol	ENSMMUG00000022087	0.8818	0.0003302
MW00163245	[[(2R,3S,4R,5R)-3,4-dihydroxy-5-[6-[[(E)-4-hydroxy-3-methylbut-2-enyl]amino]purin-9-yl]oxolan-2-yl]methoxy-oxidophosphoryl] phosphate	ENSMMUG00000056768	0.8818	0.0003302
MW00118079	2,4-Quinolinediol	ENSMMUG00000056258	0.8818	0.0003302
MEDN0662	Gamma-Glu-Leu	ENSMMUG00000062457	0.8818	0.0003302
MEDP0298	6-Aminocaproic Acid	ENSMMUG00000002621	0.8818	0.0003302
MEDP0143	Biotin	ENSMMUG00000044622	0.8818	0.0003302
MEDN0019	L-Tryptophan	ENSMMUG00000007773	0.8818	0.0003302
MW00014880	5-Octynoic acid, 8-hydroxy-8-[2-(pentyloxy)phenyl]-, methyl ester	ENSMMUG00000019939	0.8818	0.0003302
MEDN0837	N-Methyl-L-Glutamate	ENSMMUG00000064224	0.8818	0.0003302
MEDN1299	1-Aminocyclohexanoic acid	ENSMMUG00000040671	0.8818	0.0003302
MEDP0892	Catechol	ENSMMUG00000012338	0.8818	0.0003302
MEDP0298	6-Aminocaproic Acid	ENSMMUG00000015849	0.8818	0.0003302
MEDP0143	Biotin	ENSMMUG00000008007	0.8818	0.0003302
MW00163245	[[(2R,3S,4R,5R)-3,4-dihydroxy-5-[6-[[(E)-4-hydroxy-3-methylbut-2-enyl]amino]purin-9-yl]oxolan-2-yl]methoxy-oxidophosphoryl] phosphate	ENSMMUG00000010453	0.8818	0.0003302
MW00014880	5-Octynoic acid, 8-hydroxy-8-[2-(pentyloxy)phenyl]-, methyl ester	ENSMMUG00000041378	0.8818	0.0003302
MEDP1321	LysoPC 22:5 (2n isomer2)	ENSMMUG00000015091	0.8818	0.0003302
MEDP0519	L-Norleucine	ENSMMUG00000020228	0.8818	0.0003302
MEDN0662	Gamma-Glu-Leu	ENSMMUG00000028716	0.8818	0.0003302
MEDN0019	L-Tryptophan	ENSMMUG00000020176	0.8818	0.0003302
MEDP1052	N, N-diacetyl-O-methylhydroxylamine	ENSMMUG00000000130	0.8818	0.0003302
MEDN0209	Tryptamine	ENSMMUG00000015147	0.8818	0.0003302
MEDN0019	L-Tryptophan	ENSMMUG00000040671	0.8818	0.0003302
MEDP0246	Nicotinic Acid	ENSMMUG00000060823	0.8818	0.0003302
MEDP0453	Indole	ENSMMUG00000015749	0.8818	0.0003302
MEDP0012	L-Ornithine	ENSMMUG00000013984	0.8818	0.0003302
MEDN0434	Β-Pseudouridine	ENSMMUG00000001043	0.8818	0.0003302
MEDP1052	N, N-diacetyl-O-methylhydroxylamine	ENSMMUG00000013707	0.8818	0.0003302
MEDN0019	L-Tryptophan	ENSMMUG00000001849	0.8818	0.0003302
MEDP0319	Kynurenic Acid	ENSMMUG00000004666	0.8818	0.0003302
MEDN0656	Indoleacetaldehyde	ENSMMUG00000054261	0.8818	0.0003302
MEDP1320	LysoPC 22:5 (2n isomer3)	ENSMMUG00000008531	0.8818	0.0003302
MEDP1320	LysoPC 22:5 (2n isomer3)	ENSMMUG00000019590	0.8818	0.0003302
MEDP0143	Biotin	ENSMMUG00000055610	0.8818	0.0003302
MEDN1299	1-Aminocyclohexanoic acid	ENSMMUG00000001538	0.8818	0.0003302
MEDN1299	1-Aminocyclohexanoic acid	ENSMMUG00000000823	0.8818	0.0003302
MEDN0662	Gamma-Glu-Leu	ENSMMUG00000015658	0.8818	0.0003302
MEDN1299	1-Aminocyclohexanoic acid	ENSMMUG00000007773	0.8818	0.0003302
MEDP0453	Indole	ENSMMUG00000003499	0.8818	0.0003302
MEDP0275	Indole-3-Acetic Acid	ENSMMUG00000018557	0.8818	0.0003302
MEDN1299	1-Aminocyclohexanoic acid	ENSMMUG00000003484	0.8818	0.0003302
MEDP0453	Indole	ENSMMUG00000050623	0.8818	0.0003302
MW00163245	[[(2R,3S,4R,5R)-3,4-dihydroxy-5-[6-[[(E)-4-hydroxy-3-methylbut-2-enyl]amino]purin-9-yl]oxolan-2-yl]methoxy-oxidophosphoryl] phosphate	ENSMMUG00000064873	0.8818	0.0003302
MEDN0005	L-Threonine	ENSMMUG00000009388	0.8818	0.0003302
MEDP1020	4-Hydroxyhippurate	ENSMMUG00000017939	0.8818	0.0003302
MEDP0012	L-Ornithine	ENSMMUG00000018474	0.8818	0.0003302
MEDN0555	Hydroxyphenyllactic acid	ENSMMUG00000041378	0.8818	0.0003302
MEDP0519	L-Norleucine	ENSMMUG00000008742	0.8818	0.0003302
MEDP0453	Indole	ENSMMUG00000050256	0.8818	0.0003302
MEDP1321	LysoPC 22:5 (2n isomer2)	ENSMMUG00000008531	0.8818	0.0003302
MEDN0019	L-Tryptophan	ENSMMUG00000050948	0.8818	0.0003302
MEDP1321	LysoPC 22:5 (2n isomer2)	ENSMMUG00000019590	0.8818	0.0003302
MEDP0453	Indole	ENSMMUG00000051869	0.8818	0.0003302
MEDP0319	Kynurenic Acid	ENSMMUG00000022222	0.8818	0.0003302
MEDP0298	6-Aminocaproic Acid	ENSMMUG00000040771	0.8818	0.0003302
MEDP1020	4-Hydroxyhippurate	ENSMMUG00000005634	0.8818	0.0003302
MEDP0319	Kynurenic Acid	ENSMMUG00000021062	0.8818	0.0003302
MEDN0209	Tryptamine	ENSMMUG00000057631	0.8818	0.0003302
MEDP1032	Salicylaldehyde	ENSMMUG00000011620	0.8818	0.0003302
MEDP0275	Indole-3-Acetic Acid	ENSMMUG00000014414	0.8818	0.0003302
MEDP0143	Biotin	ENSMMUG00000000687	0.8818	0.0003302
MEDP1320	LysoPC 22:5 (2n isomer3)	ENSMMUG00000015091	0.8818	0.0003302
MEDN0209	Tryptamine	ENSMMUG00000054052	0.8818	0.0003302
MEDN0662	Gamma-Glu-Leu	ENSMMUG00000009077	0.8818	0.0003302
MEDP1052	N, N-diacetyl-O-methylhydroxylamine	ENSMMUG00000011397	0.8818	0.0003302
MEDP1052	N, N-diacetyl-O-methylhydroxylamine	ENSMMUG00000055610	0.8818	0.0003302
MEDP1032	Salicylaldehyde	ENSMMUG00000061368	0.8818	0.0003302
MEDP0891	L-Tryptophanamide	ENSMMUG00000010453	0.8818	0.0003302
MEDP1415	Carnitine C9:DC	ENSMMUG00000013707	0.8818	0.0003302
MEDN0007	L-Arginine	ENSMMUG00000020162	0.8818	0.0003302
MW00007255	Gentisyl alcohol	ENSMMUG00000016909	0.8818	0.0003302
MW00163245	[[(2R,3S,4R,5R)-3,4-dihydroxy-5-[6-[[(E)-4-hydroxy-3-methylbut-2-enyl]amino]purin-9-yl]oxolan-2-yl]methoxy-oxidophosphoryl] phosphate	ENSMMUG00000019590	0.8818	0.0003302
MEDP0319	Kynurenic Acid	ENSMMUG00000011711	0.8818	0.0003302
MEDP1509	Glu-Met	ENSMMUG00000061222	0.8818	0.0003302
MEDP0319	Kynurenic Acid	ENSMMUG00000050948	0.8818	0.0003302
MEDP1509	Glu-Met	ENSMMUG00000022674	0.8818	0.0003302
MEDN0656	Indoleacetaldehyde	ENSMMUG00000020176	0.8818	0.0003302
MEDN0837	N-Methyl-L-Glutamate	ENSMMUG00000001300	0.8818	0.0003302
MEDN0656	Indoleacetaldehyde	ENSMMUG00000012338	0.8818	0.0003302
MEDP0519	L-Norleucine	ENSMMUG00000037684	0.8818	0.0003302
MEDN0019	L-Tryptophan	ENSMMUG00000015849	0.8818	0.0003302
MEDN0623	2-Hydroxy HippuricAcid	ENSMMUG00000017939	0.8818	0.0003302
MW00163245	[[(2R,3S,4R,5R)-3,4-dihydroxy-5-[6-[[(E)-4-hydroxy-3-methylbut-2-enyl]amino]purin-9-yl]oxolan-2-yl]methoxy-oxidophosphoryl] phosphate	ENSMMUG00000016579	0.8818	0.0003302
MW00163245	[[(2R,3S,4R,5R)-3,4-dihydroxy-5-[6-[[(E)-4-hydroxy-3-methylbut-2-enyl]amino]purin-9-yl]oxolan-2-yl]methoxy-oxidophosphoryl] phosphate	ENSMMUG00000004703	0.8818	0.0003302
MEDN0019	L-Tryptophan	ENSMMUG00000004175	0.8818	0.0003302
MEDP0011	L-Lysine	ENSMMUG00000061443	0.8818	0.0003302
MEDN0178	Epinephrine	ENSMMUG00000005688	0.8818	0.0003302
MEDP0319	Kynurenic Acid	ENSMMUG00000007366	0.8818	0.0003302
MEDN1299	1-Aminocyclohexanoic acid	ENSMMUG00000004175	0.8818	0.0003302
MEDN1299	1-Aminocyclohexanoic acid	ENSMMUG00000006058	0.8818	0.0003302
MEDP0507	2-Hydroxycinnamic acid	ENSMMUG00000001300	0.8818	0.0003302
MEDN0019	L-Tryptophan	ENSMMUG00000001538	0.8818	0.0003302
MEDP0519	L-Norleucine	ENSMMUG00000001849	0.8818	0.0003302
MEDN0019	L-Tryptophan	ENSMMUG00000004666	0.8818	0.0003302
MEDP0519	L-Norleucine	ENSMMUG00000022498	0.8818	0.0003302
MEDN1299	1-Aminocyclohexanoic acid	ENSMMUG00000001849	0.8818	0.0003302
MEDN0019	L-Tryptophan	ENSMMUG00000003484	0.8818	0.0003302
MW00145957	Asn Asn Leu Asn Val	ENSMMUG00000015847	0.8818	0.0003302
MEDN0019	L-Tryptophan	ENSMMUG00000006058	0.8818	0.0003302
MEDP0519	L-Norleucine	ENSMMUG00000015345	0.8818	0.0003302
MEDP0009	L-Tyrosine	ENSMMUG00000010436	0.8818	0.0003302
MEDP1511	Met-Glu	ENSMMUG00000021689	0.8818	0.0003302
MEDP0319	Kynurenic Acid	ENSMMUG00000015885	0.8818	0.0003302
MEDN0007	L-Arginine	ENSMMUG00000003134	0.8818	0.0003302
MEDN0019	L-Tryptophan	ENSMMUG00000000823	0.8818	0.0003302
MEDP0519	L-Norleucine	ENSMMUG00000011475	0.8818	0.0003302
MEDP0519	L-Norleucine	ENSMMUG00000044353	0.8818	0.0003302
MEDN1299	1-Aminocyclohexanoic acid	ENSMMUG00000020176	0.8818	0.0003302
MEDP1509	Glu-Met	ENSMMUG00000020162	0.8818	0.0003302
MEDN0623	2-Hydroxy HippuricAcid	ENSMMUG00000005634	0.8818	0.0003302
MEDN1159	cis-1-Pentadecenoic Acid(C15: 1)	ENSMMUG00000021326	0.8818	0.0003302
MEDN0019	L-Tryptophan	ENSMMUG00000050044	0.8818	0.0003302
MEDN0019	L-Tryptophan	ENSMMUG00000013625	0.8818	0.0003302
MEDP0519	L-Norleucine	ENSMMUG00000056345	0.8818	0.0003302
MEDN0837	N-Methyl-L-Glutamate	ENSMMUG00000011225	0.8818	0.0003302
MEDP0319	Kynurenic Acid	ENSMMUG00000061096	0.8818	0.0003302
MEDP0519	L-Norleucine	ENSMMUG00000011711	0.8818	0.0003302
MEDN0837	N-Methyl-L-Glutamate	ENSMMUG00000028716	0.8818	0.0003302
MEDP0519	L-Norleucine	ENSMMUG00000058897	0.8818	0.0003302
MEDP0519	L-Norleucine	ENSMMUG00000057050	0.8818	0.0003302
MW00012680	17alpha,21-Dihydroxypregnenolone	ENSMMUG00000019835	0.8818	0.0003302
MEDP1508	Phe-Met	ENSMMUG00000000130	0.8818	0.0003302
MEDP1183	N-Acetylcadaverine	ENSMMUG00000016294	0.8818	0.0003302
MEDP0453	Indole	ENSMMUG00000006868	0.8818	0.0003302
MEDN0604	Tetradecanedioic acid	ENSMMUG00000014038	0.8818	0.0003302
MEDN1141	Orthocholic acid	ENSMMUG00000012189	0.8818	0.0003302
MEDP1466	N-Carbamoyl-L-aspartate	ENSMMUG00000018474	0.8818	0.0003302
MEDN0604	Tetradecanedioic acid	ENSMMUG00000002715	0.8818	0.0003302
MEDP0752	DL-Leucine	ENSMMUG00000002621	0.8818	0.0003302
MEDN0656	Indoleacetaldehyde	ENSMMUG00000057631	0.8818	0.0003302
MEDP1444	Octapentaenoic acid	ENSMMUG00000013667	0.8818	0.0003302
MEDP0883	2,4-Dihydroxypteridine	ENSMMUG00000013707	0.8818	0.0003302
MEDN0837	N-Methyl-L-Glutamate	ENSMMUG00000014558	0.8818	0.0003302
MW00014880	5-Octynoic acid, 8-hydroxy-8-[2-(pentyloxy)phenyl]-, methyl ester	ENSMMUG00000038998	0.8818	0.0003302
MEDP0891	L-Tryptophanamide	ENSMMUG00000001849	0.8818	0.0003302
MEDP0453	Indole	ENSMMUG00000000591	0.8818	0.0003302
MEDP0891	L-Tryptophanamide	ENSMMUG00000017652	0.8818	0.0003302
MEDN0656	Indoleacetaldehyde	ENSMMUG00000054052	0.8818	0.0003302
MEDP0891	L-Tryptophanamide	ENSMMUG00000016578	0.8818	0.0003302
MEDN1060	L-Isoisoleucine	ENSMMUG00000020134	0.8818	0.0003302
MEDP0453	Indole	ENSMMUG00000037684	0.8818	0.0003302
MEDP0453	Indole	ENSMMUG00000015262	0.8818	0.0003302
MEDP0453	Indole	ENSMMUG00000054052	0.8818	0.0003302
MEDP0891	L-Tryptophanamide	ENSMMUG00000014208	0.8818	0.0003302
MEDN0656	Indoleacetaldehyde	ENSMMUG00000015147	0.8818	0.0003302
MEDP1412	Carnitine C13:1	ENSMMUG00000043110	0.8818	0.0003302
MEDP0752	DL-Leucine	ENSMMUG00000015849	0.8818	0.0003302
MEDN1299	1-Aminocyclohexanoic acid	ENSMMUG00000015849	0.8818	0.0003302
MEDN0209	Tryptamine	ENSMMUG00000020176	0.8818	0.0003302
MEDP0246	Nicotinic Acid	ENSMMUG00000004735	0.8818	0.0003302
MEDN1299	1-Aminocyclohexanoic acid	ENSMMUG00000050948	0.8818	0.0003302
MEDP0525	N-Acetyl-L-alanine	ENSMMUG00000011397	0.8818	0.0003302
MEDP0275	Indole-3-Acetic Acid	ENSMMUG00000061096	0.8818	0.0003302
MW00163245	[[(2R,3S,4R,5R)-3,4-dihydroxy-5-[6-[[(E)-4-hydroxy-3-methylbut-2-enyl]amino]purin-9-yl]oxolan-2-yl]methoxy-oxidophosphoryl] phosphate	ENSMMUG00000021326	0.8818	0.0003302
MEDP0525	N-Acetyl-L-alanine	ENSMMUG00000055610	0.8818	0.0003302
MW00163245	[[(2R,3S,4R,5R)-3,4-dihydroxy-5-[6-[[(E)-4-hydroxy-3-methylbut-2-enyl]amino]purin-9-yl]oxolan-2-yl]methoxy-oxidophosphoryl] phosphate	ENSMMUG00000007773	0.8818	0.0003302
MW00014523	4-Hexen-1-ol, (E)-	ENSMMUG00000017239	0.8818	0.0003302
MW00145957	Asn Asn Leu Asn Val	ENSMMUG00000062585	0.8818	0.0003302
MW00145957	Asn Asn Leu Asn Val	ENSMMUG00000012189	0.8818	0.0003302
MW00014750	5alpha-Androstane-3alpha,17beta-diol	ENSMMUG00000019306	0.8818	0.0003302
MEDP0525	N-Acetyl-L-alanine	ENSMMUG00000000130	0.8818	0.0003302
MW00014750	5alpha-Androstane-3alpha,17beta-diol	ENSMMUG00000018092	0.8818	0.0003302
MW00014750	5alpha-Androstane-3alpha,17beta-diol	ENSMMUG00000000130	0.8818	0.0003302
MEDP0525	N-Acetyl-L-alanine	ENSMMUG00000013707	0.8818	0.0003302
MW00014750	5alpha-Androstane-3alpha,17beta-diol	ENSMMUG00000001538	0.8818	0.0003302
MEDP1511	Met-Glu	ENSMMUG00000017652	0.8818	0.0003302
MEDN0209	Tryptamine	ENSMMUG00000054261	0.8818	0.0003302
MEDP0319	Kynurenic Acid	ENSMMUG00000020228	0.8818	0.0003302
MEDP0453	Indole	ENSMMUG00000014414	0.8818	0.0003302
MEDP0275	Indole-3-Acetic Acid	ENSMMUG00000055602	0.8818	0.0003302
MEDP1491	Methylguanidine	ENSMMUG00000003634	0.8818	0.0003302
MEDN0005	L-Threonine	ENSMMUG00000001686	0.8818	0.0003302
MEDP0752	DL-Leucine	ENSMMUG00000040771	0.8818	0.0003302
MEDP0453	Indole	ENSMMUG00000057050	0.8818	0.0003302
MEDP1127	1-acetylindole	ENSMMUG00000006868	0.8818	0.0003302
MEDP0453	Indole	ENSMMUG00000051916	0.8818	0.0003302
MEDP0275	Indole-3-Acetic Acid	ENSMMUG00000018092	0.8818	0.0003302
MEDP1247	1-deoxyvaleric acid	ENSMMUG00000051916	0.8818	0.0003302
MEDN1060	L-Isoisoleucine	ENSMMUG00000010879	0.8818	0.0003302
MEDP0319	Kynurenic Acid	ENSMMUG00000003484	0.8818	0.0003302
MEDP1234	Dopaquinone	ENSMMUG00000018808	0.8818	0.0003302
MW00114789	Jasmone	ENSMMUG00000016381	0.8818	0.0003302
MW00163245	[[(2R,3S,4R,5R)-3,4-dihydroxy-5-[6-[[(E)-4-hydroxy-3-methylbut-2-enyl]amino]purin-9-yl]oxolan-2-yl]methoxy-oxidophosphoryl] phosphate	ENSMMUG00000016628	0.8818	0.0003302
MEDN0012	L-Histidine	ENSMMUG00000003134	0.8818	0.0003302
MW00114789	Jasmone	ENSMMUG00000042368	0.8818	0.0003302
MEDP0430	2-Aminoadipic Acid	ENSMMUG00000030511	0.8818	0.0003302
MEDN1246	3-(pyrazol-1-yl) -L-alanine	ENSMMUG00000022255	0.8818	0.0003302
MEDP0319	Kynurenic Acid	ENSMMUG00000008444	0.8818	0.0003302
MEDP1144	L-Isoleucine	ENSMMUG00000008442	0.8818	0.0003302
MW00163245	[[(2R,3S,4R,5R)-3,4-dihydroxy-5-[6-[[(E)-4-hydroxy-3-methylbut-2-enyl]amino]purin-9-yl]oxolan-2-yl]methoxy-oxidophosphoryl] phosphate	ENSMMUG00000009377	0.8818	0.0003302
MEDP0325	Maleic Acid	ENSMMUG00000013876	0.8818	0.0003302
MW00114789	Jasmone	ENSMMUG00000001029	0.8818	0.0003302
MEDP0020	L-Methionine	ENSMMUG00000061298	0.8818	0.0003302
MEDP1247	1-deoxyvaleric acid	ENSMMUG00000003541	0.8818	0.0003302
MEDN0837	N-Methyl-L-Glutamate	ENSMMUG00000063909	0.8818	0.0003302
MEDP1127	1-acetylindole	ENSMMUG00000009874	0.8818	0.0003302
MEDP1127	1-acetylindole	ENSMMUG00000008191	0.8818	0.0003302
MEDP0319	Kynurenic Acid	ENSMMUG00000015262	0.8818	0.0003302
MEDP0325	Maleic Acid	ENSMMUG00000012840	0.8818	0.0003302
MW00114789	Jasmone	ENSMMUG00000014255	0.8818	0.0003302
MEDP0101	P-Coumaric Acid	ENSMMUG00000001300	0.8818	0.0003302
MEDP0379	3-Hydroxyhippuric Acid	ENSMMUG00000005634	0.8818	0.0003302
MW00114789	Jasmone	ENSMMUG00000005383	0.8818	0.0003302
MEDP0319	Kynurenic Acid	ENSMMUG00000057050	0.8818	0.0003302
MW00114789	Jasmone	ENSMMUG00000045351	0.8818	0.0003302
MEDN0837	N-Methyl-L-Glutamate	ENSMMUG00000001508	0.8818	0.0003302
MW00163245	[[(2R,3S,4R,5R)-3,4-dihydroxy-5-[6-[[(E)-4-hydroxy-3-methylbut-2-enyl]amino]purin-9-yl]oxolan-2-yl]methoxy-oxidophosphoryl] phosphate	ENSMMUG00000008801	0.8818	0.0003302
MEDN1299	1-Aminocyclohexanoic acid	ENSMMUG00000050044	0.8818	0.0003302
MEDP0325	Maleic Acid	ENSMMUG00000018003	0.8818	0.0003302
MEDN0399	Arachidic Acid(C20:0)	ENSMMUG00000017652	0.8818	0.0003302
MEDP1247	1-deoxyvaleric acid	ENSMMUG00000018494	0.8818	0.0003302
MEDP1247	1-deoxyvaleric acid	ENSMMUG00000009308	0.8818	0.0003302
MEDP1127	1-acetylindole	ENSMMUG00000007366	0.8818	0.0003302
MEDP0319	Kynurenic Acid	ENSMMUG00000011245	0.8818	0.0003302
MEDP1144	L-Isoleucine	ENSMMUG00000019345	0.8818	0.0003302
MEDN0005	L-Threonine	ENSMMUG00000058423	0.8818	0.0003302
MEDP1183	N-Acetylcadaverine	ENSMMUG00000000566	0.8818	0.0003302
MEDP0020	L-Methionine	ENSMMUG00000054261	0.8818	0.0003302
MEDP0430	2-Aminoadipic Acid	ENSMMUG00000051785	0.8818	0.0003302
MEDP1144	L-Isoleucine	ENSMMUG00000017343	0.8818	0.0003302
MEDP1127	1-acetylindole	ENSMMUG00000055602	0.8818	0.0003302
MEDP1247	1-deoxyvaleric acid	ENSMMUG00000001849	0.8818	0.0003302
MEDP1127	1-acetylindole	ENSMMUG00000021689	0.8818	0.0003302
MEDN0725	2,4-Hexadienoic acid	ENSMMUG00000013049	0.8818	0.0003302
MEDN1246	3-(pyrazol-1-yl) -L-alanine	ENSMMUG00000054578	0.8818	0.0003302
MEDN1299	1-Aminocyclohexanoic acid	ENSMMUG00000004666	0.8818	0.0003302
MEDP1144	L-Isoleucine	ENSMMUG00000050256	0.8818	0.0003302
MEDP1247	1-deoxyvaleric acid	ENSMMUG00000001029	0.8818	0.0003302
MW00114789	Jasmone	ENSMMUG00000062426	0.8818	0.0003302
MEDP1127	1-acetylindole	ENSMMUG00000051859	0.8818	0.0003302
MW00163245	[[(2R,3S,4R,5R)-3,4-dihydroxy-5-[6-[[(E)-4-hydroxy-3-methylbut-2-enyl]amino]purin-9-yl]oxolan-2-yl]methoxy-oxidophosphoryl] phosphate	ENSMMUG00000015870	0.8818	0.0003302
MEDP1144	L-Isoleucine	ENSMMUG00000015847	0.8818	0.0003302
MEDP0275	Indole-3-Acetic Acid	ENSMMUG00000008442	0.8818	0.0003302
MEDN0301	Caffeic Acid	ENSMMUG00000004576	0.8818	0.0003302
MEDN0385	Dodecanoic Acid(C12:0)	ENSMMUG00000020147	0.8818	0.0003302
MW00114789	Jasmone	ENSMMUG00000002505	0.8818	0.0003302
MEDP1247	1-deoxyvaleric acid	ENSMMUG00000007208	0.8818	0.0003302
MEDP0319	Kynurenic Acid	ENSMMUG00000058566	0.8818	0.0003302
MEDP1127	1-acetylindole	ENSMMUG00000005791	0.8818	0.0003302
MEDP1127	1-acetylindole	ENSMMUG00000004188	0.8818	0.0003302
MEDP1127	1-acetylindole	ENSMMUG00000010078	0.8818	0.0003302
MEDN0662	Gamma-Glu-Leu	ENSMMUG00000000591	0.8818	0.0003302
MEDN0328	L-Homoserine	ENSMMUG00000009388	0.8818	0.0003302
MEDN1299	1-Aminocyclohexanoic acid	ENSMMUG00000011931	0.8818	0.0003302
MEDP1144	L-Isoleucine	ENSMMUG00000018003	0.8818	0.0003302
MEDP0325	Maleic Acid	ENSMMUG00000063883	0.8818	0.0003302
MW00114789	Jasmone	ENSMMUG00000015477	0.8818	0.0003302
MEDP1183	N-Acetylcadaverine	ENSMMUG00000015849	0.8818	0.0003302
MEDN0725	2,4-Hexadienoic acid	ENSMMUG00000049799	0.8818	0.0003302
MW00114789	Jasmone	ENSMMUG00000006077	0.8818	0.0003302
MEDP1144	L-Isoleucine	ENSMMUG00000022478	0.8818	0.0003302
MW00114789	Jasmone	ENSMMUG00000052788	0.8818	0.0003302
MEDN0837	N-Methyl-L-Glutamate	ENSMMUG00000061298	0.8818	0.0003302
MEDP0275	Indole-3-Acetic Acid	ENSMMUG00000015147	0.8818	0.0003302
MEDN0837	N-Methyl-L-Glutamate	ENSMMUG00000005634	0.8818	0.0003302
MEDP1144	L-Isoleucine	ENSMMUG00000050623	0.8818	0.0003302
MEDN0837	N-Methyl-L-Glutamate	ENSMMUG00000002308	0.8818	0.0003302
MEDN1299	1-Aminocyclohexanoic acid	ENSMMUG00000013625	0.8818	0.0003302
MEDP0020	L-Methionine	ENSMMUG00000009277	0.8818	0.0003302
MW00163245	[[(2R,3S,4R,5R)-3,4-dihydroxy-5-[6-[[(E)-4-hydroxy-3-methylbut-2-enyl]amino]purin-9-yl]oxolan-2-yl]methoxy-oxidophosphoryl] phosphate	ENSMMUG00000003484	0.8818	0.0003302
MEDP1144	L-Isoleucine	ENSMMUG00000002715	0.8818	0.0003302
MEDP0319	Kynurenic Acid	ENSMMUG00000050044	0.8818	0.0003302
MEDN0385	Dodecanoic Acid(C12:0)	ENSMMUG00000019306	0.8818	0.0003302
MEDP1183	N-Acetylcadaverine	ENSMMUG00000013359	0.8818	0.0003302
MEDP1144	L-Isoleucine	ENSMMUG00000063909	0.8818	0.0003302
MW00114789	Jasmone	ENSMMUG00000002940	0.8818	0.0003302
MEDP1144	L-Isoleucine	ENSMMUG00000023257	0.8818	0.0003302
MEDN0837	N-Methyl-L-Glutamate	ENSMMUG00000008191	0.8818	0.0003302
MEDP0275	Indole-3-Acetic Acid	ENSMMUG00000003484	0.8818	0.0003302
MEDP0020	L-Methionine	ENSMMUG00000007742	0.8818	0.0003302
MEDP1183	N-Acetylcadaverine	ENSMMUG00000050528	0.8818	0.0003302
MEDP0012	L-Ornithine	ENSMMUG00000006416	0.8818	0.0003302
MEDN0328	L-Homoserine	ENSMMUG00000001686	0.8818	0.0003302
MEDP0275	Indole-3-Acetic Acid	ENSMMUG00000017633	0.8818	0.0003302
MEDP1247	1-deoxyvaleric acid	ENSMMUG00000016711	0.8818	0.0003302
MW00114789	Jasmone	ENSMMUG00000006033	0.8818	0.0003302
MEDP1127	1-acetylindole	ENSMMUG00000013487	0.8818	0.0003302
MW00163245	[[(2R,3S,4R,5R)-3,4-dihydroxy-5-[6-[[(E)-4-hydroxy-3-methylbut-2-enyl]amino]purin-9-yl]oxolan-2-yl]methoxy-oxidophosphoryl] phosphate	ENSMMUG00000006058	0.8818	0.0003302
MEDP0275	Indole-3-Acetic Acid	ENSMMUG00000012145	0.8818	0.0003302
MEDP0379	3-Hydroxyhippuric Acid	ENSMMUG00000017939	0.8818	0.0003302
MEDP1127	1-acetylindole	ENSMMUG00000011225	0.8818	0.0003302
MEDP0319	Kynurenic Acid	ENSMMUG00000013625	0.8818	0.0003302
MW00114789	Jasmone	ENSMMUG00000053494	0.8818	0.0003302
MEDN0328	L-Homoserine	ENSMMUG00000058423	0.8818	0.0003302
MW00114789	Jasmone	ENSMMUG00000017781	0.8818	0.0003302
MEDP1144	L-Isoleucine	ENSMMUG00000010879	0.8818	0.0003302
MEDP0275	Indole-3-Acetic Acid	ENSMMUG00000021218	0.8818	0.0003302
MW00114789	Jasmone	ENSMMUG00000014149	0.8818	0.0003302
MEDN1060	L-Isoisoleucine	ENSMMUG00000015849	0.8818	0.0003302
MEDP1127	1-acetylindole	ENSMMUG00000017659	0.8818	0.0003302
MEDP0012	L-Ornithine	ENSMMUG00000012954	0.8816	0.0003328
MEDP0685	Methylcysteine	ENSMMUG00000063233	0.8814	0.0003351
MEDN1141	Orthocholic acid	ENSMMUG00000003231	0.8814	0.0003351
MEDP1112	(-)-Norepinephrine	ENSMMUG00000037727	0.8813	0.0003363
MEDP0457	5-Aminolevulinate	ENSMMUG00000034958	0.8813	0.0003366
MEDN0019	L-Tryptophan	ENSMMUG00000021548	0.8813	0.0003366
MEDP1247	1-deoxyvaleric acid	ENSMMUG00000001533	0.8813	0.0003366
MEDN1299	1-Aminocyclohexanoic acid	ENSMMUG00000021548	0.8813	0.0003366
MEDN0019	L-Tryptophan	ENSMMUG00000064796	0.8813	0.0003366
MEDN1299	1-Aminocyclohexanoic acid	ENSMMUG00000064796	0.8813	0.0003366
MEDP1183	N-Acetylcadaverine	ENSMMUG00000001533	0.8813	0.0003366
MEDN1129	Erythrose	ENSMMUG00000017030	0.8813	0.0003366
MEDN0570	L-Erythrulose	ENSMMUG00000017030	0.8813	0.0003366
MEDP0275	Indole-3-Acetic Acid	ENSMMUG00000040683	0.8813	0.0003366
MEDP0020	L-Methionine	ENSMMUG00000045843	0.8808	0.000343
MEDN1299	1-Aminocyclohexanoic acid	ENSMMUG00000051498	0.8808	0.000343
MEDN0328	L-Homoserine	ENSMMUG00000045843	0.8808	0.000343
MEDN0019	L-Tryptophan	ENSMMUG00000051498	0.8808	0.000343
MEDN0570	L-Erythrulose	ENSMMUG00000055227	0.8808	0.000343
MEDP0453	Indole	ENSMMUG00000051498	0.8808	0.000343
MEDP0891	L-Tryptophanamide	ENSMMUG00000051498	0.8808	0.000343
MEDN0005	L-Threonine	ENSMMUG00000045843	0.8808	0.000343
MEDN1129	Erythrose	ENSMMUG00000055227	0.8808	0.000343
MEDN0662	Gamma-Glu-Leu	ENSMMUG00000052171	0.8808	0.000343
MEDP0325	Maleic Acid	ENSMMUG00000010388	0.8808	0.000343
MEDP0507	2-Hydroxycinnamic acid	ENSMMUG00000058618	0.8803	0.0003493
MEDP0101	P-Coumaric Acid	ENSMMUG00000058618	0.8803	0.0003493
MEDP0315	Hippuric Acid	ENSMMUG00000050361	0.8803	0.0003493
MEDN1104	7-ketolithocholic acid	ENSMMUG00000054395	0.8798	0.0003555
MEDN1113	12-ketolithocholic acid	ENSMMUG00000054395	0.8798	0.0003555
MEDP1127	1-acetylindole	ENSMMUG00000024451	0.8798	0.0003555
MW00106560	Dimethylphosphate	ENSMMUG00000006931	0.8794	0.0003609
MEDP0275	Indole-3-Acetic Acid	ENSMMUG00000064046	0.8793	0.0003616
MW00163245	[[(2R,3S,4R,5R)-3,4-dihydroxy-5-[6-[[(E)-4-hydroxy-3-methylbut-2-enyl]amino]purin-9-yl]oxolan-2-yl]methoxy-oxidophosphoryl] phosphate	ENSMMUG00000051078	0.8793	0.000362
MEDN0019	L-Tryptophan	ENSMMUG00000060725	0.8793	0.000362
MEDP0275	Indole-3-Acetic Acid	ENSMMUG00000052977	0.8793	0.000362
MEDP1144	L-Isoleucine	ENSMMUG00000003890	0.8793	0.000362
MEDP0319	Kynurenic Acid	ENSMMUG00000005948	0.8793	0.000362
MW00114789	Jasmone	ENSMMUG00000016391	0.8793	0.000362
MEDP1234	Dopaquinone	ENSMMUG00000037727	0.8793	0.000362
MEDP1415	Carnitine C9:DC	ENSMMUG00000002912	0.8793	0.000362
MEDN0662	Gamma-Glu-Leu	ENSMMUG00000011311	0.8793	0.000362
MEDP1491	Methylguanidine	ENSMMUG00000042075	0.8793	0.000362
MEDN0604	Tetradecanedioic acid	ENSMMUG00000002850	0.8793	0.000362
MEDN1278	PysoPE 20:5	ENSMMUG00000055199	0.8793	0.000362
MW00163245	[[(2R,3S,4R,5R)-3,4-dihydroxy-5-[6-[[(E)-4-hydroxy-3-methylbut-2-enyl]amino]purin-9-yl]oxolan-2-yl]methoxy-oxidophosphoryl] phosphate	ENSMMUG00000005948	0.8793	0.000362
MEDP0020	L-Methionine	ENSMMUG00000005369	0.8793	0.000362
MW00142172	2,22-Dideoxy-3-dehydroecdysone	ENSMMUG00000007794	0.8793	0.000362
MEDN0012	L-Histidine	ENSMMUG00000006102	0.8793	0.000362
MEDP1127	1-acetylindole	ENSMMUG00000007004	0.8793	0.000362
MEDP1144	L-Isoleucine	ENSMMUG00000060487	0.8793	0.000362
MEDP1320	LysoPC 22:5 (2n isomer3)	ENSMMUG00000060725	0.8793	0.000362
MEDN0010	L-Citrulline	ENSMMUG00000053836	0.8793	0.000362
MEDP0012	L-Ornithine	ENSMMUG00000005659	0.8793	0.000362
MEDP0012	L-Ornithine	ENSMMUG00000042075	0.8793	0.000362
MEDP0453	Indole	ENSMMUG00000058361	0.8793	0.000362
MEDP1321	LysoPC 22:5 (2n isomer2)	ENSMMUG00000015089	0.8793	0.000362
MEDN1277	PysoPE 20:5(2n isomer1)	ENSMMUG00000055199	0.8793	0.000362
MEDP1321	LysoPC 22:5 (2n isomer2)	ENSMMUG00000060725	0.8793	0.000362
MEDP1320	LysoPC 22:5 (2n isomer3)	ENSMMUG00000015089	0.8793	0.000362
MEDP0892	Catechol	ENSMMUG00000001891	0.8793	0.000362
MEDN0662	Gamma-Glu-Leu	ENSMMUG00000007794	0.8793	0.000362
MEDN1299	1-Aminocyclohexanoic acid	ENSMMUG00000060725	0.8793	0.000362
MEDP0275	Indole-3-Acetic Acid	ENSMMUG00000014047	0.8793	0.000362
MEDN0662	Gamma-Glu-Leu	ENSMMUG00000003890	0.8793	0.000362
MEDP0430	2-Aminoadipic Acid	ENSMMUG00000003456	0.8793	0.000362
MEDP1144	L-Isoleucine	ENSMMUG00000003456	0.8793	0.000362
MEDP1260	Menadione-9	ENSMMUG00000007586	0.8793	0.000362
MW00163245	[[(2R,3S,4R,5R)-3,4-dihydroxy-5-[6-[[(E)-4-hydroxy-3-methylbut-2-enyl]amino]purin-9-yl]oxolan-2-yl]methoxy-oxidophosphoryl] phosphate	ENSMMUG00000007004	0.8793	0.000362
MW00163245	[[(2R,3S,4R,5R)-3,4-dihydroxy-5-[6-[[(E)-4-hydroxy-3-methylbut-2-enyl]amino]purin-9-yl]oxolan-2-yl]methoxy-oxidophosphoryl] phosphate	ENSMMUG00000056777	0.8793	0.000362
MEDP0020	L-Methionine	ENSMMUG00000003302	0.8789	0.0003675
MEDP1511	Met-Glu	ENSMMUG00000003302	0.8789	0.0003675
MEDP1144	L-Isoleucine	ENSMMUG00000002741	0.8787	0.000369
MW00145957	Asn Asn Leu Asn Val	ENSMMUG00000058142	0.8787	0.000369
MEDP1491	Methylguanidine	ENSMMUG00000050178	0.8784	0.0003733
MEDP1183	N-Acetylcadaverine	ENSMMUG00000050178	0.8784	0.0003733
MEDP0892	Catechol	ENSMMUG00000050133	0.8782	0.0003759
MW00163245	[[(2R,3S,4R,5R)-3,4-dihydroxy-5-[6-[[(E)-4-hydroxy-3-methylbut-2-enyl]amino]purin-9-yl]oxolan-2-yl]methoxy-oxidophosphoryl] phosphate	ENSMMUG00000034348	0.8782	0.0003759
MW00106560	Dimethylphosphate	ENSMMUG00000017261	0.8774	0.0003875
MW00106560	Dimethylphosphate	ENSMMUG00000056557	0.8774	0.0003875
MW00106560	Dimethylphosphate	ENSMMUG00000051358	0.8774	0.0003875
MW00106560	Dimethylphosphate	ENSMMUG00000022311	0.8774	0.0003875
MW00106560	Dimethylphosphate	ENSMMUG00000019618	0.8774	0.0003875
MW00106560	Dimethylphosphate	ENSMMUG00000015870	0.8774	0.0003875
MW00106560	Dimethylphosphate	ENSMMUG00000062326	0.8774	0.0003875
MEDN1277	PysoPE 20:5(2n isomer1)	ENSMMUG00000002708	0.8774	0.0003875
MW00106560	Dimethylphosphate	ENSMMUG00000010647	0.8774	0.0003875
MW00106560	Dimethylphosphate	ENSMMUG00000020426	0.8774	0.0003875
MEDN1278	PysoPE 20:5	ENSMMUG00000002708	0.8774	0.0003875
MW00106560	Dimethylphosphate	ENSMMUG00000009308	0.8774	0.0003875
MW00106560	Dimethylphosphate	ENSMMUG00000039317	0.8774	0.0003875
MW00106560	Dimethylphosphate	ENSMMUG00000014414	0.8774	0.0003875
MW00106560	Dimethylphosphate	ENSMMUG00000042320	0.8774	0.0003875
MEDN0837	N-Methyl-L-Glutamate	ENSMMUG00000024554	0.8772	0.0003893
MEDN0230	Lactulose	ENSMMUG00000024554	0.8772	0.0003893
MEDN0224	D-Trehalose	ENSMMUG00000024554	0.8772	0.0003893
MEDP0891	L-Tryptophanamide	ENSMMUG00000052169	0.8772	0.0003898
MW00007474	Ketamine	ENSMMUG00000013667	0.8772	0.0003898
MEDP0453	Indole	ENSMMUG00000012954	0.8768	0.0003949
MW00163245	[[(2R,3S,4R,5R)-3,4-dihydroxy-5-[6-[[(E)-4-hydroxy-3-methylbut-2-enyl]amino]purin-9-yl]oxolan-2-yl]methoxy-oxidophosphoryl] phosphate	ENSMMUG00000056324	0.8767	0.0003959
MEDP0275	Indole-3-Acetic Acid	ENSMMUG00000048534	0.8767	0.0003959
MEDP0009	L-Tyrosine	ENSMMUG00000064035	0.8767	0.0003959
MEDN0662	Gamma-Glu-Leu	ENSMMUG00000005764	0.8767	0.0003959
MEDP0379	3-Hydroxyhippuric Acid	ENSMMUG00000001533	0.8767	0.0003962
MEDP1247	1-deoxyvaleric acid	ENSMMUG00000021548	0.8767	0.0003962
MW00014880	5-Octynoic acid, 8-hydroxy-8-[2-(pentyloxy)phenyl]-, methyl ester	ENSMMUG00000016574	0.8767	0.0003962
MW00163245	[[(2R,3S,4R,5R)-3,4-dihydroxy-5-[6-[[(E)-4-hydroxy-3-methylbut-2-enyl]amino]purin-9-yl]oxolan-2-yl]methoxy-oxidophosphoryl] phosphate	ENSMMUG00000051532	0.8767	0.0003962
MEDN0019	L-Tryptophan	ENSMMUG00000050594	0.8767	0.0003962
MEDN0623	2-Hydroxy HippuricAcid	ENSMMUG00000001533	0.8767	0.0003962
MW00014750	5alpha-Androstane-3alpha,17beta-diol	ENSMMUG00000034958	0.8767	0.0003962
MEDP0891	L-Tryptophanamide	ENSMMUG00000051532	0.8767	0.0003962
MEDN0411	Neopterin	ENSMMUG00000017030	0.8767	0.0003962
MEDN1299	1-Aminocyclohexanoic acid	ENSMMUG00000050594	0.8767	0.0003962
MEDP1020	4-Hydroxyhippurate	ENSMMUG00000001533	0.8767	0.0003962
MW00162710	2-(3-hydroxy-2-oxo-1H-indol-3-yl)acetate	ENSMMUG00000003231	0.875	0.0004203
MEDP0430	2-Aminoadipic Acid	ENSMMUG00000060283	0.8748	0.000424
MEDP0453	Indole	ENSMMUG00000030377	0.8747	0.0004248
MEDN0656	Indoleacetaldehyde	ENSMMUG00000023803	0.8747	0.0004248
MEDP0519	L-Norleucine	ENSMMUG00000004172	0.8747	0.0004248
MEDN0555	Hydroxyphenyllactic acid	ENSMMUG00000006102	0.8747	0.0004248
MEDP0319	Kynurenic Acid	ENSMMUG00000055852	0.8747	0.0004248
MW00142172	2,22-Dideoxy-3-dehydroecdysone	ENSMMUG00000000262	0.8747	0.0004248
MEDP0325	Maleic Acid	ENSMMUG00000002001	0.8747	0.0004248
MW00142172	2,22-Dideoxy-3-dehydroecdysone	ENSMMUG00000052559	0.8747	0.0004248
MEDP1509	Glu-Met	ENSMMUG00000014047	0.8747	0.0004248
MEDP1127	1-acetylindole	ENSMMUG00000021576	0.8747	0.0004248
MEDN0656	Indoleacetaldehyde	ENSMMUG00000060663	0.8747	0.0004248
MEDN0656	Indoleacetaldehyde	ENSMMUG00000023382	0.8747	0.0004248
MEDP0319	Kynurenic Acid	ENSMMUG00000058361	0.8747	0.0004248
MEDN0209	Tryptamine	ENSMMUG00000023803	0.8747	0.0004248
MEDN0837	N-Methyl-L-Glutamate	ENSMMUG00000058928	0.8747	0.0004248
MEDN1060	L-Isoisoleucine	ENSMMUG00000003456	0.8747	0.0004248
MEDP0453	Indole	ENSMMUG00000055852	0.8747	0.0004248
MEDN0178	Epinephrine	ENSMMUG00000007675	0.8747	0.0004248
MEDN0662	Gamma-Glu-Leu	ENSMMUG00000060487	0.8747	0.0004248
MEDN0209	Tryptamine	ENSMMUG00000023382	0.8747	0.0004248
MEDN0662	Gamma-Glu-Leu	ENSMMUG00000004378	0.8747	0.0004248
MEDN0010	L-Citrulline	ENSMMUG00000023803	0.8747	0.0004248
MEDN0209	Tryptamine	ENSMMUG00000060663	0.8747	0.0004248
MEDP1260	Menadione-9	ENSMMUG00000004409	0.8747	0.0004248
MEDN0007	L-Arginine	ENSMMUG00000037727	0.8747	0.0004248
MEDP1144	L-Isoleucine	ENSMMUG00000060725	0.8747	0.0004248
MEDP0012	L-Ornithine	ENSMMUG00000060725	0.8747	0.0004248
MEDN0662	Gamma-Glu-Leu	ENSMMUG00000052559	0.8747	0.0004248
MEDP0319	Kynurenic Acid	ENSMMUG00000023382	0.8747	0.0004248
MEDP0453	Indole	ENSMMUG00000002191	0.8747	0.0004248
MEDP0519	L-Norleucine	ENSMMUG00000060725	0.8747	0.0004248
MEDP0315	Hippuric Acid	ENSMMUG00000031655	0.8747	0.0004248
MEDP0319	Kynurenic Acid	ENSMMUG00000059231	0.8747	0.0004248
MW00145957	Asn Asn Leu Asn Val	ENSMMUG00000063749	0.8747	0.0004257
MEDP1511	Met-Glu	ENSMMUG00000000672	0.8747	0.0004257
MEDN0827	N-acetylornithine	ENSMMUG00000000672	0.8747	0.0004257
MEDP1112	(-)-Norepinephrine	ENSMMUG00000054052	0.8747	0.0004257
MEDP1112	(-)-Norepinephrine	ENSMMUG00000063883	0.8747	0.0004257
MEDP1247	1-deoxyvaleric acid	ENSMMUG00000055341	0.8746	0.0004264
MEDP1144	L-Isoleucine	ENSMMUG00000055341	0.8746	0.0004264
MW00007474	Ketamine	ENSMMUG00000042075	0.8744	0.0004293
MW00106560	Dimethylphosphate	ENSMMUG00000053836	0.8744	0.0004296
MEDP1112	(-)-Norepinephrine	ENSMMUG00000011973	0.8743	0.0004306
MEDP0315	Hippuric Acid	ENSMMUG00000022950	0.8742	0.0004329
MEDN0725	2,4-Hexadienoic acid	ENSMMUG00000062221	0.8742	0.0004329
MEDP0009	L-Tyrosine	ENSMMUG00000034323	0.8742	0.0004329
MEDP1183	N-Acetylcadaverine	ENSMMUG00000050647	0.8736	0.000441
MEDP0685	Methylcysteine	ENSMMUG00000045777	0.8736	0.000441
MEDP0891	L-Tryptophanamide	ENSMMUG00000050133	0.8736	0.000441
MEDN0019	L-Tryptophan	ENSMMUG00000012832	0.8731	0.000449
MEDP0453	Indole	ENSMMUG00000012832	0.8731	0.000449
MEDN1299	1-Aminocyclohexanoic acid	ENSMMUG00000012832	0.8731	0.000449
MEDP1112	(-)-Norepinephrine	ENSMMUG00000018764	0.873	0.0004504
MEDP0275	Indole-3-Acetic Acid	ENSMMUG00000009388	0.8727	0.0004546
MEDP0319	Kynurenic Acid	ENSMMUG00000023289	0.8727	0.0004546
MEDN1299	1-Aminocyclohexanoic acid	ENSMMUG00000016628	0.8727	0.0004546
MEDN0019	L-Tryptophan	ENSMMUG00000015262	0.8727	0.0004546
MEDN0019	L-Tryptophan	ENSMMUG00000061919	0.8727	0.0004546
MEDN0019	L-Tryptophan	ENSMMUG00000056345	0.8727	0.0004546
MW00114789	Jasmone	ENSMMUG00000008253	0.8727	0.0004546
MEDP1511	Met-Glu	ENSMMUG00000031200	0.8727	0.0004546
MEDN0019	L-Tryptophan	ENSMMUG00000011245	0.8727	0.0004546
MEDP0519	L-Norleucine	ENSMMUG00000018092	0.8727	0.0004546
MEDN0010	L-Citrulline	ENSMMUG00000017261	0.8727	0.0004546
[truncated: 9,395 more rows]

## Sheet: Female_Metabolites_microbiota
Metabolites	Metabolites	Microbiota	|Correlation Coefficient|	p-value
MEDP1320	LysoPC 22:5 (2n isomer3)	Flavonifractor	1	0.000396825
MEDP1321	LysoPC 22:5 (2n isomer2)	Flavonifractor	1	0.000396825
MEDP0060	Methionine Sulfoxide	Paracoccus	1	0.000396825
MEDP0246	Nicotinic Acid	Xanthomonas	0.964286	0.00277778
MEDP0246	Nicotinic Acid	Variovorax	0.964286	0.00277778
MEDP0246	Nicotinic Acid	Sphingomonas	0.964286	0.00277778
MEDP0246	Nicotinic Acid	Rhizobium	0.964286	0.00277778
MEDP0246	Nicotinic Acid	Bradyrhizobium	0.964286	0.00277778
MEDP0159	Adenine	Xanthomonas	0.964286	0.00277778
MEDP0159	Adenine	Variovorax	0.964286	0.00277778
MEDP0159	Adenine	Sphingomonas	0.964286	0.00277778
MEDP0159	Adenine	Rhizobium	0.964286	0.00277778
MEDP0159	Adenine	Hungatella	0.964286	0.00277778
MEDP0159	Adenine	Bradyrhizobium	0.964286	0.00277778
MEDP1320	LysoPC 22:5 (2n isomer3)	Rhodococcus	0.964286	0.00277778
MEDP1320	LysoPC 22:5 (2n isomer3)	Microbacterium	0.964286	0.00277778
MEDP1320	LysoPC 22:5 (2n isomer3)	Caproiciproducens	0.964286	0.00277778
MEDP1320	LysoPC 22:5 (2n isomer3)	Azospirillum	0.964286	0.00277778
MEDP1321	LysoPC 22:5 (2n isomer2)	Rhodococcus	0.964286	0.00277778
MEDP1321	LysoPC 22:5 (2n isomer2)	Microbacterium	0.964286	0.00277778
MEDP1321	LysoPC 22:5 (2n isomer2)	Caproiciproducens	0.964286	0.00277778
MEDP1321	LysoPC 22:5 (2n isomer2)	Azospirillum	0.964286	0.00277778
MEDP0060	Methionine Sulfoxide	Eubacterium	0.964286	0.00277778
MEDP0060	Methionine Sulfoxide	Caproiciproducens	0.964286	0.00277778
MEDP0060	Methionine Sulfoxide	Azospirillum	0.964286	0.00277778
MEDP0519	L-Norleucine	Rhodococcus	0.964286	0.00277778
MEDP0519	L-Norleucine	Microbacterium	0.964286	0.00277778
MEDP0009	L-Tyrosine	Xanthomonas	0.964286	0.00277778
MEDP0009	L-Tyrosine	Variovorax	0.964286	0.00277778
MEDP0009	L-Tyrosine	Sphingomonas	0.964286	0.00277778
MEDP0009	L-Tyrosine	Rhizobium	0.964286	0.00277778
MEDP0009	L-Tyrosine	Bradyrhizobium	0.964286	0.00277778
MW00163245	[[(2R,3S,4R,5R)-3,4-dihydroxy-5-[6-[[(E)-4-hydroxy-3-methylbut-2-enyl]amino]purin-9-yl]oxolan-2-yl]methoxy-oxidophosphoryl] phosphate	Rhodococcus	0.964286	0.00277778
MW00163245	[[(2R,3S,4R,5R)-3,4-dihydroxy-5-[6-[[(E)-4-hydroxy-3-methylbut-2-enyl]amino]purin-9-yl]oxolan-2-yl]methoxy-oxidophosphoryl] phosphate	Microbacterium	0.964286	0.00277778
MEDN0656	Indoleacetaldehyde	Rhodococcus	0.928571	0.00674603
MEDN0656	Indoleacetaldehyde	Microbacterium	0.928571	0.00674603
MEDP0275	Indole-3-Acetic Acid	Rhodococcus	0.928571	0.00674603
MEDP0275	Indole-3-Acetic Acid	Microbacterium	0.928571	0.00674603
MEDP0246	Nicotinic Acid	Rhodococcus	0.928571	0.00674603
MEDP0246	Nicotinic Acid	Microbacterium	0.928571	0.00674603
MEDP0159	Adenine	Streptomyces	0.928571	0.00674603
MEDP0159	Adenine	Paenibacillus	0.928571	0.00674603
MEDP0159	Adenine	Nocardioides	0.928571	0.00674603
MEDP0159	Adenine	Mycolicibacterium	0.928571	0.00674603
MEDP0159	Adenine	Mycobacterium	0.928571	0.00674603
MEDP0159	Adenine	Mesorhizobium	0.928571	0.00674603
MEDP0159	Adenine	Geobacter	0.928571	0.00674603
MEDP0630	Methyl jasmonate	Ruthenibacterium	0.928571	0.00674603
MEDP0060	Methionine Sulfoxide	Stenotrophomonas	0.928571	0.00674603
MEDP0060	Methionine Sulfoxide	Flintibacter	0.928571	0.00674603
MEDP0060	Methionine Sulfoxide	Ethanoligenens	0.928571	0.00674603
MEDP0060	Methionine Sulfoxide	Enterocloster	0.928571	0.00674603
MEDP0060	Methionine Sulfoxide	Deinococcus	0.928571	0.00674603
MEDP0060	Methionine Sulfoxide	Corynebacterium	0.928571	0.00674603
MEDP0060	Methionine Sulfoxide	Clostridioides	0.928571	0.00674603
MEDP0060	Methionine Sulfoxide	Christensenella	0.928571	0.00674603
MEDP0060	Methionine Sulfoxide	Bifidobacterium	0.928571	0.00674603
MEDP0060	Methionine Sulfoxide	Arthrobacter	0.928571	0.00674603
MEDP0060	Methionine Sulfoxide	Aeromonas	0.928571	0.00674603
MEDP0060	Methionine Sulfoxide	Actinomyces	0.928571	0.00674603
MEDP0685	Methylcysteine	Xanthomonas	0.928571	0.00674603
MEDP0685	Methylcysteine	Variovorax	0.928571	0.00674603
MEDP0685	Methylcysteine	Sphingomonas	0.928571	0.00674603
MEDP0685	Methylcysteine	Rhizobium	0.928571	0.00674603
MEDP0685	Methylcysteine	Hungatella	0.928571	0.00674603
MEDP0685	Methylcysteine	Bradyrhizobium	0.928571	0.00674603
MEDP0519	L-Norleucine	Flavonifractor	0.928571	0.00674603
MEDN0019	L-Tryptophan	Rhodococcus	0.928571	0.00674603
MEDN0019	L-Tryptophan	Microbacterium	0.928571	0.00674603
MEDP0009	L-Tyrosine	Rhodococcus	0.928571	0.00674603
MEDP0009	L-Tyrosine	Microbacterium	0.928571	0.00674603
MEDP0101	P-Coumaric Acid	Xanthomonas	0.928571	0.00674603
MEDP0101	P-Coumaric Acid	Variovorax	0.928571	0.00674603
MEDP0101	P-Coumaric Acid	Sphingomonas	0.928571	0.00674603
MEDP0101	P-Coumaric Acid	Rhizobium	0.928571	0.00674603
MEDP0101	P-Coumaric Acid	Bradyrhizobium	0.928571	0.00674603
MEDP0507	2-Hydroxycinnamic acid	Xanthomonas	0.928571	0.00674603
MEDP0507	2-Hydroxycinnamic acid	Variovorax	0.928571	0.00674603
MEDP0507	2-Hydroxycinnamic acid	Sphingomonas	0.928571	0.00674603
MEDP0507	2-Hydroxycinnamic acid	Rhizobium	0.928571	0.00674603
MEDP0507	2-Hydroxycinnamic acid	Bradyrhizobium	0.928571	0.00674603
MEDN0226	D-Erythronolactone	Hungatella	0.928571	0.00674603
MW00163245	[[(2R,3S,4R,5R)-3,4-dihydroxy-5-[6-[[(E)-4-hydroxy-3-methylbut-2-enyl]amino]purin-9-yl]oxolan-2-yl]methoxy-oxidophosphoryl] phosphate	Xanthomonas	0.928571	0.00674603
MW00107502	Hydroxyurea	Xanthomonas	0.928571	0.00674603
MW00009396	Phenelzine	Xanthomonas	0.928571	0.00674603
MW00163245	[[(2R,3S,4R,5R)-3,4-dihydroxy-5-[6-[[(E)-4-hydroxy-3-methylbut-2-enyl]amino]purin-9-yl]oxolan-2-yl]methoxy-oxidophosphoryl] phosphate	Variovorax	0.928571	0.00674603
MW00107502	Hydroxyurea	Variovorax	0.928571	0.00674603
MW00009396	Phenelzine	Variovorax	0.928571	0.00674603
MW00163245	[[(2R,3S,4R,5R)-3,4-dihydroxy-5-[6-[[(E)-4-hydroxy-3-methylbut-2-enyl]amino]purin-9-yl]oxolan-2-yl]methoxy-oxidophosphoryl] phosphate	Sphingomonas	0.928571	0.00674603
MW00107502	Hydroxyurea	Sphingomonas	0.928571	0.00674603
MW00009396	Phenelzine	Sphingomonas	0.928571	0.00674603
MW00163245	[[(2R,3S,4R,5R)-3,4-dihydroxy-5-[6-[[(E)-4-hydroxy-3-methylbut-2-enyl]amino]purin-9-yl]oxolan-2-yl]methoxy-oxidophosphoryl] phosphate	Rhizobium	0.928571	0.00674603
MW00107502	Hydroxyurea	Rhizobium	0.928571	0.00674603
MW00009396	Phenelzine	Rhizobium	0.928571	0.00674603
MW00163245	[[(2R,3S,4R,5R)-3,4-dihydroxy-5-[6-[[(E)-4-hydroxy-3-methylbut-2-enyl]amino]purin-9-yl]oxolan-2-yl]methoxy-oxidophosphoryl] phosphate	Bradyrhizobium	0.928571	0.00674603
MW00107502	Hydroxyurea	Bradyrhizobium	0.928571	0.00674603
MW00009396	Phenelzine	Bradyrhizobium	0.928571	0.00674603
MW00007474	Ketamine	Wolinella	0.900937	0.00562059
MEDP0246	Nicotinic Acid	Streptomyces	0.892857	0.0123016
MEDP0246	Nicotinic Acid	Paenibacillus	0.892857	0.0123016
MEDP0246	Nicotinic Acid	Nocardioides	0.892857	0.0123016
MEDP0246	Nicotinic Acid	Mycolicibacterium	0.892857	0.0123016
MEDP0246	Nicotinic Acid	Mycobacterium	0.892857	0.0123016
MEDP0246	Nicotinic Acid	Mesorhizobium	0.892857	0.0123016
MEDP0246	Nicotinic Acid	Geobacter	0.892857	0.0123016
MEDP0159	Adenine	Serratia	0.892857	0.0123016
MEDP0159	Adenine	Rhodococcus	0.892857	0.0123016
MEDP0159	Adenine	Microbacterium	0.892857	0.0123016
MEDP0159	Adenine	Lacrimispora	0.892857	0.0123016
MEDP1320	LysoPC 22:5 (2n isomer3)	Xanthomonas	0.892857	0.0123016
MEDP1320	LysoPC 22:5 (2n isomer3)	Variovorax	0.892857	0.0123016
MEDP1320	LysoPC 22:5 (2n isomer3)	Stenotrophomonas	0.892857	0.0123016
MEDP1320	LysoPC 22:5 (2n isomer3)	Sphingomonas	0.892857	0.0123016
MEDP1320	LysoPC 22:5 (2n isomer3)	Rhizobium	0.892857	0.0123016
MEDP1320	LysoPC 22:5 (2n isomer3)	Paracoccus	0.892857	0.0123016
MEDP1320	LysoPC 22:5 (2n isomer3)	Flintibacter	0.892857	0.0123016
MEDP1320	LysoPC 22:5 (2n isomer3)	Ethanoligenens	0.892857	0.0123016
MEDP1320	LysoPC 22:5 (2n isomer3)	Enterocloster	0.892857	0.0123016
MEDP1320	LysoPC 22:5 (2n isomer3)	Deinococcus	0.892857	0.0123016
MEDP1320	LysoPC 22:5 (2n isomer3)	Corynebacterium	0.892857	0.0123016
MEDP1320	LysoPC 22:5 (2n isomer3)	Clostridioides	0.892857	0.0123016
MEDP1320	LysoPC 22:5 (2n isomer3)	Christensenella	0.892857	0.0123016
MEDP1320	LysoPC 22:5 (2n isomer3)	Bradyrhizobium	0.892857	0.0123016
MEDP1320	LysoPC 22:5 (2n isomer3)	Bifidobacterium	0.892857	0.0123016
MEDP1320	LysoPC 22:5 (2n isomer3)	Arthrobacter	0.892857	0.0123016
MEDP1320	LysoPC 22:5 (2n isomer3)	Aeromonas	0.892857	0.0123016
MEDP1320	LysoPC 22:5 (2n isomer3)	Actinomyces	0.892857	0.0123016
MEDP1321	LysoPC 22:5 (2n isomer2)	Xanthomonas	0.892857	0.0123016
MEDP1321	LysoPC 22:5 (2n isomer2)	Variovorax	0.892857	0.0123016
MEDP1321	LysoPC 22:5 (2n isomer2)	Stenotrophomonas	0.892857	0.0123016
MEDP1321	LysoPC 22:5 (2n isomer2)	Sphingomonas	0.892857	0.0123016
MEDP1321	LysoPC 22:5 (2n isomer2)	Rhizobium	0.892857	0.0123016
MEDP1321	LysoPC 22:5 (2n isomer2)	Paracoccus	0.892857	0.0123016
MEDP1321	LysoPC 22:5 (2n isomer2)	Flintibacter	0.892857	0.0123016
MEDP1321	LysoPC 22:5 (2n isomer2)	Ethanoligenens	0.892857	0.0123016
MEDP1321	LysoPC 22:5 (2n isomer2)	Enterocloster	0.892857	0.0123016
MEDP1321	LysoPC 22:5 (2n isomer2)	Deinococcus	0.892857	0.0123016
MEDP1321	LysoPC 22:5 (2n isomer2)	Corynebacterium	0.892857	0.0123016
MEDP1321	LysoPC 22:5 (2n isomer2)	Clostridioides	0.892857	0.0123016
MEDP1321	LysoPC 22:5 (2n isomer2)	Christensenella	0.892857	0.0123016
MEDP1321	LysoPC 22:5 (2n isomer2)	Bradyrhizobium	0.892857	0.0123016
MEDP1321	LysoPC 22:5 (2n isomer2)	Bifidobacterium	0.892857	0.0123016
MEDP1321	LysoPC 22:5 (2n isomer2)	Arthrobacter	0.892857	0.0123016
MEDP1321	LysoPC 22:5 (2n isomer2)	Aeromonas	0.892857	0.0123016
MEDP1321	LysoPC 22:5 (2n isomer2)	Actinomyces	0.892857	0.0123016
MEDP0325	Maleic Acid	Wolinella	0.892857	0.0123016
MEDP0630	Methyl jasmonate	Streptomyces	0.892857	0.0123016
MEDP0630	Methyl jasmonate	Paenibacillus	0.892857	0.0123016
MEDP0630	Methyl jasmonate	Nocardioides	0.892857	0.0123016
MEDP0630	Methyl jasmonate	Mycolicibacterium	0.892857	0.0123016
MEDP0630	Methyl jasmonate	Mycobacterium	0.892857	0.0123016
MEDP0630	Methyl jasmonate	Mesorhizobium	0.892857	0.0123016
MEDP0630	Methyl jasmonate	Geobacter	0.892857	0.0123016
MEDP1509	Glu-Met	Rhodococcus	0.892857	0.0123016
MEDP1509	Glu-Met	Microbacterium	0.892857	0.0123016
MEDP0060	Methionine Sulfoxide	Ruthenibacterium	0.892857	0.0123016
MEDP0060	Methionine Sulfoxide	Massilistercora	0.892857	0.0123016
MEDP0060	Methionine Sulfoxide	Lachnoclostridium	0.892857	0.0123016
MEDP0060	Methionine Sulfoxide	Flavonifractor	0.892857	0.0123016
MEDP0685	Methylcysteine	Streptomyces	0.892857	0.0123016
MEDP0685	Methylcysteine	Paenibacillus	0.892857	0.0123016
MEDP0685	Methylcysteine	Nocardioides	0.892857	0.0123016
MEDP0685	Methylcysteine	Mycolicibacterium	0.892857	0.0123016
MEDP0685	Methylcysteine	Mycobacterium	0.892857	0.0123016
MEDP0685	Methylcysteine	Mesorhizobium	0.892857	0.0123016
MEDP0685	Methylcysteine	Geobacter	0.892857	0.0123016
MEDP0525	N-Acetyl-L-alanine	Xanthomonas	0.892857	0.0123016
MEDP0525	N-Acetyl-L-alanine	Variovorax	0.892857	0.0123016
MEDP0525	N-Acetyl-L-alanine	Sphingomonas	0.892857	0.0123016
MEDP0525	N-Acetyl-L-alanine	Rhizobium	0.892857	0.0123016
MEDP0525	N-Acetyl-L-alanine	Bradyrhizobium	0.892857	0.0123016
MEDP1052	N, N-diacetyl-O-methylhydroxylamine	Xanthomonas	0.892857	0.0123016
MEDP1052	N, N-diacetyl-O-methylhydroxylamine	Variovorax	0.892857	0.0123016
MEDP1052	N, N-diacetyl-O-methylhydroxylamine	Sphingomonas	0.892857	0.0123016
MEDP1052	N, N-diacetyl-O-methylhydroxylamine	Rhizobium	0.892857	0.0123016
MEDP1052	N, N-diacetyl-O-methylhydroxylamine	Bradyrhizobium	0.892857	0.0123016
MEDP0519	L-Norleucine	Xanthomonas	0.892857	0.0123016
MEDP0519	L-Norleucine	Variovorax	0.892857	0.0123016
MEDP0519	L-Norleucine	Sphingomonas	0.892857	0.0123016
MEDP0519	L-Norleucine	Rhizobium	0.892857	0.0123016
MEDP0519	L-Norleucine	Bradyrhizobium	0.892857	0.0123016
MEDP1144	L-Isoleucine	Rhodococcus	0.892857	0.0123016
MEDP1144	L-Isoleucine	Microbacterium	0.892857	0.0123016
MEDP0009	L-Tyrosine	Streptomyces	0.892857	0.0123016
MEDP0009	L-Tyrosine	Paenibacillus	0.892857	0.0123016
MEDP0009	L-Tyrosine	Nocardioides	0.892857	0.0123016
MEDP0009	L-Tyrosine	Mycolicibacterium	0.892857	0.0123016
MEDP0009	L-Tyrosine	Mycobacterium	0.892857	0.0123016
MEDP0009	L-Tyrosine	Mesorhizobium	0.892857	0.0123016
MEDP0009	L-Tyrosine	Geobacter	0.892857	0.0123016
MEDP0011	L-Lysine	Xanthomonas	0.892857	0.0123016
MEDP0011	L-Lysine	Variovorax	0.892857	0.0123016
MEDP0011	L-Lysine	Sphingomonas	0.892857	0.0123016
MEDP0011	L-Lysine	Rhizobium	0.892857	0.0123016
MEDP0011	L-Lysine	Bradyrhizobium	0.892857	0.0123016
MEDP1511	Met-Glu	Rhodococcus	0.892857	0.0123016
MEDP1511	Met-Glu	Microbacterium	0.892857	0.0123016
MEDP0020	L-Methionine	Rhodococcus	0.892857	0.0123016
MEDP0020	L-Methionine	Microbacterium	0.892857	0.0123016
MEDP0101	P-Coumaric Acid	Hungatella	0.892857	0.0123016
MEDN1246	3-(pyrazol-1-yl) -L-alanine	Xanthomonas	0.892857	0.0123016
MEDN1246	3-(pyrazol-1-yl) -L-alanine	Variovorax	0.892857	0.0123016
MEDN1246	3-(pyrazol-1-yl) -L-alanine	Sphingomonas	0.892857	0.0123016
MEDN1246	3-(pyrazol-1-yl) -L-alanine	Rhizobium	0.892857	0.0123016
MEDN1246	3-(pyrazol-1-yl) -L-alanine	Bradyrhizobium	0.892857	0.0123016
MEDP0507	2-Hydroxycinnamic acid	Hungatella	0.892857	0.0123016
MEDP1247	1-deoxyvaleric acid	Rhodococcus	0.892857	0.0123016
MEDP1247	1-deoxyvaleric acid	Microbacterium	0.892857	0.0123016
MEDN0226	D-Erythronolactone	Streptomyces	0.892857	0.0123016
MEDN0226	D-Erythronolactone	Serratia	0.892857	0.0123016
MEDN0226	D-Erythronolactone	Paenibacillus	0.892857	0.0123016
MEDN0226	D-Erythronolactone	Nocardioides	0.892857	0.0123016
MEDN0226	D-Erythronolactone	Mycolicibacterium	0.892857	0.0123016
MEDN0226	D-Erythronolactone	Mycobacterium	0.892857	0.0123016
MEDN0226	D-Erythronolactone	Mesorhizobium	0.892857	0.0123016
MEDN0226	D-Erythronolactone	Lacrimispora	0.892857	0.0123016
MEDN0226	D-Erythronolactone	Geobacter	0.892857	0.0123016
MW00107502	Hydroxyurea	Hungatella	0.892857	0.0123016
MW00009396	Phenelzine	Hungatella	0.892857	0.0123016
MW00163245	[[(2R,3S,4R,5R)-3,4-dihydroxy-5-[6-[[(E)-4-hydroxy-3-methylbut-2-enyl]amino]purin-9-yl]oxolan-2-yl]methoxy-oxidophosphoryl] phosphate	Flavonifractor	0.892857	0.0123016
MEDN0656	Indoleacetaldehyde	Xanthomonas	0.857143	0.0238095
MEDN0656	Indoleacetaldehyde	Variovorax	0.857143	0.0238095
MEDN0656	Indoleacetaldehyde	Sphingomonas	0.857143	0.0238095
MEDN0656	Indoleacetaldehyde	Rhizobium	0.857143	0.0238095
MEDN0656	Indoleacetaldehyde	Flavonifractor	0.857143	0.0238095
MEDN0656	Indoleacetaldehyde	Bradyrhizobium	0.857143	0.0238095
MEDP0275	Indole-3-Acetic Acid	Xanthomonas	0.857143	0.0238095
MEDP0275	Indole-3-Acetic Acid	Variovorax	0.857143	0.0238095
MEDP0275	Indole-3-Acetic Acid	Sphingomonas	0.857143	0.0238095
MEDP0275	Indole-3-Acetic Acid	Rhizobium	0.857143	0.0238095
MEDP0275	Indole-3-Acetic Acid	Flavonifractor	0.857143	0.0238095
MEDP0275	Indole-3-Acetic Acid	Bradyrhizobium	0.857143	0.0238095
MEDP0453	Indole	Rhodococcus	0.857143	0.0238095
MEDP0453	Indole	Microbacterium	0.857143	0.0238095
MEDP0246	Nicotinic Acid	Hungatella	0.857143	0.0238095
MEDN1277	PysoPE 20:5(2n isomer1)	Wolinella	0.857143	0.0238095
MEDN1278	PysoPE 20:5	Wolinella	0.857143	0.0238095
MEDP1320	LysoPC 22:5 (2n isomer3)	Streptomyces	0.857143	0.0238095
MEDP1320	LysoPC 22:5 (2n isomer3)	Ruthenibacterium	0.857143	0.0238095
MEDP1320	LysoPC 22:5 (2n isomer3)	Paenibacillus	0.857143	0.0238095
MEDP1320	LysoPC 22:5 (2n isomer3)	Nocardioides	0.857143	0.0238095
MEDP1320	LysoPC 22:5 (2n isomer3)	Mycolicibacterium	0.857143	0.0238095
MEDP1320	LysoPC 22:5 (2n isomer3)	Mycobacterium	0.857143	0.0238095
MEDP1320	LysoPC 22:5 (2n isomer3)	Mesorhizobium	0.857143	0.0238095
MEDP1320	LysoPC 22:5 (2n isomer3)	Geobacter	0.857143	0.0238095
MEDP1321	LysoPC 22:5 (2n isomer2)	Streptomyces	0.857143	0.0238095
MEDP1321	LysoPC 22:5 (2n isomer2)	Ruthenibacterium	0.857143	0.0238095
MEDP1321	LysoPC 22:5 (2n isomer2)	Paenibacillus	0.857143	0.0238095
MEDP1321	LysoPC 22:5 (2n isomer2)	Nocardioides	0.857143	0.0238095
MEDP1321	LysoPC 22:5 (2n isomer2)	Mycolicibacterium	0.857143	0.0238095
MEDP1321	LysoPC 22:5 (2n isomer2)	Mycobacterium	0.857143	0.0238095
MEDP1321	LysoPC 22:5 (2n isomer2)	Mesorhizobium	0.857143	0.0238095
MEDP1321	LysoPC 22:5 (2n isomer2)	Geobacter	0.857143	0.0238095
MEDN0555	Hydroxyphenyllactic acid	Xanthomonas	0.857143	0.0238095
MEDN0555	Hydroxyphenyllactic acid	Variovorax	0.857143	0.0238095
MEDN0555	Hydroxyphenyllactic acid	Sphingomonas	0.857143	0.0238095
MEDN0555	Hydroxyphenyllactic acid	Rhizobium	0.857143	0.0238095
MEDN0555	Hydroxyphenyllactic acid	Hungatella	0.857143	0.0238095
MEDN0555	Hydroxyphenyllactic acid	Bradyrhizobium	0.857143	0.0238095
MEDP0630	Methyl jasmonate	Xanthomonas	0.857143	0.0238095
MEDP0630	Methyl jasmonate	Variovorax	0.857143	0.0238095
MEDP0630	Methyl jasmonate	Stenotrophomonas	0.857143	0.0238095
MEDP0630	Methyl jasmonate	Sphingomonas	0.857143	0.0238095
MEDP0630	Methyl jasmonate	Rhizobium	0.857143	0.0238095
MEDP0630	Methyl jasmonate	Hungatella	0.857143	0.0238095
MEDP0630	Methyl jasmonate	Flintibacter	0.857143	0.0238095
MEDP0630	Methyl jasmonate	Ethanoligenens	0.857143	0.0238095
MEDP0630	Methyl jasmonate	Enterocloster	0.857143	0.0238095
MEDP0630	Methyl jasmonate	Deinococcus	0.857143	0.0238095
MEDP0630	Methyl jasmonate	Corynebacterium	0.857143	0.0238095
MEDP0630	Methyl jasmonate	Clostridioides	0.857143	0.0238095
MEDP0630	Methyl jasmonate	Christensenella	0.857143	0.0238095
MEDP0630	Methyl jasmonate	Bradyrhizobium	0.857143	0.0238095
MEDP0630	Methyl jasmonate	Bifidobacterium	0.857143	0.0238095
MEDP0630	Methyl jasmonate	Arthrobacter	0.857143	0.0238095
MEDP0630	Methyl jasmonate	Aeromonas	0.857143	0.0238095
MEDP0630	Methyl jasmonate	Actinomyces	0.857143	0.0238095
MEDP1509	Glu-Met	Xanthomonas	0.857143	0.0238095
MEDP1509	Glu-Met	Variovorax	0.857143	0.0238095
MEDP1509	Glu-Met	Sphingomonas	0.857143	0.0238095
MEDP1509	Glu-Met	Rhizobium	0.857143	0.0238095
MEDP1509	Glu-Met	Bradyrhizobium	0.857143	0.0238095
MEDP0685	Methylcysteine	Serratia	0.857143	0.0238095
MEDP0685	Methylcysteine	Rhodococcus	0.857143	0.0238095
MEDP0685	Methylcysteine	Microbacterium	0.857143	0.0238095
MEDP0685	Methylcysteine	Lacrimispora	0.857143	0.0238095
MEDP0525	N-Acetyl-L-alanine	Rhodococcus	0.857143	0.0238095
MEDP0525	N-Acetyl-L-alanine	Microbacterium	0.857143	0.0238095
MEDP1052	N, N-diacetyl-O-methylhydroxylamine	Rhodococcus	0.857143	0.0238095
MEDP1052	N, N-diacetyl-O-methylhydroxylamine	Microbacterium	0.857143	0.0238095
MEDP1144	L-Isoleucine	Xanthomonas	0.857143	0.0238095
MEDP1144	L-Isoleucine	Variovorax	0.857143	0.0238095
MEDP1144	L-Isoleucine	Sphingomonas	0.857143	0.0238095
MEDP1144	L-Isoleucine	Rhizobium	0.857143	0.0238095
MEDP1144	L-Isoleucine	Bradyrhizobium	0.857143	0.0238095
MEDN0019	L-Tryptophan	Xanthomonas	0.857143	0.0238095
MEDN0019	L-Tryptophan	Variovorax	0.857143	0.0238095
MEDN0019	L-Tryptophan	Sphingomonas	0.857143	0.0238095
MEDN0019	L-Tryptophan	Rhizobium	0.857143	0.0238095
MEDN0019	L-Tryptophan	Flavonifractor	0.857143	0.0238095
MEDN0019	L-Tryptophan	Bradyrhizobium	0.857143	0.0238095
MEDP0009	L-Tyrosine	Hungatella	0.857143	0.0238095
MEDP0011	L-Lysine	Streptomyces	0.857143	0.0238095
MEDP0011	L-Lysine	Rhodococcus	0.857143	0.0238095
MEDP0011	L-Lysine	Paenibacillus	0.857143	0.0238095
MEDP0011	L-Lysine	Nocardioides	0.857143	0.0238095
MEDP0011	L-Lysine	Mycolicibacterium	0.857143	0.0238095
MEDP0011	L-Lysine	Mycobacterium	0.857143	0.0238095
MEDP0011	L-Lysine	Microbacterium	0.857143	0.0238095
MEDP0011	L-Lysine	Mesorhizobium	0.857143	0.0238095
MEDP0011	L-Lysine	Geobacter	0.857143	0.0238095
MEDN0010	L-Citrulline	Wolinella	0.857143	0.0238095
MEDP1511	Met-Glu	Xanthomonas	0.857143	0.0238095
MEDP1511	Met-Glu	Variovorax	0.857143	0.0238095
MEDP1511	Met-Glu	Sphingomonas	0.857143	0.0238095
MEDP1511	Met-Glu	Rhizobium	0.857143	0.0238095
MEDP1511	Met-Glu	Bradyrhizobium	0.857143	0.0238095
MEDP0020	L-Methionine	Xanthomonas	0.857143	0.0238095
MEDP0020	L-Methionine	Variovorax	0.857143	0.0238095
MEDP0020	L-Methionine	Sphingomonas	0.857143	0.0238095
MEDP0020	L-Methionine	Rhizobium	0.857143	0.0238095
MEDP0020	L-Methionine	Bradyrhizobium	0.857143	0.0238095
MEDP0299	7-Methyluric Acid	Sulfurospirillum	0.857143	0.0238095
MEDP0457	5-Aminolevulinate	Xanthomonas	0.857143	0.0238095
MEDP0457	5-Aminolevulinate	Variovorax	0.857143	0.0238095
MEDP0457	5-Aminolevulinate	Sphingomonas	0.857143	0.0238095
MEDP0457	5-Aminolevulinate	Rhizobium	0.857143	0.0238095
MEDP0457	5-Aminolevulinate	Bradyrhizobium	0.857143	0.0238095
MEDP0101	P-Coumaric Acid	Streptomyces	0.857143	0.0238095
MEDP0101	P-Coumaric Acid	Rhodococcus	0.857143	0.0238095
MEDP0101	P-Coumaric Acid	Paenibacillus	0.857143	0.0238095
MEDP0101	P-Coumaric Acid	Nocardioides	0.857143	0.0238095
MEDP0101	P-Coumaric Acid	Mycolicibacterium	0.857143	0.0238095
MEDP0101	P-Coumaric Acid	Mycobacterium	0.857143	0.0238095
MEDP0101	P-Coumaric Acid	Microbacterium	0.857143	0.0238095
MEDP0101	P-Coumaric Acid	Mesorhizobium	0.857143	0.0238095
MEDP0101	P-Coumaric Acid	Geobacter	0.857143	0.0238095
MEDN1246	3-(pyrazol-1-yl) -L-alanine	Rhodococcus	0.857143	0.0238095
MEDN1246	3-(pyrazol-1-yl) -L-alanine	Microbacterium	0.857143	0.0238095
MEDP0507	2-Hydroxycinnamic acid	Streptomyces	0.857143	0.0238095
MEDP0507	2-Hydroxycinnamic acid	Rhodococcus	0.857143	0.0238095
MEDP0507	2-Hydroxycinnamic acid	Paenibacillus	0.857143	0.0238095
MEDP0507	2-Hydroxycinnamic acid	Nocardioides	0.857143	0.0238095
MEDP0507	2-Hydroxycinnamic acid	Mycolicibacterium	0.857143	0.0238095
MEDP0507	2-Hydroxycinnamic acid	Mycobacterium	0.857143	0.0238095
MEDP0507	2-Hydroxycinnamic acid	Microbacterium	0.857143	0.0238095
MEDP0507	2-Hydroxycinnamic acid	Mesorhizobium	0.857143	0.0238095
MEDP0507	2-Hydroxycinnamic acid	Geobacter	0.857143	0.0238095
MEDP1127	1-acetylindole	Rhodococcus	0.857143	0.0238095
MEDP1127	1-acetylindole	Microbacterium	0.857143	0.0238095
MEDP1247	1-deoxyvaleric acid	Xanthomonas	0.857143	0.0238095
MEDP1247	1-deoxyvaleric acid	Variovorax	0.857143	0.0238095
MEDP1247	1-deoxyvaleric acid	Sphingomonas	0.857143	0.0238095
MEDP1247	1-deoxyvaleric acid	Rhizobium	0.857143	0.0238095
MEDP1247	1-deoxyvaleric acid	Flavonifractor	0.857143	0.0238095
MEDP1247	1-deoxyvaleric acid	Bradyrhizobium	0.857143	0.0238095
MEDN0226	D-Erythronolactone	Ruthenibacterium	0.857143	0.0238095
MW00014880	5-Octynoic acid, 8-hydroxy-8-[2-(pentyloxy)phenyl]-, methyl ester	Xanthomonas	0.857143	0.0238095
MW00014880	5-Octynoic acid, 8-hydroxy-8-[2-(pentyloxy)phenyl]-, methyl ester	Variovorax	0.857143	0.0238095
MW00118079	2,4-Quinolinediol	Streptomyces	0.857143	0.0238095
MW00107502	Hydroxyurea	Streptomyces	0.857143	0.0238095
MW00009396	Phenelzine	Streptomyces	0.857143	0.0238095
MW00014880	5-Octynoic acid, 8-hydroxy-8-[2-(pentyloxy)phenyl]-, methyl ester	Sphingomonas	0.857143	0.0238095
MW00155790	Phenylboronic acid;Benzeneboronic acid	Serratia	0.857143	0.0238095
MW00118079	2,4-Quinolinediol	Ruthenibacterium	0.857143	0.0238095
MW00107502	Hydroxyurea	Rhodococcus	0.857143	0.0238095
MW00009396	Phenelzine	Rhodococcus	0.857143	0.0238095
MW00014880	5-Octynoic acid, 8-hydroxy-8-[2-(pentyloxy)phenyl]-, methyl ester	Rhizobium	0.857143	0.0238095
MW00118079	2,4-Quinolinediol	Paenibacillus	0.857143	0.0238095
MW00107502	Hydroxyurea	Paenibacillus	0.857143	0.0238095
MW00009396	Phenelzine	Paenibacillus	0.857143	0.0238095
MW00118079	2,4-Quinolinediol	Nocardioides	0.857143	0.0238095
MW00107502	Hydroxyurea	Nocardioides	0.857143	0.0238095
MW00009396	Phenelzine	Nocardioides	0.857143	0.0238095
MW00118079	2,4-Quinolinediol	Mycolicibacterium	0.857143	0.0238095
MW00107502	Hydroxyurea	Mycolicibacterium	0.857143	0.0238095
MW00009396	Phenelzine	Mycolicibacterium	0.857143	0.0238095
MW00118079	2,4-Quinolinediol	Mycobacterium	0.857143	0.0238095
MW00107502	Hydroxyurea	Mycobacterium	0.857143	0.0238095
MW00009396	Phenelzine	Mycobacterium	0.857143	0.0238095
MW00107502	Hydroxyurea	Microbacterium	0.857143	0.0238095
MW00009396	Phenelzine	Microbacterium	0.857143	0.0238095
MW00118079	2,4-Quinolinediol	Mesorhizobium	0.857143	0.0238095
MW00107502	Hydroxyurea	Mesorhizobium	0.857143	0.0238095
MW00009396	Phenelzine	Mesorhizobium	0.857143	0.0238095
MW00155790	Phenylboronic acid;Benzeneboronic acid	Lacrimispora	0.857143	0.0238095
MW00118079	2,4-Quinolinediol	Geobacter	0.857143	0.0238095
MW00107502	Hydroxyurea	Geobacter	0.857143	0.0238095
MW00009396	Phenelzine	Geobacter	0.857143	0.0238095
MW00014880	5-Octynoic acid, 8-hydroxy-8-[2-(pentyloxy)phenyl]-, methyl ester	Bradyrhizobium	0.857143	0.0238095
MEDP0246	Nicotinic Acid	Flavonifractor	0.821429	0.034127
MEDP0159	Adenine	Stenotrophomonas	0.821429	0.034127
MEDP0159	Adenine	Flintibacter	0.821429	0.034127
MEDP0159	Adenine	Ethanoligenens	0.821429	0.034127
MEDP0159	Adenine	Enterocloster	0.821429	0.034127
MEDP0159	Adenine	Deinococcus	0.821429	0.034127
MEDP0159	Adenine	Corynebacterium	0.821429	0.034127
MEDP0159	Adenine	Clostridioides	0.821429	0.034127
MEDP0159	Adenine	Christensenella	0.821429	0.034127
MEDP0159	Adenine	Bifidobacterium	0.821429	0.034127
MEDP0159	Adenine	Arthrobacter	0.821429	0.034127
MEDP0159	Adenine	Aeromonas	0.821429	0.034127
MEDP0159	Adenine	Actinomyces	0.821429	0.034127
MEDP1320	LysoPC 22:5 (2n isomer3)	Eubacterium	0.821429	0.034127
MEDP1321	LysoPC 22:5 (2n isomer2)	Eubacterium	0.821429	0.034127
MEDN0555	Hydroxyphenyllactic acid	Streptomyces	0.821429	0.034127
MEDN0555	Hydroxyphenyllactic acid	Paenibacillus	0.821429	0.034127
MEDN0555	Hydroxyphenyllactic acid	Nocardioides	0.821429	0.034127
MEDN0555	Hydroxyphenyllactic acid	Mycolicibacterium	0.821429	0.034127
MEDN0555	Hydroxyphenyllactic acid	Mycobacterium	0.821429	0.034127
MEDN0555	Hydroxyphenyllactic acid	Mesorhizobium	0.821429	0.034127
MEDN0555	Hydroxyphenyllactic acid	Geobacter	0.821429	0.034127
MEDP0060	Methionine Sulfoxide	Streptomyces	0.821429	0.034127
MEDP0060	Methionine Sulfoxide	Paenibacillus	0.821429	0.034127
MEDP0060	Methionine Sulfoxide	Nocardioides	0.821429	0.034127
MEDP0060	Methionine Sulfoxide	Mycolicibacterium	0.821429	0.034127
MEDP0060	Methionine Sulfoxide	Mycobacterium	0.821429	0.034127
MEDP0060	Methionine Sulfoxide	Mesorhizobium	0.821429	0.034127
MEDP0060	Methionine Sulfoxide	Geobacter	0.821429	0.034127
MEDP0685	Methylcysteine	Ruthenibacterium	0.821429	0.034127
MEDP1183	N-Acetylcadaverine	Wolinella	0.821429	0.034127
MEDP0525	N-Acetyl-L-alanine	Streptomyces	0.821429	0.034127
MEDP0525	N-Acetyl-L-alanine	Paenibacillus	0.821429	0.034127
MEDP0525	N-Acetyl-L-alanine	Nocardioides	0.821429	0.034127
MEDP0525	N-Acetyl-L-alanine	Mycolicibacterium	0.821429	0.034127
MEDP0525	N-Acetyl-L-alanine	Mycobacterium	0.821429	0.034127
MEDP0525	N-Acetyl-L-alanine	Mesorhizobium	0.821429	0.034127
MEDP0525	N-Acetyl-L-alanine	Geobacter	0.821429	0.034127
MEDP1052	N, N-diacetyl-O-methylhydroxylamine	Streptomyces	0.821429	0.034127
MEDP1052	N, N-diacetyl-O-methylhydroxylamine	Paenibacillus	0.821429	0.034127
MEDP1052	N, N-diacetyl-O-methylhydroxylamine	Nocardioides	0.821429	0.034127
MEDP1052	N, N-diacetyl-O-methylhydroxylamine	Mycolicibacterium	0.821429	0.034127
MEDP1052	N, N-diacetyl-O-methylhydroxylamine	Mycobacterium	0.821429	0.034127
MEDP1052	N, N-diacetyl-O-methylhydroxylamine	Mesorhizobium	0.821429	0.034127
MEDP1052	N, N-diacetyl-O-methylhydroxylamine	Geobacter	0.821429	0.034127
MEDP0519	L-Norleucine	Caproiciproducens	0.821429	0.034127
MEDP0519	L-Norleucine	Azospirillum	0.821429	0.034127
MEDP1144	L-Isoleucine	Flavonifractor	0.821429	0.034127
MEDP0009	L-Tyrosine	Flavonifractor	0.821429	0.034127
MEDP0011	L-Lysine	Hungatella	0.821429	0.034127
MEDN1060	L-Isoisoleucine	Rhodococcus	0.821429	0.034127
MEDN1060	L-Isoisoleucine	Microbacterium	0.821429	0.034127
MEDP0752	DL-Leucine	Xanthomonas	0.821429	0.034127
MEDP0752	DL-Leucine	Variovorax	0.821429	0.034127
MEDP0752	DL-Leucine	Sphingomonas	0.821429	0.034127
MEDP0752	DL-Leucine	Rhizobium	0.821429	0.034127
MEDP0752	DL-Leucine	Bradyrhizobium	0.821429	0.034127
MEDP0298	6-Aminocaproic Acid	Xanthomonas	0.821429	0.034127
MEDP0298	6-Aminocaproic Acid	Variovorax	0.821429	0.034127
MEDP0298	6-Aminocaproic Acid	Sphingomonas	0.821429	0.034127
MEDP0298	6-Aminocaproic Acid	Rhizobium	0.821429	0.034127
MEDP0298	6-Aminocaproic Acid	Bradyrhizobium	0.821429	0.034127
MEDP0457	5-Aminolevulinate	Rhodococcus	0.821429	0.034127
MEDP0457	5-Aminolevulinate	Microbacterium	0.821429	0.034127
MEDN1246	3-(pyrazol-1-yl) -L-alanine	Streptomyces	0.821429	0.034127
MEDN1246	3-(pyrazol-1-yl) -L-alanine	Paenibacillus	0.821429	0.034127
MEDN1246	3-(pyrazol-1-yl) -L-alanine	Nocardioides	0.821429	0.034127
MEDN1246	3-(pyrazol-1-yl) -L-alanine	Mycolicibacterium	0.821429	0.034127
MEDN1246	3-(pyrazol-1-yl) -L-alanine	Mycobacterium	0.821429	0.034127
MEDN1246	3-(pyrazol-1-yl) -L-alanine	Mesorhizobium	0.821429	0.034127
MEDN1246	3-(pyrazol-1-yl) -L-alanine	Geobacter	0.821429	0.034127
MEDP0430	2-Aminoadipic Acid	Xanthomonas	0.821429	0.034127
MEDP0430	2-Aminoadipic Acid	Variovorax	0.821429	0.034127
MEDP0430	2-Aminoadipic Acid	Sphingomonas	0.821429	0.034127
MEDP0430	2-Aminoadipic Acid	Rhizobium	0.821429	0.034127
MEDP0430	2-Aminoadipic Acid	Bradyrhizobium	0.821429	0.034127
MEDP1247	1-deoxyvaleric acid	Ruthenibacterium	0.821429	0.034127
MEDN0226	D-Erythronolactone	Xanthomonas	0.821429	0.034127
MEDN0226	D-Erythronolactone	Variovorax	0.821429	0.034127
MEDN0226	D-Erythronolactone	Stenotrophomonas	0.821429	0.034127
MEDN0226	D-Erythronolactone	Sphingomonas	0.821429	0.034127
MEDN0226	D-Erythronolactone	Rhizobium	0.821429	0.034127
MEDN0226	D-Erythronolactone	Massilistercora	0.821429	0.034127
MEDN0226	D-Erythronolactone	Lachnoclostridium	0.821429	0.034127
MEDN0226	D-Erythronolactone	Flintibacter	0.821429	0.034127
MEDN0226	D-Erythronolactone	Ethanoligenens	0.821429	0.034127
MEDN0226	D-Erythronolactone	Enterocloster	0.821429	0.034127
MEDN0226	D-Erythronolactone	Deinococcus	0.821429	0.034127
MEDN0226	D-Erythronolactone	Corynebacterium	0.821429	0.034127
MEDN0226	D-Erythronolactone	Clostridioides	0.821429	0.034127
MEDN0226	D-Erythronolactone	Christensenella	0.821429	0.034127
MEDN0226	D-Erythronolactone	Bradyrhizobium	0.821429	0.034127
MEDN0226	D-Erythronolactone	Bifidobacterium	0.821429	0.034127
MEDN0226	D-Erythronolactone	Arthrobacter	0.821429	0.034127
MEDN0226	D-Erythronolactone	Aeromonas	0.821429	0.034127
MEDN0226	D-Erythronolactone	Actinomyces	0.821429	0.034127
MW00118079	2,4-Quinolinediol	Xanthomonas	0.821429	0.034127
MW00118079	2,4-Quinolinediol	Variovorax	0.821429	0.034127
MW00163245	[[(2R,3S,4R,5R)-3,4-dihydroxy-5-[6-[[(E)-4-hydroxy-3-methylbut-2-enyl]amino]purin-9-yl]oxolan-2-yl]methoxy-oxidophosphoryl] phosphate	Streptomyces	0.821429	0.034127
MW00014880	5-Octynoic acid, 8-hydroxy-8-[2-(pentyloxy)phenyl]-, methyl ester	Streptomyces	0.821429	0.034127
MW00118079	2,4-Quinolinediol	Stenotrophomonas	0.821429	0.034127
MW00118079	2,4-Quinolinediol	Sphingomonas	0.821429	0.034127
MW00014880	5-Octynoic acid, 8-hydroxy-8-[2-(pentyloxy)phenyl]-, methyl ester	Rhodococcus	0.821429	0.034127
MW00118079	2,4-Quinolinediol	Rhizobium	0.821429	0.034127
MW00163245	[[(2R,3S,4R,5R)-3,4-dihydroxy-5-[6-[[(E)-4-hydroxy-3-methylbut-2-enyl]amino]purin-9-yl]oxolan-2-yl]methoxy-oxidophosphoryl] phosphate	Paenibacillus	0.821429	0.034127
MW00014880	5-Octynoic acid, 8-hydroxy-8-[2-(pentyloxy)phenyl]-, methyl ester	Paenibacillus	0.821429	0.034127
MW00163245	[[(2R,3S,4R,5R)-3,4-dihydroxy-5-[6-[[(E)-4-hydroxy-3-methylbut-2-enyl]amino]purin-9-yl]oxolan-2-yl]methoxy-oxidophosphoryl] phosphate	Nocardioides	0.821429	0.034127
MW00014880	5-Octynoic acid, 8-hydroxy-8-[2-(pentyloxy)phenyl]-, methyl ester	Nocardioides	0.821429	0.034127
MW00163245	[[(2R,3S,4R,5R)-3,4-dihydroxy-5-[6-[[(E)-4-hydroxy-3-methylbut-2-enyl]amino]purin-9-yl]oxolan-2-yl]methoxy-oxidophosphoryl] phosphate	Mycolicibacterium	0.821429	0.034127
MW00014880	5-Octynoic acid, 8-hydroxy-8-[2-(pentyloxy)phenyl]-, methyl ester	Mycolicibacterium	0.821429	0.034127
MW00163245	[[(2R,3S,4R,5R)-3,4-dihydroxy-5-[6-[[(E)-4-hydroxy-3-methylbut-2-enyl]amino]purin-9-yl]oxolan-2-yl]methoxy-oxidophosphoryl] phosphate	Mycobacterium	0.821429	0.034127
MW00014880	5-Octynoic acid, 8-hydroxy-8-[2-(pentyloxy)phenyl]-, methyl ester	Mycobacterium	0.821429	0.034127
MW00014880	5-Octynoic acid, 8-hydroxy-8-[2-(pentyloxy)phenyl]-, methyl ester	Microbacterium	0.821429	0.034127
MW00163245	[[(2R,3S,4R,5R)-3,4-dihydroxy-5-[6-[[(E)-4-hydroxy-3-methylbut-2-enyl]amino]purin-9-yl]oxolan-2-yl]methoxy-oxidophosphoryl] phosphate	Mesorhizobium	0.821429	0.034127
MW00014880	5-Octynoic acid, 8-hydroxy-8-[2-(pentyloxy)phenyl]-, methyl ester	Mesorhizobium	0.821429	0.034127
MW00155790	Phenylboronic acid;Benzeneboronic acid	Massilistercora	0.821429	0.034127
MW00155790	Phenylboronic acid;Benzeneboronic acid	Lachnoclostridium	0.821429	0.034127
MW00118079	2,4-Quinolinediol	Hungatella	0.821429	0.034127
MW00163245	[[(2R,3S,4R,5R)-3,4-dihydroxy-5-[6-[[(E)-4-hydroxy-3-methylbut-2-enyl]amino]purin-9-yl]oxolan-2-yl]methoxy-oxidophosphoryl] phosphate	Geobacter	0.821429	0.034127
MW00014880	5-Octynoic acid, 8-hydroxy-8-[2-(pentyloxy)phenyl]-, methyl ester	Geobacter	0.821429	0.034127
MW00118079	2,4-Quinolinediol	Flintibacter	0.821429	0.034127
MW00118079	2,4-Quinolinediol	Ethanoligenens	0.821429	0.034127
MW00118079	2,4-Quinolinediol	Enterocloster	0.821429	0.034127
MW00118079	2,4-Quinolinediol	Deinococcus	0.821429	0.034127
MW00118079	2,4-Quinolinediol	Corynebacterium	0.821429	0.034127
MW00118079	2,4-Quinolinediol	Clostridioides	0.821429	0.034127
MW00118079	2,4-Quinolinediol	Christensenella	0.821429	0.034127
MW00118079	2,4-Quinolinediol	Bradyrhizobium	0.821429	0.034127
MW00118079	2,4-Quinolinediol	Bifidobacterium	0.821429	0.034127
MW00118079	2,4-Quinolinediol	Arthrobacter	0.821429	0.034127
MW00118079	2,4-Quinolinediol	Aeromonas	0.821429	0.034127
MW00118079	2,4-Quinolinediol	Actinomyces	0.821429	0.034127

## Sheet: male_Metabolites_DEGs
Metabolites	Metabolites	DEGs	|CorrelationCoefficient|	p-value
MEDP1444	Octapentaenoic acid	ENSMMUG00000026872	1	0
MEDP1083	Oxypurinol	ENSMMUG00000011151	0.9958	1.542e-08
MEDP0296	4-Guanidinobutyric Acid	ENSMMUG00000013634	0.9833	1.936e-06
MEDN1104	7-ketolithocholic acid	ENSMMUG00000014204	0.9833	1.936e-06
MW00117293	1'-hydroxytriazolam	ENSMMUG00000020431	0.9833	1.936e-06
MEDN1104	7-ketolithocholic acid	ENSMMUG00000013554	0.9833	1.936e-06
MEDN1113	12-ketolithocholic acid	ENSMMUG00000013554	0.9833	1.936e-06
MEDN1113	12-ketolithocholic acid	ENSMMUG00000014204	0.9833	1.936e-06
MEDN1092	4-acetoxyphenol	ENSMMUG00000014205	0.9833	1.936e-06
MEDN0368	Lysope 14:0	ENSMMUG00000019996	0.9833	1.936e-06
MEDN0826	3-(3-Hydroxyphenyl)-3-hydroxypropanoic acid	ENSMMUG00000002103	0.9791	4.266e-06
MEDP1238	Coniferyl acetate	ENSMMUG00000064131	0.9789	4.369e-06
MEDN1082	8-isoprostaglandin F1α	ENSMMUG00000064131	0.9789	4.369e-06
MEDP0883	2,4-Dihydroxypteridine	ENSMMUG00000045351	0.9707	1.374e-05
MEDN0140	Xanthine	ENSMMUG00000055964	0.9667	2.155e-05
MEDN1129	Erythrose	ENSMMUG00000004362	0.9667	2.155e-05
MW00011662	(R)-8-Acetoxycarvotanacetone	ENSMMUG00000055964	0.9667	2.155e-05
MEDP1455	MG(20:4)isomer	ENSMMUG00000042504	0.9667	2.155e-05
MEDN0604	Tetradecanedioic acid	ENSMMUG00000020212	0.9667	2.155e-05
MEDP0672	Cyclohexylamine	ENSMMUG00000012031	0.9667	2.155e-05
MW00170640	12-Oxo-2,3-dinor-10,15-phytodienoic acid	ENSMMUG00000000901	0.9667	2.155e-05
MEDP1412	Carnitine C13:1	ENSMMUG00000002621	0.9667	2.155e-05
MEDN1141	Orthocholic acid	ENSMMUG00000053106	0.9667	2.155e-05
MEDN1082	8-isoprostaglandin F1α	ENSMMUG00000006298	0.9667	2.155e-05
MEDN1082	8-isoprostaglandin F1α	ENSMMUG00000011620	0.9667	2.155e-05
MEDP1238	Coniferyl acetate	ENSMMUG00000011620	0.9667	2.155e-05
MEDP1238	Coniferyl acetate	ENSMMUG00000006298	0.9667	2.155e-05
MEDN0570	L-Erythrulose	ENSMMUG00000004362	0.9667	2.155e-05
MEDP1238	Coniferyl acetate	ENSMMUG00000055079	0.9667	2.155e-05
MEDN1082	8-isoprostaglandin F1α	ENSMMUG00000055079	0.9667	2.155e-05
MW00012680	17alpha,21-Dihydroxypregnenolone	ENSMMUG00000062326	0.9667	2.155e-05
MEDP0672	Cyclohexylamine	ENSMMUG00000009682	0.9667	2.155e-05
MEDN1312	2-hydroxyphenylacetic acid	ENSMMUG00000050210	0.9667	2.155e-05
MEDN1315	4-Hydroxy-3-methylbenzoic acid	ENSMMUG00000050210	0.9667	2.155e-05
MEDP0296	4-Guanidinobutyric Acid	ENSMMUG00000014891	0.9667	2.155e-05
MEDN0533	Xanthosine	ENSMMUG00000055079	0.9667	2.155e-05
MEDP1132	3-Carboxypropyltrimethylammonium	ENSMMUG00000013591	0.9662	2.252e-05
MEDP1002	Acetylcholine	ENSMMUG00000013591	0.9662	2.252e-05
MEDP0428	Cholesterol	ENSMMUG00000032617	0.9624	3.286e-05
MEDP1444	Octapentaenoic acid	ENSMMUG00000015345	0.954	6.579e-05
MEDP0115	1,4-Dihydro-1-Methyl-4-Oxo-3-Pyridinecarboxamide	ENSMMUG00000011151	0.954	6.579e-05
MEDN0533	Xanthosine	ENSMMUG00000064131	0.9534	6.868e-05
MW00012680	17alpha,21-Dihydroxypregnenolone	ENSMMUG00000059372	0.95	8.763e-05
MEDN1035	13(R)-HODE	ENSMMUG00000039169	0.95	8.763e-05
MEDN1052	(S) -2-Hydroxyglutaric acid	ENSMMUG00000000901	0.95	8.763e-05
MEDP1002	Acetylcholine	ENSMMUG00000052674	0.95	8.763e-05
MEDN0375	13-HOTrE [13S-hydroxy-9Z,11E,15Z-octadecatrienoic acid]	ENSMMUG00000039169	0.95	8.763e-05
MEDN1271	PysoPE 20:2(2n isomer1)	ENSMMUG00000054823	0.95	8.763e-05
MEDN1113	12-ketolithocholic acid	ENSMMUG00000005209	0.95	8.763e-05
MEDN1104	7-ketolithocholic acid	ENSMMUG00000007405	0.95	8.763e-05
MW00012680	17alpha,21-Dihydroxypregnenolone	ENSMMUG00000056942	0.95	8.763e-05
MW00117293	1'-hydroxytriazolam	ENSMMUG00000007680	0.95	8.763e-05
MEDN0837	N-Methyl-L-Glutamate	ENSMMUG00000048424	0.95	8.763e-05
MEDN1272	PysoPE 20:2	ENSMMUG00000054823	0.95	8.763e-05
MEDN1104	7-ketolithocholic acid	ENSMMUG00000005209	0.95	8.763e-05
MW00161064	5-amino-4,5-dioxopentanoate	ENSMMUG00000000382	0.95	8.763e-05
MEDN0533	Xanthosine	ENSMMUG00000065240	0.95	8.763e-05
MW00170640	12-Oxo-2,3-dinor-10,15-phytodienoic acid	ENSMMUG00000012963	0.95	8.763e-05
MEDP1132	3-Carboxypropyltrimethylammonium	ENSMMUG00000052674	0.95	8.763e-05
MEDN0301	Caffeic Acid	ENSMMUG00000004008	0.95	8.763e-05
MEDN0533	Xanthosine	ENSMMUG00000011620	0.95	8.763e-05
MEDN0368	Lysope 14:0	ENSMMUG00000002336	0.95	8.763e-05
MEDN1113	12-ketolithocholic acid	ENSMMUG00000007405	0.95	8.763e-05
MEDN1141	Orthocholic acid	ENSMMUG00000021324	0.95	8.763e-05
MEDN0555	Hydroxyphenyllactic acid	ENSMMUG00000005207	0.95	8.763e-05
MEDN0555	Hydroxyphenyllactic acid	ENSMMUG00000009077	0.95	8.763e-05
MEDN1013	2'-Deoxyadenosine-5'-Monophosphate	ENSMMUG00000042946	0.95	8.763e-05
MEDN1092	4-acetoxyphenol	ENSMMUG00000000795	0.95	8.763e-05
MEDP0429	Punicic Acid	ENSMMUG00000039169	0.95	8.763e-05
MEDP0428	Cholesterol	ENSMMUG00000055964	0.95	8.763e-05
MW00011662	(R)-8-Acetoxycarvotanacetone	ENSMMUG00000062326	0.95	8.763e-05
MEDN0604	Tetradecanedioic acid	ENSMMUG00000057532	0.95	8.763e-05
MEDP0672	Cyclohexylamine	ENSMMUG00000010546	0.95	8.763e-05
MEDP0125	Choline	ENSMMUG00000004362	0.95	8.763e-05
MEDN1246	3-(pyrazol-1-yl) -L-alanine	ENSMMUG00000018592	0.95	8.763e-05
MEDN0604	Tetradecanedioic acid	ENSMMUG00000012881	0.9456	0.0001171
MEDN1052	(S) -2-Hydroxyglutaric acid	ENSMMUG00000032243	0.9456	0.0001171
MEDP1238	Coniferyl acetate	ENSMMUG00000051532	0.94	0.000164
MEDN1082	8-isoprostaglandin F1α	ENSMMUG00000051532	0.94	0.000164
MEDN1082	8-isoprostaglandin F1α	ENSMMUG00000011627	0.9372	0.0001916
MEDP0115	1,4-Dihydro-1-Methyl-4-Oxo-3-Pyridinecarboxamide	ENSMMUG00000010703	0.9372	0.0001916
MEDN0140	Xanthine	ENSMMUG00000010703	0.9372	0.0001916
MEDN1213	2-(4-hydroxyphenyl) propionate	ENSMMUG00000011151	0.9372	0.0001916
MEDP1238	Coniferyl acetate	ENSMMUG00000011627	0.9372	0.0001916
MEDN1052	(S) -2-Hydroxyglutaric acid	ENSMMUG00000004616	0.9372	0.0001916
MEDN0042	L-Asparagine Anhydrous	ENSMMUG00000022595	0.9368	0.0001965
MW00011662	(R)-8-Acetoxycarvotanacetone	ENSMMUG00000052895	0.9364	0.0002009
MEDP0428	Cholesterol	ENSMMUG00000052895	0.9364	0.0002009
MEDN1113	12-ketolithocholic acid	ENSMMUG00000017906	0.9333	0.0002359
MEDP1132	3-Carboxypropyltrimethylammonium	ENSMMUG00000011410	0.9333	0.0002359
MEDP0883	2,4-Dihydroxypteridine	ENSMMUG00000028716	0.9333	0.0002359
MEDP1132	3-Carboxypropyltrimethylammonium	ENSMMUG00000022740	0.9333	0.0002359
MEDN0375	13-HOTrE [13S-hydroxy-9Z,11E,15Z-octadecatrienoic acid]	ENSMMUG00000057811	0.9333	0.0002359
MEDN1272	PysoPE 20:2	ENSMMUG00000009448	0.9333	0.0002359
MEDP1002	Acetylcholine	ENSMMUG00000022740	0.9333	0.0002359
MEDP0428	Cholesterol	ENSMMUG00000014205	0.9333	0.0002359
MEDN1092	4-acetoxyphenol	ENSMMUG00000056942	0.9333	0.0002359
MEDP1083	Oxypurinol	ENSMMUG00000050210	0.9333	0.0002359
MEDN1104	7-ketolithocholic acid	ENSMMUG00000017906	0.9333	0.0002359
MEDN0533	Xanthosine	ENSMMUG00000055621	0.9333	0.0002359
MEDP0428	Cholesterol	ENSMMUG00000056942	0.9333	0.0002359
MEDN1141	Orthocholic acid	ENSMMUG00000009845	0.9333	0.0002359
MEDN0375	13-HOTrE [13S-hydroxy-9Z,11E,15Z-octadecatrienoic acid]	ENSMMUG00000001409	0.9333	0.0002359
MEDP0672	Cyclohexylamine	ENSMMUG00000057811	0.9333	0.0002359
MEDN1104	7-ketolithocholic acid	ENSMMUG00000009845	0.9333	0.0002359
MEDN1141	Orthocholic acid	ENSMMUG00000008789	0.9333	0.0002359
MEDP0672	Cyclohexylamine	ENSMMUG00000022740	0.9333	0.0002359
MEDN0555	Hydroxyphenyllactic acid	ENSMMUG00000063223	0.9333	0.0002359
MEDP0115	1,4-Dihydro-1-Methyl-4-Oxo-3-Pyridinecarboxamide	ENSMMUG00000063599	0.9333	0.0002359
MEDP1002	Acetylcholine	ENSMMUG00000011410	0.9333	0.0002359
MEDP1002	Acetylcholine	ENSMMUG00000041076	0.9333	0.0002359
MEDN1271	PysoPE 20:2(2n isomer1)	ENSMMUG00000009448	0.9333	0.0002359
MEDN1113	12-ketolithocholic acid	ENSMMUG00000009845	0.9333	0.0002359
MEDP0672	Cyclohexylamine	ENSMMUG00000029822	0.9333	0.0002359
MEDN0533	Xanthosine	ENSMMUG00000049343	0.9333	0.0002359
MEDN1082	8-isoprostaglandin F1α	ENSMMUG00000055621	0.9333	0.0002359
MW00012680	17alpha,21-Dihydroxypregnenolone	ENSMMUG00000011230	0.9333	0.0002359
MEDN1082	8-isoprostaglandin F1α	ENSMMUG00000042299	0.9333	0.0002359
MEDN1013	2'-Deoxyadenosine-5'-Monophosphate	ENSMMUG00000039562	0.9333	0.0002359
MW00011662	(R)-8-Acetoxycarvotanacetone	ENSMMUG00000013960	0.9333	0.0002359
MEDP1412	Carnitine C13:1	ENSMMUG00000045584	0.9333	0.0002359
MEDN1082	8-isoprostaglandin F1α	ENSMMUG00000065240	0.9333	0.0002359
MEDP1412	Carnitine C13:1	ENSMMUG00000018003	0.9333	0.0002359
MEDN1082	8-isoprostaglandin F1α	ENSMMUG00000039562	0.9333	0.0002359
MEDN1013	2'-Deoxyadenosine-5'-Monophosphate	ENSMMUG00000008974	0.9333	0.0002359
MEDP1412	Carnitine C13:1	ENSMMUG00000053106	0.9333	0.0002359
MEDN0301	Caffeic Acid	ENSMMUG00000019762	0.9333	0.0002359
MEDP1412	Carnitine C13:1	ENSMMUG00000063223	0.9333	0.0002359
MEDN1013	2'-Deoxyadenosine-5'-Monophosphate	ENSMMUG00000022908	0.9333	0.0002359
MEDN1092	4-acetoxyphenol	ENSMMUG00000029822	0.9333	0.0002359
MEDN0140	Xanthine	ENSMMUG00000013960	0.9333	0.0002359
MEDP1455	MG(20:4)isomer	ENSMMUG00000010546	0.9333	0.0002359
MEDP1444	Octapentaenoic acid	ENSMMUG00000016887	0.9333	0.0002359
MEDP1444	Octapentaenoic acid	ENSMMUG00000038768	0.9333	0.0002359
MEDN1052	(S) -2-Hydroxyglutaric acid	ENSMMUG00000050210	0.9333	0.0002359
MEDN0368	Lysope 14:0	ENSMMUG00000004949	0.9333	0.0002359
MEDN1013	2'-Deoxyadenosine-5'-Monophosphate	ENSMMUG00000022478	0.9333	0.0002359
MW00012680	17alpha,21-Dihydroxypregnenolone	ENSMMUG00000061096	0.9333	0.0002359
MEDN0839	N-Alpha-Acetyl-L-Asparagine	ENSMMUG00000053084	0.9333	0.0002359
MW00117293	1'-hydroxytriazolam	ENSMMUG00000040154	0.9333	0.0002359
MEDP1238	Coniferyl acetate	ENSMMUG00000055621	0.9333	0.0002359
MEDN1009	3-hydroxyphenylacetic acid	ENSMMUG00000063599	0.9333	0.0002359
MW00161064	5-amino-4,5-dioxopentanoate	ENSMMUG00000000521	0.9333	0.0002359
MEDN1009	3-hydroxyphenylacetic acid	ENSMMUG00000050210	0.9333	0.0002359
MEDN1092	4-acetoxyphenol	ENSMMUG00000062326	0.9333	0.0002359
MEDP1238	Coniferyl acetate	ENSMMUG00000039562	0.9333	0.0002359
MEDN1092	4-acetoxyphenol	ENSMMUG00000055964	0.9333	0.0002359
MEDP1238	Coniferyl acetate	ENSMMUG00000065240	0.9333	0.0002359
MEDP1132	3-Carboxypropyltrimethylammonium	ENSMMUG00000041076	0.9333	0.0002359
MEDP1238	Coniferyl acetate	ENSMMUG00000042299	0.9333	0.0002359
MW00012680	17alpha,21-Dihydroxypregnenolone	ENSMMUG00000001655	0.9333	0.0002359
MEDN0837	N-Methyl-L-Glutamate	ENSMMUG00000007405	0.9333	0.0002359
MEDN1129	Erythrose	ENSMMUG00000002103	0.9289	0.0002945
MEDN1312	2-hydroxyphenylacetic acid	ENSMMUG00000004616	0.9289	0.0002945
MEDN1315	4-Hydroxy-3-methylbenzoic acid	ENSMMUG00000004616	0.9289	0.0002945
MEDN1246	3-(pyrazol-1-yl) -L-alanine	ENSMMUG00000054742	0.9289	0.0002945
MEDN1246	3-(pyrazol-1-yl) -L-alanine	ENSMMUG00000001713	0.9289	0.0002945
MEDN0478	Aminomalonic Acid	ENSMMUG00000045351	0.9289	0.0002945
MEDN0042	L-Asparagine Anhydrous	ENSMMUG00000017759	0.9289	0.0002945
MEDN1213	2-(4-hydroxyphenyl) propionate	ENSMMUG00000004413	0.9289	0.0002945
MEDN1009	3-hydroxyphenylacetic acid	ENSMMUG00000036452	0.9289	0.0002945
MEDP1498	8-Azaguanine	ENSMMUG00000064353	0.9289	0.0002945
MEDP0672	Cyclohexylamine	ENSMMUG00000005489	0.9289	0.0002945
MEDN1092	4-acetoxyphenol	ENSMMUG00000011151	0.9289	0.0002945
MEDP1444	Octapentaenoic acid	ENSMMUG00000004663	0.9289	0.0002945
MEDN0570	L-Erythrulose	ENSMMUG00000002103	0.9289	0.0002945
MEDP1412	Carnitine C13:1	ENSMMUG00000064353	0.9289	0.0002945
MW00012680	17alpha,21-Dihydroxypregnenolone	ENSMMUG00000058890	0.9244	0.000363
MEDN0533	Xanthosine	ENSMMUG00000051532	0.9226	0.0003933
MW00012680	17alpha,21-Dihydroxypregnenolone	ENSMMUG00000032617	0.9205	0.0004311
MEDN1009	3-hydroxyphenylacetic acid	ENSMMUG00000004413	0.9205	0.0004311
MEDN0018	L-Serine	ENSMMUG00000061804	0.9205	0.0004311
MEDN0839	N-Alpha-Acetyl-L-Asparagine	ENSMMUG00000010703	0.9205	0.0004311
MEDN1271	PysoPE 20:2(2n isomer1)	ENSMMUG00000016351	0.9205	0.0004311
MEDN1213	2-(4-hydroxyphenyl) propionate	ENSMMUG00000010703	0.9205	0.0004311
MEDN1272	PysoPE 20:2	ENSMMUG00000016351	0.9205	0.0004311
MEDN1312	2-hydroxyphenylacetic acid	ENSMMUG00000011151	0.9205	0.0004311
MEDN0140	Xanthine	ENSMMUG00000011151	0.9205	0.0004311
MEDN1315	4-Hydroxy-3-methylbenzoic acid	ENSMMUG00000011151	0.9205	0.0004311
MEDN1092	4-acetoxyphenol	ENSMMUG00000012278	0.9167	0.0005066
MEDN1104	7-ketolithocholic acid	ENSMMUG00000002621	0.9167	0.0005066
MEDN1092	4-acetoxyphenol	ENSMMUG00000014891	0.9167	0.0005066
MEDN1092	4-acetoxyphenol	ENSMMUG00000020050	0.9167	0.0005066
MEDN0820	3-Hydroxyglutaric acid	ENSMMUG00000062582	0.9167	0.0005066
MEDN0820	3-Hydroxyglutaric acid	ENSMMUG00000011980	0.9167	0.0005066
MEDN1246	3-(pyrazol-1-yl) -L-alanine	ENSMMUG00000001409	0.9167	0.0005066
MEDN0604	Tetradecanedioic acid	ENSMMUG00000001571	0.9167	0.0005066
MEDN1092	4-acetoxyphenol	ENSMMUG00000044229	0.9167	0.0005066
MEDN0767	12,13-EpOME [(±)12(13)epoxy-9Z-octadecenoic acid]	ENSMMUG00000018592	0.9167	0.0005066
MEDN0570	L-Erythrulose	ENSMMUG00000014204	0.9167	0.0005066
MEDN0826	3-(3-Hydroxyphenyl)-3-hydroxypropanoic acid	ENSMMUG00000026872	0.9167	0.0005066
MEDN0533	Xanthosine	ENSMMUG00000055481	0.9167	0.0005066
MEDN1092	4-acetoxyphenol	ENSMMUG00000001655	0.9167	0.0005066
MEDN1271	PysoPE 20:2(2n isomer1)	ENSMMUG00000042176	0.9167	0.0005066
MEDN0570	L-Erythrulose	ENSMMUG00000013554	0.9167	0.0005066
MEDN0837	N-Methyl-L-Glutamate	ENSMMUG00000018003	0.9167	0.0005066
MEDN0604	Tetradecanedioic acid	ENSMMUG00000008218	0.9167	0.0005066
MEDN1092	4-acetoxyphenol	ENSMMUG00000050063	0.9167	0.0005066
MEDN1213	2-(4-hydroxyphenyl) propionate	ENSMMUG00000063599	0.9167	0.0005066
MEDN0555	Hydroxyphenyllactic acid	ENSMMUG00000013378	0.9167	0.0005066
MEDN0555	Hydroxyphenyllactic acid	ENSMMUG00000005209	0.9167	0.0005066
MEDN0555	Hydroxyphenyllactic acid	ENSMMUG00000017385	0.9167	0.0005066
MEDN0555	Hydroxyphenyllactic acid	ENSMMUG00000008218	0.9167	0.0005066
MEDN1129	Erythrose	ENSMMUG00000013554	0.9167	0.0005066
MEDN0555	Hydroxyphenyllactic acid	ENSMMUG00000013554	0.9167	0.0005066
MEDN0604	Tetradecanedioic acid	ENSMMUG00000001782	0.9167	0.0005066
MEDN1017	3-(4-Hydroxyphenyl)-Propionic Acid	ENSMMUG00000053083	0.9167	0.0005066
MEDN1013	2'-Deoxyadenosine-5'-Monophosphate	ENSMMUG00000011620	0.9167	0.0005066
MEDN1129	Erythrose	ENSMMUG00000014204	0.9167	0.0005066
MEDN1013	2'-Deoxyadenosine-5'-Monophosphate	ENSMMUG00000020370	0.9167	0.0005066
MEDN1141	Orthocholic acid	ENSMMUG00000018003	0.9167	0.0005066
MEDN0555	Hydroxyphenyllactic acid	ENSMMUG00000028716	0.9167	0.0005066
MEDN1113	12-ketolithocholic acid	ENSMMUG00000053106	0.9167	0.0005066
MEDN0555	Hydroxyphenyllactic acid	ENSMMUG00000014204	0.9167	0.0005066
MEDN1141	Orthocholic acid	ENSMMUG00000055226	0.9167	0.0005066
MEDN0555	Hydroxyphenyllactic acid	ENSMMUG00000007740	0.9167	0.0005066
MEDN1141	Orthocholic acid	ENSMMUG00000055892	0.9167	0.0005066
MEDN1013	2'-Deoxyadenosine-5'-Monophosphate	ENSMMUG00000048560	0.9167	0.0005066
MEDN1113	12-ketolithocholic acid	ENSMMUG00000055226	0.9167	0.0005066
MEDN1013	2'-Deoxyadenosine-5'-Monophosphate	ENSMMUG00000040154	0.9167	0.0005066
MEDN1113	12-ketolithocholic acid	ENSMMUG00000002621	0.9167	0.0005066
MEDN0604	Tetradecanedioic acid	ENSMMUG00000005209	0.9167	0.0005066
MEDN1013	2'-Deoxyadenosine-5'-Monophosphate	ENSMMUG00000018057	0.9167	0.0005066
MEDN1082	8-isoprostaglandin F1α	ENSMMUG00000049343	0.9167	0.0005066
MEDN0555	Hydroxyphenyllactic acid	ENSMMUG00000002621	0.9167	0.0005066
MEDN1082	8-isoprostaglandin F1α	ENSMMUG00000055481	0.9167	0.0005066
MEDN1104	7-ketolithocholic acid	ENSMMUG00000053106	0.9167	0.0005066
MEDN1104	7-ketolithocholic acid	ENSMMUG00000055226	0.9167	0.0005066
MEDN0604	Tetradecanedioic acid	ENSMMUG00000054990	0.9167	0.0005066
MEDN1092	4-acetoxyphenol	ENSMMUG00000061096	0.9167	0.0005066
MEDN1272	PysoPE 20:2	ENSMMUG00000042176	0.9167	0.0005066
MEDP0296	4-Guanidinobutyric Acid	ENSMMUG00000014383	0.9167	0.0005066
MEDP1132	3-Carboxypropyltrimethylammonium	ENSMMUG00000002336	0.9167	0.0005066
MEDP1002	Acetylcholine	ENSMMUG00000001655	0.9167	0.0005066
MEDP1412	Carnitine C13:1	ENSMMUG00000007405	0.9167	0.0005066
MEDP1002	Acetylcholine	ENSMMUG00000061096	0.9167	0.0005066
MEDP1002	Acetylcholine	ENSMMUG00000011401	0.9167	0.0005066
MEDP1002	Acetylcholine	ENSMMUG00000013707	0.9167	0.0005066
MEDP1412	Carnitine C13:1	ENSMMUG00000011980	0.9167	0.0005066
MEDP1002	Acetylcholine	ENSMMUG00000002336	0.9167	0.0005066
MEDP0883	2,4-Dihydroxypteridine	ENSMMUG00000048424	0.9167	0.0005066
MEDP0672	Cyclohexylamine	ENSMMUG00000055481	0.9167	0.0005066
MEDP0672	Cyclohexylamine	ENSMMUG00000020050	0.9167	0.0005066
MEDN0375	13-HOTrE [13S-hydroxy-9Z,11E,15Z-octadecatrienoic acid]	ENSMMUG00000020431	0.9167	0.0005066
MEDP0672	Cyclohexylamine	ENSMMUG00000002416	0.9167	0.0005066
MEDN0406	3-(3-Hydroxyphenyl)Propionate Acid	ENSMMUG00000053083	0.9167	0.0005066
MEDP0672	Cyclohexylamine	ENSMMUG00000000262	0.9167	0.0005066
MEDP1132	3-Carboxypropyltrimethylammonium	ENSMMUG00000055481	0.9167	0.0005066
MEDP1412	Carnitine C13:1	ENSMMUG00000002810	0.9167	0.0005066
MEDP1412	Carnitine C13:1	ENSMMUG00000008789	0.9167	0.0005066
MEDP1412	Carnitine C13:1	ENSMMUG00000012132	0.9167	0.0005066
MEDP1132	3-Carboxypropyltrimethylammonium	ENSMMUG00000002416	0.9167	0.0005066
MEDN0368	Lysope 14:0	ENSMMUG00000011410	0.9167	0.0005066
MEDP1132	3-Carboxypropyltrimethylammonium	ENSMMUG00000001655	0.9167	0.0005066
MEDP1132	3-Carboxypropyltrimethylammonium	ENSMMUG00000061096	0.9167	0.0005066
MEDP1238	Coniferyl acetate	ENSMMUG00000049343	0.9167	0.0005066
MEDP1132	3-Carboxypropyltrimethylammonium	ENSMMUG00000011401	0.9167	0.0005066
MEDP1132	3-Carboxypropyltrimethylammonium	ENSMMUG00000013707	0.9167	0.0005066
MEDN0368	Lysope 14:0	ENSMMUG00000012899	0.9167	0.0005066
MEDP1238	Coniferyl acetate	ENSMMUG00000055481	0.9167	0.0005066
MEDN0368	Lysope 14:0	ENSMMUG00000021324	0.9167	0.0005066
MEDP1028	2-Methylpyrazine	ENSMMUG00000050210	0.9167	0.0005066
MEDP1028	2-Methylpyrazine	ENSMMUG00000009448	0.9167	0.0005066
MEDP1002	Acetylcholine	ENSMMUG00000055481	0.9167	0.0005066
MEDN0368	Lysope 14:0	ENSMMUG00000058644	0.9167	0.0005066
MEDP1002	Acetylcholine	ENSMMUG00000002416	0.9167	0.0005066
MEDN0140	Xanthine	ENSMMUG00000056942	0.9167	0.0005066
MEDN0140	Xanthine	ENSMMUG00000014205	0.9167	0.0005066
MEDP1433	Carnitine ph-C1	ENSMMUG00000026872	0.9167	0.0005066
MEDP0627	Isonicotinic acid	ENSMMUG00000004008	0.9167	0.0005066
MEDN0140	Xanthine	ENSMMUG00000012132	0.9167	0.0005066
MEDP0249	Pantothenol	ENSMMUG00000009448	0.9167	0.0005066
MW00012680	17alpha,21-Dihydroxypregnenolone	ENSMMUG00000055964	0.9167	0.0005066
MEDP0296	4-Guanidinobutyric Acid	ENSMMUG00000012123	0.9167	0.0005066
MEDP0428	Cholesterol	ENSMMUG00000014383	0.9167	0.0005066
MW00012680	17alpha,21-Dihydroxypregnenolone	ENSMMUG00000056744	0.9167	0.0005066
MEDP0115	1,4-Dihydro-1-Methyl-4-Oxo-3-Pyridinecarboxamide	ENSMMUG00000013960	0.9167	0.0005066
MW00011662	(R)-8-Acetoxycarvotanacetone	ENSMMUG00000059372	0.9167	0.0005066
MW00117293	1'-hydroxytriazolam	ENSMMUG00000052713	0.9167	0.0005066
MEDP0428	Cholesterol	ENSMMUG00000013960	0.9167	0.0005066
MEDP0296	4-Guanidinobutyric Acid	ENSMMUG00000012278	0.9167	0.0005066
MW00011662	(R)-8-Acetoxycarvotanacetone	ENSMMUG00000056942	0.9167	0.0005066
MW00011662	(R)-8-Acetoxycarvotanacetone	ENSMMUG00000014205	0.9167	0.0005066
MEDN0140	Xanthine	ENSMMUG00000062326	0.9167	0.0005066
MEDP1468	D-panthenol	ENSMMUG00000057274	0.9167	0.0005066
MEDP0428	Cholesterol	ENSMMUG00000003718	0.9167	0.0005066
MW00155709	Phe Val His Arg	ENSMMUG00000007680	0.9167	0.0005066
MW00161064	5-amino-4,5-dioxopentanoate	ENSMMUG00000015202	0.9167	0.0005066
MEDP0026	L-Valine	ENSMMUG00000039169	0.9167	0.0005066
MEDN0140	Xanthine	ENSMMUG00000000795	0.9167	0.0005066
MW00161064	5-amino-4,5-dioxopentanoate	ENSMMUG00000005181	0.9167	0.0005066
MW00161064	5-amino-4,5-dioxopentanoate	ENSMMUG00000017659	0.9167	0.0005066
MW00117293	1'-hydroxytriazolam	ENSMMUG00000022908	0.9167	0.0005066
MEDN0783	9,10-EpOME [(±)9,10-epoxy-12Z-octadecenoic acid]	ENSMMUG00000018592	0.9167	0.0005066
MEDP1238	Coniferyl acetate	ENSMMUG00000004051	0.916	0.0005206
MEDN1082	8-isoprostaglandin F1α	ENSMMUG00000004051	0.916	0.0005206
MEDP1385	Carnitine C17:1:DC	ENSMMUG00000056461	0.916	0.0005213
MEDN1092	4-acetoxyphenol	ENSMMUG00000049319	0.9143	0.0005566
MEDN1113	12-ketolithocholic acid	ENSMMUG00000012881	0.9121	0.0006069
MW00170640	12-Oxo-2,3-dinor-10,15-phytodienoic acid	ENSMMUG00000032243	0.9121	0.0006069
MEDN1092	4-acetoxyphenol	ENSMMUG00000011607	0.9121	0.0006069
MEDN1272	PysoPE 20:2	ENSMMUG00000007235	0.9121	0.0006069
MEDP1444	Octapentaenoic acid	ENSMMUG00000005489	0.9121	0.0006069
MEDN1092	4-acetoxyphenol	ENSMMUG00000003486	0.9121	0.0006069
MEDP0587	N-Alpha-acetyllysine	ENSMMUG00000002103	0.9121	0.0006069
MEDN0604	Tetradecanedioic acid	ENSMMUG00000009145	0.9121	0.0006069
MEDP1238	Coniferyl acetate	ENSMMUG00000015838	0.9121	0.0006069
MEDP0062	N6-Acetyl-L-Lysine	ENSMMUG00000002103	0.9121	0.0006069
MEDN1271	PysoPE 20:2(2n isomer1)	ENSMMUG00000007235	0.9121	0.0006069
MEDP0115	1,4-Dihydro-1-Methyl-4-Oxo-3-Pyridinecarboxamide	ENSMMUG00000004413	0.9121	0.0006069
MEDN1104	7-ketolithocholic acid	ENSMMUG00000012881	0.9121	0.0006069
MEDN1082	8-isoprostaglandin F1α	ENSMMUG00000015838	0.9121	0.0006069
MEDP1063	Indole-5-carboxylic acid	ENSMMUG00000004616	0.9121	0.0006069
MEDP1433	Carnitine ph-C1	ENSMMUG00000005489	0.9121	0.0006069
MEDN0604	Tetradecanedioic acid	ENSMMUG00000057794	0.9121	0.0006069
MEDP1385	Carnitine C17:1:DC	ENSMMUG00000056744	0.9121	0.0006069
MEDP1002	Acetylcholine	ENSMMUG00000064131	0.9108	0.000638
MEDN0140	Xanthine	ENSMMUG00000052895	0.9108	0.000638
MEDP1132	3-Carboxypropyltrimethylammonium	ENSMMUG00000064131	0.9108	0.000638
MEDP0672	Cyclohexylamine	ENSMMUG00000051532	0.9052	0.0007863
MEDP1002	Acetylcholine	ENSMMUG00000051532	0.9052	0.0007863
MEDP1132	3-Carboxypropyltrimethylammonium	ENSMMUG00000051532	0.9052	0.0007863
MEDN0012	L-Histidine	ENSMMUG00000001713	0.9038	0.0008274
MEDN0604	Tetradecanedioic acid	ENSMMUG00000004663	0.9038	0.0008274
MEDN0368	Lysope 14:0	ENSMMUG00000016351	0.9038	0.0008274
MEDN1009	3-hydroxyphenylacetic acid	ENSMMUG00000004616	0.9038	0.0008274
MEDN1272	PysoPE 20:2	ENSMMUG00000013443	0.9038	0.0008274
MEDN0533	Xanthosine	ENSMMUG00000054769	0.9038	0.0008274
MEDP0115	1,4-Dihydro-1-Methyl-4-Oxo-3-Pyridinecarboxamide	ENSMMUG00000013443	0.9038	0.0008274
MEDN1271	PysoPE 20:2(2n isomer1)	ENSMMUG00000013443	0.9038	0.0008274
MEDP0428	Cholesterol	ENSMMUG00000011151	0.9038	0.0008274
MEDP0685	Methylcysteine	ENSMMUG00000045351	0.9038	0.0008274
MEDN0555	Hydroxyphenyllactic acid	ENSMMUG00000045351	0.9038	0.0008274
MEDP0249	Pantothenol	ENSMMUG00000054823	0.9	0.0009431
MEDP0249	Pantothenol	ENSMMUG00000042176	0.9	0.0009431
MW00012680	17alpha,21-Dihydroxypregnenolone	ENSMMUG00000005046	0.9	0.0009431
MEDP0296	4-Guanidinobutyric Acid	ENSMMUG00000018141	0.9	0.0009431
MW00012680	17alpha,21-Dihydroxypregnenolone	ENSMMUG00000008789	0.9	0.0009431
MEDP1238	Coniferyl acetate	ENSMMUG00000044273	0.9	0.0009431
MEDN1013	2'-Deoxyadenosine-5'-Monophosphate	ENSMMUG00000050263	0.9	0.0009431
MEDN1141	Orthocholic acid	ENSMMUG00000063223	0.9	0.0009431
MEDN1013	2'-Deoxyadenosine-5'-Monophosphate	ENSMMUG00000058313	0.9	0.0009431
MEDN1141	Orthocholic acid	ENSMMUG00000050063	0.9	0.0009431
MEDN1013	2'-Deoxyadenosine-5'-Monophosphate	ENSMMUG00000016367	0.9	0.0009431
MEDN1013	2'-Deoxyadenosine-5'-Monophosphate	ENSMMUG00000005181	0.9	0.0009431
MEDN1141	Orthocholic acid	ENSMMUG00000014204	0.9	0.0009431
MW00012680	17alpha,21-Dihydroxypregnenolone	ENSMMUG00000045396	0.9	0.0009431
MW00012680	17alpha,21-Dihydroxypregnenolone	ENSMMUG00000000795	0.9	0.0009431
MW00012680	17alpha,21-Dihydroxypregnenolone	ENSMMUG00000014205	0.9	0.0009431
MEDN1271	PysoPE 20:2(2n isomer1)	ENSMMUG00000012899	0.9	0.0009431
MEDN0783	9,10-EpOME [(±)9,10-epoxy-12Z-octadecenoic acid]	ENSMMUG00000042504	0.9	0.0009431
MEDN0820	3-Hydroxyglutaric acid	ENSMMUG00000020157	0.9	0.0009431
MEDN1272	PysoPE 20:2	ENSMMUG00000019996	0.9	0.0009431
MW00161064	5-amino-4,5-dioxopentanoate	ENSMMUG00000007405	0.9	0.0009431
MEDN1312	2-hydroxyphenylacetic acid	ENSMMUG00000063599	0.9	0.0009431
MEDN1272	PysoPE 20:2	ENSMMUG00000012899	0.9	0.0009431
MEDN1315	4-Hydroxy-3-methylbenzoic acid	ENSMMUG00000063599	0.9	0.0009431
MEDP1498	8-Azaguanine	ENSMMUG00000002621	0.9	0.0009431
MEDN0837	N-Methyl-L-Glutamate	ENSMMUG00000010626	0.9	0.0009431
MEDN1271	PysoPE 20:2(2n isomer1)	ENSMMUG00000019996	0.9	0.0009431
MEDN0837	N-Methyl-L-Glutamate	ENSMMUG00000010769	0.9	0.0009431
MW00161064	5-amino-4,5-dioxopentanoate	ENSMMUG00000017906	0.9	0.0009431
MEDN0837	N-Methyl-L-Glutamate	ENSMMUG00000013554	0.9	0.0009431
MEDN0837	N-Methyl-L-Glutamate	ENSMMUG00000028716	0.9	0.0009431
MEDN0837	N-Methyl-L-Glutamate	ENSMMUG00000014204	0.9	0.0009431
MW00117293	1'-hydroxytriazolam	ENSMMUG00000016974	0.9	0.0009431
MEDN0837	N-Methyl-L-Glutamate	ENSMMUG00000002621	0.9	0.0009431
MEDP1496	L-2-Aminobutyric acid	ENSMMUG00000055885	0.9	0.0009431
MEDN1141	Orthocholic acid	ENSMMUG00000013554	0.9	0.0009431
MEDP0428	Cholesterol	ENSMMUG00000059372	0.9	0.0009431
MEDN1113	12-ketolithocholic acid	ENSMMUG00000018003	0.9	0.0009431
MEDN1082	8-isoprostaglandin F1α	ENSMMUG00000011410	0.9	0.0009431
MEDP1412	Carnitine C13:1	ENSMMUG00000010626	0.9	0.0009431
MEDN1104	7-ketolithocholic acid	ENSMMUG00000004362	0.9	0.0009431
MEDP1028	2-Methylpyrazine	ENSMMUG00000042176	0.9	0.0009431
MEDP1063	Indole-5-carboxylic acid	ENSMMUG00000041831	0.9	0.0009431
MEDP1083	Oxypurinol	ENSMMUG00000063599	0.9	0.0009431
MEDN1113	12-ketolithocholic acid	ENSMMUG00000008789	0.9	0.0009431
MEDP1083	Oxypurinol	ENSMMUG00000014205	0.9	0.0009431
MEDN1104	7-ketolithocholic acid	ENSMMUG00000018003	0.9	0.0009431
MEDP1132	3-Carboxypropyltrimethylammonium	ENSMMUG00000012031	0.9	0.0009431
MEDP1238	Coniferyl acetate	ENSMMUG00000011410	0.9	0.0009431
MEDP1132	3-Carboxypropyltrimethylammonium	ENSMMUG00000055079	0.9	0.0009431
MEDN1092	4-acetoxyphenol	ENSMMUG00000009548	0.9	0.0009431
MEDP1132	3-Carboxypropyltrimethylammonium	ENSMMUG00000006298	0.9	0.0009431
MEDP1132	3-Carboxypropyltrimethylammonium	ENSMMUG00000009682	0.9	0.0009431
MEDN1104	7-ketolithocholic acid	ENSMMUG00000008789	0.9	0.0009431
MEDP1238	Coniferyl acetate	ENSMMUG00000058644	0.9	0.0009431
MEDP1412	Carnitine C13:1	ENSMMUG00000000785	0.9	0.0009431
MEDN1082	8-isoprostaglandin F1α	ENSMMUG00000058644	0.9	0.0009431
MEDP0428	Cholesterol	ENSMMUG00000055481	0.9	0.0009431
MEDP0627	Isonicotinic acid	ENSMMUG00000028716	0.9	0.0009431
MEDN1013	2'-Deoxyadenosine-5'-Monophosphate	ENSMMUG00000020431	0.9	0.0009431
MEDP1444	Octapentaenoic acid	ENSMMUG00000015202	0.9	0.0009431
MEDP0672	Cyclohexylamine	ENSMMUG00000055079	0.9	0.0009431
MEDN1141	Orthocholic acid	ENSMMUG00000002621	0.9	0.0009431
MEDN1129	Erythrose	ENSMMUG00000055226	0.9	0.0009431
MEDP1002	Acetylcholine	ENSMMUG00000009682	0.9	0.0009431
MEDN1113	12-ketolithocholic acid	ENSMMUG00000004362	0.9	0.0009431
MEDP0883	2,4-Dihydroxypteridine	ENSMMUG00000004008	0.9	0.0009431
MEDP1002	Acetylcholine	ENSMMUG00000012031	0.9	0.0009431
MEDP1002	Acetylcholine	ENSMMUG00000055079	0.9	0.0009431
MEDP1412	Carnitine C13:1	ENSMMUG00000050063	0.9	0.0009431
MEDP1002	Acetylcholine	ENSMMUG00000006298	0.9	0.0009431
MEDN1082	8-isoprostaglandin F1α	ENSMMUG00000044273	0.9	0.0009431
MEDP1412	Carnitine C13:1	ENSMMUG00000011042	0.9	0.0009431
MEDN1052	(S) -2-Hydroxyglutaric acid	ENSMMUG00000031944	0.9	0.0009431
MEDN0767	12,13-EpOME [(±)12(13)epoxy-9Z-octadecenoic acid]	ENSMMUG00000042504	0.9	0.0009431
MEDN0007	L-Arginine	ENSMMUG00000055885	0.9	0.0009431
MEDP0296	4-Guanidinobutyric Acid	ENSMMUG00000044500	0.9	0.0009431
MEDN0604	Tetradecanedioic acid	ENSMMUG00000060487	0.9	0.0009431
MEDN0604	Tetradecanedioic acid	ENSMMUG00000060389	0.9	0.0009431
MEDN0533	Xanthosine	ENSMMUG00000018057	0.9	0.0009431
MEDN0301	Caffeic Acid	ENSMMUG00000010769	0.9	0.0009431
MEDN0533	Xanthosine	ENSMMUG00000012031	0.9	0.0009431
MEDN0570	L-Erythrulose	ENSMMUG00000055226	0.9	0.0009431
MEDN0604	Tetradecanedioic acid	ENSMMUG00000048630	0.9	0.0009431
MEDN0375	13-HOTrE [13S-hydroxy-9Z,11E,15Z-octadecatrienoic acid]	ENSMMUG00000042504	0.9	0.0009431
MEDN0533	Xanthosine	ENSMMUG00000017659	0.9	0.0009431
MEDN0368	Lysope 14:0	ENSMMUG00000054200	0.9	0.0009431
MEDN0533	Xanthosine	ENSMMUG00000006298	0.9	0.0009431
MEDN0533	Xanthosine	ENSMMUG00000009682	0.9	0.0009431
MEDN0555	Hydroxyphenyllactic acid	ENSMMUG00000008974	0.9	0.0009431
MEDN0533	Xanthosine	ENSMMUG00000059372	0.9	0.0009431
MEDN0555	Hydroxyphenyllactic acid	ENSMMUG00000045584	0.9	0.0009431
MEDN0533	Xanthosine	ENSMMUG00000022740	0.9	0.0009431
MEDN0012	L-Histidine	ENSMMUG00000015865	0.9	0.0009431
MEDN0368	Lysope 14:0	ENSMMUG00000023416	0.9	0.0009431
MEDN0012	L-Histidine	ENSMMUG00000018592	0.9	0.0009431
MEDN0555	Hydroxyphenyllactic acid	ENSMMUG00000009739	0.9	0.0009431
MEDN0555	Hydroxyphenyllactic acid	ENSMMUG00000018003	0.9	0.0009431
MEDP0672	Cyclohexylamine	ENSMMUG00000013591	0.8984	0.0009942
MEDP0276	Indole-3-Carboxaldehyde	ENSMMUG00000002709	0.8984	0.0009942
MEDP1028	2-Methylpyrazine	ENSMMUG00000002709	0.8984	0.0009942
MW00012680	17alpha,21-Dihydroxypregnenolone	ENSMMUG00000049319	0.8971	0.00104
MEDP1468	D-panthenol	ENSMMUG00000016351	0.8954	0.001099
MEDN1009	3-hydroxyphenylacetic acid	ENSMMUG00000011151	0.8954	0.001099
MEDN0593	D-Malic acid	ENSMMUG00000045351	0.8954	0.001099
MEDP1433	Carnitine ph-C1	ENSMMUG00000015345	0.8954	0.001099
MEDN1013	2'-Deoxyadenosine-5'-Monophosphate	ENSMMUG00000018446	0.8954	0.001099
MEDP0249	Pantothenol	ENSMMUG00000016351	0.8954	0.001099
MEDP0249	Pantothenol	ENSMMUG00000007235	0.8954	0.001099
MEDN1092	4-acetoxyphenol	ENSMMUG00000013443	0.8954	0.001099
MW00163690	[(2R,3S,4S,5R,6R)-3,4,5-trihydroxy-6-[(2R,3R,4S,5S,6R)-3,4,5-trihydroxy-6-(hydroxymethyl)oxan-2-yl]oxyoxan-2-yl]methyl phosphate	ENSMMUG00000002103	0.8954	0.001099
MEDN1017	3-(4-Hydroxyphenyl)-Propionic Acid	ENSMMUG00000005489	0.8954	0.001099
MEDP0125	Choline	ENSMMUG00000036452	0.8954	0.001099
MEDN0042	L-Asparagine Anhydrous	ENSMMUG00000010703	0.8954	0.001099
MW00011662	(R)-8-Acetoxycarvotanacetone	ENSMMUG00000032617	0.8954	0.001099
MEDN0604	Tetradecanedioic acid	ENSMMUG00000050460	0.8954	0.001099
MEDN0406	3-(3-Hydroxyphenyl)Propionate Acid	ENSMMUG00000005489	0.8954	0.001099
MEDN0820	3-Hydroxyglutaric acid	ENSMMUG00000015345	0.8954	0.001099
MEDP1433	Carnitine ph-C1	ENSMMUG00000022248	0.8954	0.001099
MEDP0289	3,4,5-Trimethoxycinnamic Acid	ENSMMUG00000011967	0.8946	0.001127
MEDN0368	Lysope 14:0	ENSMMUG00000004858	0.8908	0.001272
MEDP0289	3,4,5-Trimethoxycinnamic Acid	ENSMMUG00000011627	0.8892	0.001336
MEDN0301	Caffeic Acid	ENSMMUG00000045351	0.887	0.001426
MEDN0533	Xanthosine	ENSMMUG00000005489	0.887	0.001426
MEDN1272	PysoPE 20:2	ENSMMUG00000012561	0.887	0.001426
MW00012680	17alpha,21-Dihydroxypregnenolone	ENSMMUG00000002753	0.887	0.001426
MEDN1271	PysoPE 20:2(2n isomer1)	ENSMMUG00000012561	0.887	0.001426
MEDN0012	L-Histidine	ENSMMUG00000061804	0.887	0.001426
MEDN1082	8-isoprostaglandin F1α	ENSMMUG00000013831	0.8833	0.001591
MEDP0672	Cyclohexylamine	ENSMMUG00000065240	0.8833	0.001591
MEDP1002	Acetylcholine	ENSMMUG00000065240	0.8833	0.001591
MEDN1082	8-isoprostaglandin F1α	ENSMMUG00000013960	0.8833	0.001591
MEDP0672	Cyclohexylamine	ENSMMUG00000001409	0.8833	0.001591
MEDP1002	Acetylcholine	ENSMMUG00000017659	0.8833	0.001591
MEDP0672	Cyclohexylamine	ENSMMUG00000002897	0.8833	0.001591
MEDP0672	Cyclohexylamine	ENSMMUG00000042504	0.8833	0.001591
MEDP1002	Acetylcholine	ENSMMUG00000004949	0.8833	0.001591
MEDN1082	8-isoprostaglandin F1α	ENSMMUG00000060389	0.8833	0.001591
MEDN1017	3-(4-Hydroxyphenyl)-Propionic Acid	ENSMMUG00000015865	0.8833	0.001591
MEDN1082	8-isoprostaglandin F1α	ENSMMUG00000017659	0.8833	0.001591
MEDN1082	8-isoprostaglandin F1α	ENSMMUG00000060487	0.8833	0.001591
MEDN0375	13-HOTrE [13S-hydroxy-9Z,11E,15Z-octadecatrienoic acid]	ENSMMUG00000007680	0.8833	0.001591
MEDP0672	Cyclohexylamine	ENSMMUG00000042299	0.8833	0.001591
MEDP1132	3-Carboxypropyltrimethylammonium	ENSMMUG00000013831	0.8833	0.001591
MEDP0792	PYRROLIDINE	ENSMMUG00000000946	0.8833	0.001591
MEDN1035	13(R)-HODE	ENSMMUG00000042504	0.8833	0.001591
MEDP1002	Acetylcholine	ENSMMUG00000018141	0.8833	0.001591
MEDN0368	Lysope 14:0	ENSMMUG00000018141	0.8833	0.001591
MEDN0368	Lysope 14:0	ENSMMUG00000001571	0.8833	0.001591
MEDN0368	Lysope 14:0	ENSMMUG00000054990	0.8833	0.001591
MEDP1132	3-Carboxypropyltrimethylammonium	ENSMMUG00000004949	0.8833	0.001591
MEDN0368	Lysope 14:0	ENSMMUG00000009739	0.8833	0.001591
MEDN0368	Lysope 14:0	ENSMMUG00000060487	0.8833	0.001591
MEDN0368	Lysope 14:0	ENSMMUG00000060389	0.8833	0.001591
MEDN0368	Lysope 14:0	ENSMMUG00000042299	0.8833	0.001591
MEDN1052	(S) -2-Hydroxyglutaric acid	ENSMMUG00000012963	0.8833	0.001591
MEDP1132	3-Carboxypropyltrimethylammonium	ENSMMUG00000065240	0.8833	0.001591
MEDN0368	Lysope 14:0	ENSMMUG00000013831	0.8833	0.001591
MEDP1083	Oxypurinol	ENSMMUG00000000795	0.8833	0.001591
MEDP1083	Oxypurinol	ENSMMUG00000055964	0.8833	0.001591
MEDP1132	3-Carboxypropyltrimethylammonium	ENSMMUG00000017659	0.8833	0.001591
MEDN1082	8-isoprostaglandin F1α	ENSMMUG00000011401	0.8833	0.001591
MEDN1113	12-ketolithocholic acid	ENSMMUG00000001571	0.8833	0.001591
MEDN0375	13-HOTrE [13S-hydroxy-9Z,11E,15Z-octadecatrienoic acid]	ENSMMUG00000010546	0.8833	0.001591
MEDP1132	3-Carboxypropyltrimethylammonium	ENSMMUG00000042299	0.8833	0.001591
MEDP1028	2-Methylpyrazine	ENSMMUG00000054823	0.8833	0.001591
MEDP1020	4-Hydroxyhippurate	ENSMMUG00000008376	0.8833	0.001591
MEDP1002	Acetylcholine	ENSMMUG00000013831	0.8833	0.001591
MEDN1082	8-isoprostaglandin F1α	ENSMMUG00000056891	0.8833	0.001591
MEDN0593	D-Malic acid	ENSMMUG00000004008	0.8833	0.001591
MEDP1002	Acetylcholine	ENSMMUG00000042299	0.8833	0.001591
MEDP1132	3-Carboxypropyltrimethylammonium	ENSMMUG00000018141	0.8833	0.001591
MEDP0428	Cholesterol	ENSMMUG00000050210	0.8833	0.001591
MEDN0406	3-(3-Hydroxyphenyl)Propionate Acid	ENSMMUG00000015865	0.8833	0.001591
MEDN1312	2-hydroxyphenylacetic acid	ENSMMUG00000055891	0.8833	0.001591
MEDN0533	Xanthosine	ENSMMUG00000042299	0.8833	0.001591
MEDN0570	L-Erythrulose	ENSMMUG00000008376	0.8833	0.001591
MEDN0555	Hydroxyphenyllactic acid	ENSMMUG00000022478	0.8833	0.001591
MEDN1104	7-ketolithocholic acid	ENSMMUG00000054990	0.8833	0.001591
MEDN1104	7-ketolithocholic acid	ENSMMUG00000017385	0.8833	0.001591
MEDN1104	7-ketolithocholic acid	ENSMMUG00000001571	0.8833	0.001591
MEDN1104	7-ketolithocholic acid	ENSMMUG00000008218	0.8833	0.001591
MEDN0533	Xanthosine	ENSMMUG00000002416	0.8833	0.001591
MEDN1113	12-ketolithocholic acid	ENSMMUG00000013707	0.8833	0.001591
MEDN1246	3-(pyrazol-1-yl) -L-alanine	ENSMMUG00000042504	0.8833	0.001591
MEDN1246	3-(pyrazol-1-yl) -L-alanine	ENSMMUG00000038768	0.8833	0.001591
MEDN1315	4-Hydroxy-3-methylbenzoic acid	ENSMMUG00000055891	0.8833	0.001591
MEDN1213	2-(4-hydroxyphenyl) propionate	ENSMMUG00000050210	0.8833	0.001591
MEDN0555	Hydroxyphenyllactic acid	ENSMMUG00000010626	0.8833	0.001591
MEDN1113	12-ketolithocholic acid	ENSMMUG00000001782	0.8833	0.001591
MEDN1141	Orthocholic acid	ENSMMUG00000007405	0.8833	0.001591
MEDN1113	12-ketolithocholic acid	ENSMMUG00000007740	0.8833	0.001591
MEDN1113	12-ketolithocholic acid	ENSMMUG00000042208	0.8833	0.001591
MEDN0555	Hydroxyphenyllactic acid	ENSMMUG00000020370	0.8833	0.001591
MEDN0555	Hydroxyphenyllactic acid	ENSMMUG00000056891	0.8833	0.001591
MEDN0555	Hydroxyphenyllactic acid	ENSMMUG00000057793	0.8833	0.001591
MEDN0555	Hydroxyphenyllactic acid	ENSMMUG00000019345	0.8833	0.001591
MEDN1129	Erythrose	ENSMMUG00000008376	0.8833	0.001591
MEDN1113	12-ketolithocholic acid	ENSMMUG00000054990	0.8833	0.001591
MEDN1113	12-ketolithocholic acid	ENSMMUG00000017385	0.8833	0.001591
MEDN1213	2-(4-hydroxyphenyl) propionate	ENSMMUG00000009548	0.8833	0.001591
MEDN1082	8-isoprostaglandin F1α	ENSMMUG00000008974	0.8833	0.001591
MEDP0062	N6-Acetyl-L-Lysine	ENSMMUG00000008376	0.8833	0.001591
MEDN1104	7-ketolithocholic acid	ENSMMUG00000042208	0.8833	0.001591
MEDP0672	Cyclohexylamine	ENSMMUG00000052674	0.8833	0.001591
MEDN1092	4-acetoxyphenol	ENSMMUG00000012132	0.8833	0.001591
MEDP0672	Cyclohexylamine	ENSMMUG00000039169	0.8833	0.001591
MEDP0587	N-Alpha-acetyllysine	ENSMMUG00000050210	0.8833	0.001591
MEDN1092	4-acetoxyphenol	ENSMMUG00000012031	0.8833	0.001591
MEDN1092	4-acetoxyphenol	ENSMMUG00000013634	0.8833	0.001591
MEDP0587	N-Alpha-acetyllysine	ENSMMUG00000008376	0.8833	0.001591
MEDP0430	2-Aminoadipic Acid	ENSMMUG00000062650	0.8833	0.001591
MEDP0429	Punicic Acid	ENSMMUG00000042504	0.8833	0.001591
MEDN0478	Aminomalonic Acid	ENSMMUG00000004008	0.8833	0.001591
MEDP1238	Coniferyl acetate	ENSMMUG00000011401	0.8833	0.001591
MEDN0533	Xanthosine	ENSMMUG00000058644	0.8833	0.001591
MEDP0062	N6-Acetyl-L-Lysine	ENSMMUG00000050210	0.8833	0.001591
MEDP0428	Cholesterol	ENSMMUG00000000795	0.8833	0.001591
MEDP0428	Cholesterol	ENSMMUG00000055079	0.8833	0.001591
MEDP0428	Cholesterol	ENSMMUG00000062326	0.8833	0.001591
MEDP0379	3-Hydroxyhippuric Acid	ENSMMUG00000008376	0.8833	0.001591
MEDN0533	Xanthosine	ENSMMUG00000039562	0.8833	0.001591
MEDP0296	4-Guanidinobutyric Acid	ENSMMUG00000014205	0.8833	0.001591
MEDN1092	4-acetoxyphenol	ENSMMUG00000009682	0.8833	0.001591
MEDP0276	Indole-3-Carboxaldehyde	ENSMMUG00000042176	0.8833	0.001591
MEDP0276	Indole-3-Carboxaldehyde	ENSMMUG00000010546	0.8833	0.001591
MEDN1092	4-acetoxyphenol	ENSMMUG00000055481	0.8833	0.001591
MEDN1104	7-ketolithocholic acid	ENSMMUG00000013707	0.8833	0.001591
MEDN1104	7-ketolithocholic acid	ENSMMUG00000001782	0.8833	0.001591
MEDN1104	7-ketolithocholic acid	ENSMMUG00000007740	0.8833	0.001591
MEDN0533	Xanthosine	ENSMMUG00000015865	0.8833	0.001591
MEDP1238	Coniferyl acetate	ENSMMUG00000056891	0.8833	0.001591
MEDN1113	12-ketolithocholic acid	ENSMMUG00000008218	0.8833	0.001591
MEDN0301	Caffeic Acid	ENSMMUG00000058313	0.8833	0.001591
MW00153069	L-Ribulose 5-phosphate	ENSMMUG00000055885	0.8833	0.001591
MEDP1433	Carnitine ph-C1	ENSMMUG00000027090	0.8833	0.001591
MW00153069	L-Ribulose 5-phosphate	ENSMMUG00000055891	0.8833	0.001591
MEDP1412	Carnitine C13:1	ENSMMUG00000020370	0.8833	0.001591
MEDN0826	3-(3-Hydroxyphenyl)-3-hydroxypropanoic acid	ENSMMUG00000008376	0.8833	0.001591
MW00161064	5-amino-4,5-dioxopentanoate	ENSMMUG00000013707	0.8833	0.001591
MEDP1412	Carnitine C13:1	ENSMMUG00000014204	0.8833	0.001591
MW00161064	5-amino-4,5-dioxopentanoate	ENSMMUG00000018057	0.8833	0.001591
MEDP1412	Carnitine C13:1	ENSMMUG00000013554	0.8833	0.001591
MEDN1013	2'-Deoxyadenosine-5'-Monophosphate	ENSMMUG00000044273	0.8833	0.001591
MEDP1412	Carnitine C13:1	ENSMMUG00000005207	0.8833	0.001591
MW00161064	5-amino-4,5-dioxopentanoate	ENSMMUG00000061689	0.8833	0.001591
MEDP1412	Carnitine C13:1	ENSMMUG00000005181	0.8833	0.001591
MW00161064	5-amino-4,5-dioxopentanoate	ENSMMUG00000026872	0.8833	0.001591
MEDN0604	Tetradecanedioic acid	ENSMMUG00000016974	0.8833	0.001591
MW00161064	5-amino-4,5-dioxopentanoate	ENSMMUG00000040771	0.8833	0.001591
MEDP1412	Carnitine C13:1	ENSMMUG00000009077	0.8833	0.001591
MEDN1013	2'-Deoxyadenosine-5'-Monophosphate	ENSMMUG00000057793	0.8833	0.001591
MW00161064	5-amino-4,5-dioxopentanoate	ENSMMUG00000002375	0.8833	0.001591
MEDN1009	3-hydroxyphenylacetic acid	ENSMMUG00000049881	0.8833	0.001591
MEDN0140	Xanthine	ENSMMUG00000059372	0.8833	0.001591
MEDP1433	Carnitine ph-C1	ENSMMUG00000002897	0.8833	0.001591
MEDN0042	L-Asparagine Anhydrous	ENSMMUG00000008376	0.8833	0.001591
MEDN0837	N-Methyl-L-Glutamate	ENSMMUG00000008789	0.8833	0.001591
MW00012680	17alpha,21-Dihydroxypregnenolone	ENSMMUG00000040771	0.8833	0.001591
MW00011662	(R)-8-Acetoxycarvotanacetone	ENSMMUG00000003718	0.8833	0.001591
MW00012680	17alpha,21-Dihydroxypregnenolone	ENSMMUG00000055226	0.8833	0.001591
MEDN0837	N-Methyl-L-Glutamate	ENSMMUG00000045584	0.8833	0.001591
MEDN0042	L-Asparagine Anhydrous	ENSMMUG00000000521	0.8833	0.001591
MW00011662	(R)-8-Acetoxycarvotanacetone	ENSMMUG00000000795	0.8833	0.001591
MW00011662	(R)-8-Acetoxycarvotanacetone	ENSMMUG00000055892	0.8833	0.001591
MEDN0837	N-Methyl-L-Glutamate	ENSMMUG00000017906	0.8833	0.001591
MW00161064	5-amino-4,5-dioxopentanoate	ENSMMUG00000022922	0.8833	0.001591
MW00011662	(R)-8-Acetoxycarvotanacetone	ENSMMUG00000012132	0.8833	0.001591
MW00012680	17alpha,21-Dihydroxypregnenolone	ENSMMUG00000012278	0.8833	0.001591
MEDP1238	Coniferyl acetate	ENSMMUG00000013960	0.8833	0.001591
MW00012680	17alpha,21-Dihydroxypregnenolone	ENSMMUG00000002810	0.8833	0.001591
MEDN0604	Tetradecanedioic acid	ENSMMUG00000014204	0.8833	0.001591
MW00012680	17alpha,21-Dihydroxypregnenolone	ENSMMUG00000041076	0.8833	0.001591
MEDN0042	L-Asparagine Anhydrous	ENSMMUG00000012132	0.8833	0.001591
MW00012680	17alpha,21-Dihydroxypregnenolone	ENSMMUG00000015158	0.8833	0.001591
MEDN0604	Tetradecanedioic acid	ENSMMUG00000013554	0.8833	0.001591
MEDP1433	Carnitine ph-C1	ENSMMUG00000038768	0.8833	0.001591
MW00012680	17alpha,21-Dihydroxypregnenolone	ENSMMUG00000003718	0.8833	0.001591
MW00161064	5-amino-4,5-dioxopentanoate	ENSMMUG00000055621	0.8833	0.001591
MEDN0837	N-Methyl-L-Glutamate	ENSMMUG00000019762	0.8833	0.001591
MEDN0368	Lysope 14:0	ENSMMUG00000001782	0.8833	0.001591
MEDP1238	Coniferyl acetate	ENSMMUG00000060389	0.8833	0.001591
MEDN1013	2'-Deoxyadenosine-5'-Monophosphate	ENSMMUG00000060276	0.8833	0.001591
MEDN0368	Lysope 14:0	ENSMMUG00000011401	0.8833	0.001591
MW00161064	5-amino-4,5-dioxopentanoate	ENSMMUG00000041076	0.8833	0.001591
MEDN0368	Lysope 14:0	ENSMMUG00000015106	0.8833	0.001591
MEDN0368	Lysope 14:0	ENSMMUG00000054823	0.8833	0.001591
MW00170640	12-Oxo-2,3-dinor-10,15-phytodienoic acid	ENSMMUG00000018141	0.8833	0.001591
MEDP1238	Coniferyl acetate	ENSMMUG00000013831	0.8833	0.001591
MEDP1394	Carnitine C15:DC	ENSMMUG00000015158	0.8833	0.001591
MEDP1238	Coniferyl acetate	ENSMMUG00000008974	0.8833	0.001591
MEDP1238	Coniferyl acetate	ENSMMUG00000060487	0.8833	0.001591
MEDN1013	2'-Deoxyadenosine-5'-Monophosphate	ENSMMUG00000019345	0.8833	0.001591
MEDP1238	Coniferyl acetate	ENSMMUG00000017659	0.8833	0.001591
MEDN1013	2'-Deoxyadenosine-5'-Monophosphate	ENSMMUG00000055621	0.8833	0.001591
MEDP0115	1,4-Dihydro-1-Methyl-4-Oxo-3-Pyridinecarboxamide	ENSMMUG00000051567	0.8824	0.001635
MEDP0672	Cyclohexylamine	ENSMMUG00000001721	0.8824	0.001635
MEDN1092	4-acetoxyphenol	ENSMMUG00000004858	0.8824	0.001635
MEDN1092	4-acetoxyphenol	ENSMMUG00000013591	0.8815	0.001677
MEDP0249	Pantothenol	ENSMMUG00000002709	0.8815	0.001677
MEDP0289	3,4,5-Trimethoxycinnamic Acid	ENSMMUG00000056461	0.88	0.001748
MEDN0826	3-(3-Hydroxyphenyl)-3-hydroxypropanoic acid	ENSMMUG00000032617	0.8787	0.001816
MEDP0379	3-Hydroxyhippuric Acid	ENSMMUG00000010703	0.8787	0.001816
MEDP0672	Cyclohexylamine	ENSMMUG00000007235	0.8787	0.001816
MEDN0826	3-(3-Hydroxyphenyl)-3-hydroxypropanoic acid	ENSMMUG00000056461	0.8787	0.001816
MEDP1002	Acetylcholine	ENSMMUG00000012561	0.8787	0.001816
MEDN1009	3-hydroxyphenylacetic acid	ENSMMUG00000013443	0.8787	0.001816
MEDP1444	Octapentaenoic acid	ENSMMUG00000002103	0.8787	0.001816
MEDP1083	Oxypurinol	ENSMMUG00000010703	0.8787	0.001816
MW00011662	(R)-8-Acetoxycarvotanacetone	ENSMMUG00000054769	0.8787	0.001816
MEDN1315	4-Hydroxy-3-methylbenzoic acid	ENSMMUG00000004413	0.8787	0.001816
MEDN1312	2-hydroxyphenylacetic acid	ENSMMUG00000004413	0.8787	0.001816
MEDN0375	13-HOTrE [13S-hydroxy-9Z,11E,15Z-octadecatrienoic acid]	ENSMMUG00000001713	0.8787	0.001816
MEDP1083	Oxypurinol	ENSMMUG00000013443	0.8787	0.001816
MEDP1132	3-Carboxypropyltrimethylammonium	ENSMMUG00000012561	0.8787	0.001816
MW00012680	17alpha,21-Dihydroxypregnenolone	ENSMMUG00000003486	0.8787	0.001816
MEDP1083	Oxypurinol	ENSMMUG00000004413	0.8787	0.001816
MEDP0276	Indole-3-Carboxaldehyde	ENSMMUG00000007235	0.8787	0.001816
MEDP1020	4-Hydroxyhippurate	ENSMMUG00000010703	0.8787	0.001816
MEDP0627	Isonicotinic acid	ENSMMUG00000045351	0.8787	0.001816
MEDP1028	2-Methylpyrazine	ENSMMUG00000007235	0.8787	0.001816
MEDP1028	2-Methylpyrazine	ENSMMUG00000013443	0.8787	0.001816
MEDN0007	L-Arginine	ENSMMUG00000003238	0.8787	0.001816
MEDP0289	3,4,5-Trimethoxycinnamic Acid	ENSMMUG00000052895	0.8766	0.001925
MEDP0296	4-Guanidinobutyric Acid	ENSMMUG00000004858	0.874	0.002064
MEDN1013	2'-Deoxyadenosine-5'-Monophosphate	ENSMMUG00000051532	0.8704	0.002269
MEDN1017	3-(4-Hydroxyphenyl)-Propionic Acid	ENSMMUG00000017759	0.8703	0.002274
MEDP1132	3-Carboxypropyltrimethylammonium	ENSMMUG00000002753	0.8703	0.002274
MEDP1132	3-Carboxypropyltrimethylammonium	ENSMMUG00000003486	0.8703	0.002274
MEDN1312	2-hydroxyphenylacetic acid	ENSMMUG00000036452	0.8703	0.002274
MEDN1213	2-(4-hydroxyphenyl) propionate	ENSMMUG00000054769	0.8703	0.002274
MW00012680	17alpha,21-Dihydroxypregnenolone	ENSMMUG00000032243	0.8703	0.002274
MEDN1315	4-Hydroxy-3-methylbenzoic acid	ENSMMUG00000036452	0.8703	0.002274
MEDP1002	Acetylcholine	ENSMMUG00000015838	0.8703	0.002274
MW00161064	5-amino-4,5-dioxopentanoate	ENSMMUG00000015345	0.8703	0.002274
MEDN0604	Tetradecanedioic acid	ENSMMUG00000011627	0.8703	0.002274
MEDP1455	MG(20:4)isomer	ENSMMUG00000015345	0.8703	0.002274
MEDP1002	Acetylcholine	ENSMMUG00000003486	0.8703	0.002274
MEDP1002	Acetylcholine	ENSMMUG00000002753	0.8703	0.002274
MEDP0672	Cyclohexylamine	ENSMMUG00000011607	0.8703	0.002274
MEDP1455	MG(20:4)isomer	ENSMMUG00000054742	0.8703	0.002274
MEDN0767	12,13-EpOME [(±)12(13)epoxy-9Z-octadecenoic acid]	ENSMMUG00000054742	0.8703	0.002274
MEDN0406	3-(3-Hydroxyphenyl)Propionate Acid	ENSMMUG00000017759	0.8703	0.002274
MEDN0783	9,10-EpOME [(±)9,10-epoxy-12Z-octadecenoic acid]	ENSMMUG00000054742	0.8703	0.002274
MEDP1455	MG(20:4)isomer	ENSMMUG00000007235	0.8703	0.002274
MEDP1132	3-Carboxypropyltrimethylammonium	ENSMMUG00000015838	0.8703	0.002274
MEDP1385	Carnitine C17:1:DC	ENSMMUG00000011967	0.8703	0.002274
MEDP1410	Carnitine C11:DC	ENSMMUG00000051827	0.8677	0.00243
MEDP1414	Carnitine C12:1	ENSMMUG00000051827	0.8677	0.00243
MEDP1409	Carnitine C12-OH	ENSMMUG00000051827	0.8677	0.00243
MEDN0555	Hydroxyphenyllactic acid	ENSMMUG00000001571	0.8667	0.002495
MEDP0115	1,4-Dihydro-1-Methyl-4-Oxo-3-Pyridinecarboxamide	ENSMMUG00000009548	0.8667	0.002495
MEDN0555	Hydroxyphenyllactic acid	ENSMMUG00000054990	0.8667	0.002495
MEDN0555	Hydroxyphenyllactic acid	ENSMMUG00000058791	0.8667	0.002495
MEDP0151	2-Hydroxy-6-Aminopurine	ENSMMUG00000055145	0.8667	0.002495
MEDP0151	2-Hydroxy-6-Aminopurine	ENSMMUG00000004015	0.8667	0.002495
MEDP0151	2-Hydroxy-6-Aminopurine	ENSMMUG00000013707	0.8667	0.002495
MEDN1129	Erythrose	ENSMMUG00000053106	0.8667	0.002495
MW00170640	12-Oxo-2,3-dinor-10,15-phytodienoic acid	ENSMMUG00000011230	0.8667	0.002495
MW00012680	17alpha,21-Dihydroxypregnenolone	ENSMMUG00000000521	0.8667	0.002495
MEDP0115	1,4-Dihydro-1-Methyl-4-Oxo-3-Pyridinecarboxamide	ENSMMUG00000050210	0.8667	0.002495
MEDP0115	1,4-Dihydro-1-Methyl-4-Oxo-3-Pyridinecarboxamide	ENSMMUG00000014205	0.8667	0.002495
MEDN0533	Xanthosine	ENSMMUG00000052674	0.8667	0.002495
MEDN0533	Xanthosine	ENSMMUG00000005181	0.8667	0.002495
MEDP0115	1,4-Dihydro-1-Methyl-4-Oxo-3-Pyridinecarboxamide	ENSMMUG00000055964	0.8667	0.002495
MW00012680	17alpha,21-Dihydroxypregnenolone	ENSMMUG00000022922	0.8667	0.002495
MEDP0115	1,4-Dihydro-1-Methyl-4-Oxo-3-Pyridinecarboxamide	ENSMMUG00000015106	0.8667	0.002495
MW00170640	12-Oxo-2,3-dinor-10,15-phytodienoic acid	ENSMMUG00000009548	0.8667	0.002495
MEDN0555	Hydroxyphenyllactic acid	ENSMMUG00000048424	0.8667	0.002495
MEDN0533	Xanthosine	ENSMMUG00000011410	0.8667	0.002495
MEDN1271	PysoPE 20:2(2n isomer1)	ENSMMUG00000018141	0.8667	0.002495
MEDN1271	PysoPE 20:2(2n isomer1)	ENSMMUG00000012963	0.8667	0.002495
MEDN1271	PysoPE 20:2(2n isomer1)	ENSMMUG00000042299	0.8667	0.002495
MEDN1141	Orthocholic acid	ENSMMUG00000054990	0.8667	0.002495
MEDN0012	L-Histidine	ENSMMUG00000001409	0.8667	0.002495
MEDN1271	PysoPE 20:2(2n isomer1)	ENSMMUG00000004949	0.8667	0.002495
MEDN1141	Orthocholic acid	ENSMMUG00000001571	0.8667	0.002495
MW00161064	5-amino-4,5-dioxopentanoate	ENSMMUG00000059372	0.8667	0.002495
MEDN1141	Orthocholic acid	ENSMMUG00000021024	0.8667	0.002495
MEDN1246	3-(pyrazol-1-yl) -L-alanine	ENSMMUG00000039169	0.8667	0.002495
MW00161064	5-amino-4,5-dioxopentanoate	ENSMMUG00000016887	0.8667	0.002495
MEDN1141	Orthocholic acid	ENSMMUG00000009739	0.8667	0.002495
MEDN1213	2-(4-hydroxyphenyl) propionate	ENSMMUG00000013960	0.8667	0.002495
MW00161064	5-amino-4,5-dioxopentanoate	ENSMMUG00000002416	0.8667	0.002495
MW00161064	5-amino-4,5-dioxopentanoate	ENSMMUG00000005046	0.8667	0.002495
MW00155709	Phe Val His Arg	ENSMMUG00000044273	0.8667	0.002495
MEDN1129	Erythrose	ENSMMUG00000048630	0.8667	0.002495
MEDN0555	Hydroxyphenyllactic acid	ENSMMUG00000001782	0.8667	0.002495
MEDN1141	Orthocholic acid	ENSMMUG00000005209	0.8667	0.002495
MEDN0533	Xanthosine	ENSMMUG00000057811	0.8667	0.002495
MW00163690	[(2R,3S,4S,5R,6R)-3,4,5-trihydroxy-6-[(2R,3R,4S,5S,6R)-3,4,5-trihydroxy-6-(hydroxymethyl)oxan-2-yl]oxyoxan-2-yl]methyl phosphate	ENSMMUG00000026872	0.8667	0.002495
MEDN1272	PysoPE 20:2	ENSMMUG00000018141	0.8667	0.002495
MW00012680	17alpha,21-Dihydroxypregnenolone	ENSMMUG00000020050	0.8667	0.002495
MEDN1141	Orthocholic acid	ENSMMUG00000001782	0.8667	0.002495
MEDN0018	L-Serine	ENSMMUG00000018592	0.8667	0.002495
MEDN1272	PysoPE 20:2	ENSMMUG00000012963	0.8667	0.002495
MW00117293	1'-hydroxytriazolam	ENSMMUG00000007742	0.8667	0.002495
MEDN1272	PysoPE 20:2	ENSMMUG00000042299	0.8667	0.002495
MW00117293	1'-hydroxytriazolam	ENSMMUG00000042946	0.8667	0.002495
MW00117293	1'-hydroxytriazolam	ENSMMUG00000016367	0.8667	0.002495
MW00117293	1'-hydroxytriazolam	ENSMMUG00000011620	0.8667	0.002495
MEDN0012	L-Histidine	ENSMMUG00000038768	0.8667	0.002495
MEDN0555	Hydroxyphenyllactic acid	ENSMMUG00000058313	0.8667	0.002495
MEDN1272	PysoPE 20:2	ENSMMUG00000004949	0.8667	0.002495
MW00012680	17alpha,21-Dihydroxypregnenolone	ENSMMUG00000044500	0.8667	0.002495
MEDP1238	Coniferyl acetate	ENSMMUG00000022740	0.8667	0.002495
MEDN0140	Xanthine	ENSMMUG00000029822	0.8667	0.002495
MEDP0276	Indole-3-Carboxaldehyde	ENSMMUG00000049881	0.8667	0.002495
MEDP1083	Oxypurinol	ENSMMUG00000013960	0.8667	0.002495
MEDP1083	Oxypurinol	ENSMMUG00000029822	0.8667	0.002495
MEDN0301	Caffeic Acid	ENSMMUG00000028716	0.8667	0.002495
MEDP1083	Oxypurinol	ENSMMUG00000008376	0.8667	0.002495
MEDP1412	Carnitine C13:1	ENSMMUG00000055226	0.8667	0.002495
MEDP1412	Carnitine C13:1	ENSMMUG00000005046	0.8667	0.002495
MEDP1412	Carnitine C13:1	ENSMMUG00000055892	0.8667	0.002495
MEDP1412	Carnitine C13:1	ENSMMUG00000016367	0.8667	0.002495
MEDP1002	Acetylcholine	ENSMMUG00000004564	0.8667	0.002495
MEDP1394	Carnitine C15:DC	ENSMMUG00000012278	0.8667	0.002495
MEDP1002	Acetylcholine	ENSMMUG00000054255	0.8667	0.002495
MEDP1412	Carnitine C13:1	ENSMMUG00000009845	0.8667	0.002495
MEDP1002	Acetylcholine	ENSMMUG00000057811	0.8667	0.002495
MEDP1002	Acetylcholine	ENSMMUG00000029822	0.8667	0.002495
MEDN0375	13-HOTrE [13S-hydroxy-9Z,11E,15Z-octadecatrienoic acid]	ENSMMUG00000000262	0.8667	0.002495
MEDP1002	Acetylcholine	ENSMMUG00000019345	0.8667	0.002495
MEDP1002	Acetylcholine	ENSMMUG00000002375	0.8667	0.002495
MEDN0375	13-HOTrE [13S-hydroxy-9Z,11E,15Z-octadecatrienoic acid]	ENSMMUG00000016367	0.8667	0.002495
MEDP1002	Acetylcholine	ENSMMUG00000057793	0.8667	0.002495
MEDP1002	Acetylcholine	ENSMMUG00000055145	0.8667	0.002495
MEDP1002	Acetylcholine	ENSMMUG00000055621	0.8667	0.002495
MEDP1412	Carnitine C13:1	ENSMMUG00000000382	0.8667	0.002495
MEDP1394	Carnitine C15:DC	ENSMMUG00000044500	0.8667	0.002495
MEDP1276	Guanine	ENSMMUG00000055145	0.8667	0.002495
MEDP1238	Coniferyl acetate	ENSMMUG00000057811	0.8667	0.002495
MEDP1238	Coniferyl acetate	ENSMMUG00000007742	0.8667	0.002495
MEDP1238	Coniferyl acetate	ENSMMUG00000015865	0.8667	0.002495
MEDN0368	Lysope 14:0	ENSMMUG00000000262	0.8667	0.002495
MEDP1211	N-acetylpyrrolidine	ENSMMUG00000015865	0.8667	0.002495
MEDP1132	3-Carboxypropyltrimethylammonium	ENSMMUG00000004564	0.8667	0.002495
MEDP1132	3-Carboxypropyltrimethylammonium	ENSMMUG00000054255	0.8667	0.002495
MEDP1132	3-Carboxypropyltrimethylammonium	ENSMMUG00000055621	0.8667	0.002495
MEDN0368	Lysope 14:0	ENSMMUG00000057811	0.8667	0.002495
MEDP1132	3-Carboxypropyltrimethylammonium	ENSMMUG00000058644	0.8667	0.002495
MEDP1132	3-Carboxypropyltrimethylammonium	ENSMMUG00000057811	0.8667	0.002495
MEDP1132	3-Carboxypropyltrimethylammonium	ENSMMUG00000029822	0.8667	0.002495
MEDN0368	Lysope 14:0	ENSMMUG00000012963	0.8667	0.002495
MEDP1132	3-Carboxypropyltrimethylammonium	ENSMMUG00000019345	0.8667	0.002495
MEDP1132	3-Carboxypropyltrimethylammonium	ENSMMUG00000002375	0.8667	0.002495
MEDP1276	Guanine	ENSMMUG00000013707	0.8667	0.002495
MEDP1276	Guanine	ENSMMUG00000004015	0.8667	0.002495
MEDP1132	3-Carboxypropyltrimethylammonium	ENSMMUG00000057793	0.8667	0.002495
MEDN0368	Lysope 14:0	ENSMMUG00000064701	0.8667	0.002495
MEDP1132	3-Carboxypropyltrimethylammonium	ENSMMUG00000055145	0.8667	0.002495
MEDP1238	Coniferyl acetate	ENSMMUG00000059372	0.8667	0.002495
MW00012680	17alpha,21-Dihydroxypregnenolone	ENSMMUG00000061689	0.8667	0.002495
MEDP1002	Acetylcholine	ENSMMUG00000058644	0.8667	0.002495
MEDP0883	2,4-Dihydroxypteridine	ENSMMUG00000013554	0.8667	0.002495
MEDP0429	Punicic Acid	ENSMMUG00000007680	0.8667	0.002495
MEDP0428	Cholesterol	ENSMMUG00000014891	0.8667	0.002495
MEDP1468	D-panthenol	ENSMMUG00000018141	0.8667	0.002495
MEDN0533	Xanthosine	ENSMMUG00000044273	0.8667	0.002495
MEDP1498	8-Azaguanine	ENSMMUG00000018003	0.8667	0.002495
MEDP1498	8-Azaguanine	ENSMMUG00000000785	0.8667	0.002495
MEDP1498	8-Azaguanine	ENSMMUG00000061716	0.8667	0.002495
MEDP0428	Cholesterol	ENSMMUG00000065240	0.8667	0.002495
MEDP1498	8-Azaguanine	ENSMMUG00000053106	0.8667	0.002495
MEDP1455	MG(20:4)isomer	ENSMMUG00000038768	0.8667	0.002495
MEDN0533	Xanthosine	ENSMMUG00000011401	0.8667	0.002495
MEDP1498	8-Azaguanine	ENSMMUG00000011980	0.8667	0.002495
MEDP0296	4-Guanidinobutyric Acid	ENSMMUG00000000901	0.8667	0.002495
MEDP0296	4-Guanidinobutyric Acid	ENSMMUG00000015158	0.8667	0.002495
MEDP0296	4-Guanidinobutyric Acid	ENSMMUG00000022255	0.8667	0.002495
MEDN0533	Xanthosine	ENSMMUG00000053083	0.8667	0.002495
MEDP0296	4-Guanidinobutyric Acid	ENSMMUG00000044229	0.8667	0.002495
MEDP0296	4-Guanidinobutyric Acid	ENSMMUG00000062650	0.8667	0.002495
MW00170640	12-Oxo-2,3-dinor-10,15-phytodienoic acid	ENSMMUG00000050210	0.8667	0.002495
MW00012680	17alpha,21-Dihydroxypregnenolone	ENSMMUG00000012132	0.8667	0.002495
MEDP1498	8-Azaguanine	ENSMMUG00000002376	0.8667	0.002495
MEDP0883	2,4-Dihydroxypteridine	ENSMMUG00000014204	0.8667	0.002495
MEDP1455	MG(20:4)isomer	ENSMMUG00000002897	0.8667	0.002495
MEDP0672	Cyclohexylamine	ENSMMUG00000002375	0.8667	0.002495
MEDN0375	13-HOTrE [13S-hydroxy-9Z,11E,15Z-octadecatrienoic acid]	ENSMMUG00000002416	0.8667	0.002495
MEDP0883	2,4-Dihydroxypteridine	ENSMMUG00000005209	0.8667	0.002495
MEDP1433	Carnitine ph-C1	ENSMMUG00000015865	0.8667	0.002495
MEDP0685	Methylcysteine	ENSMMUG00000004008	0.8667	0.002495
MEDP0685	Methylcysteine	ENSMMUG00000028716	0.8667	0.002495
MEDP1433	Carnitine ph-C1	ENSMMUG00000061689	0.8667	0.002495
MEDP0672	Cyclohexylamine	ENSMMUG00000004564	0.8667	0.002495
MEDP0672	Cyclohexylamine	ENSMMUG00000054255	0.8667	0.002495
MEDP0672	Cyclohexylamine	ENSMMUG00000045944	0.8667	0.002495
MEDP0672	Cyclohexylamine	ENSMMUG00000058644	0.8667	0.002495
MEDP1433	Carnitine ph-C1	ENSMMUG00000065240	0.8667	0.002495
MEDP0672	Cyclohexylamine	ENSMMUG00000000795	0.8667	0.002495
MEDP0672	Cyclohexylamine	ENSMMUG00000011410	0.8667	0.002495
MEDP0672	Cyclohexylamine	ENSMMUG00000042176	0.8667	0.002495
MEDP1444	Octapentaenoic acid	ENSMMUG00000015865	0.8667	0.002495
MEDN0406	3-(3-Hydroxyphenyl)Propionate Acid	ENSMMUG00000018057	0.8667	0.002495
MEDP1444	Octapentaenoic acid	ENSMMUG00000000521	0.8667	0.002495
MEDP1444	Octapentaenoic acid	ENSMMUG00000041076	0.8667	0.002495
MEDP1444	Octapentaenoic acid	ENSMMUG00000000382	0.8667	0.002495
MEDN0140	Xanthine	ENSMMUG00000003718	0.8667	0.002495
MEDP1433	Carnitine ph-C1	ENSMMUG00000022922	0.8667	0.002495
MEDN0375	13-HOTrE [13S-hydroxy-9Z,11E,15Z-octadecatrienoic acid]	ENSMMUG00000058644	0.8667	0.002495
MEDN0783	9,10-EpOME [(±)9,10-epoxy-12Z-octadecenoic acid]	ENSMMUG00000010546	0.8667	0.002495
MEDN1013	2'-Deoxyadenosine-5'-Monophosphate	ENSMMUG00000017659	0.8667	0.002495
MEDN0604	Tetradecanedioic acid	ENSMMUG00000007742	0.8667	0.002495
MEDN1009	3-hydroxyphenylacetic acid	ENSMMUG00000055891	0.8667	0.002495
MEDN0837	N-Methyl-L-Glutamate	ENSMMUG00000056744	0.8667	0.002495
MEDN1017	3-(4-Hydroxyphenyl)-Propionic Acid	ENSMMUG00000018057	0.8667	0.002495
MEDN1113	12-ketolithocholic acid	ENSMMUG00000045584	0.8667	0.002495
MEDN1104	7-ketolithocholic acid	ENSMMUG00000045584	0.8667	0.002495
MEDN1009	3-hydroxyphenylacetic acid	ENSMMUG00000012963	0.8667	0.002495
MEDN1092	4-acetoxyphenol	ENSMMUG00000005870	0.8667	0.002495
MEDN0604	Tetradecanedioic acid	ENSMMUG00000017385	0.8667	0.002495
MEDN1082	8-isoprostaglandin F1α	ENSMMUG00000007742	0.8667	0.002495
MEDN1082	8-isoprostaglandin F1α	ENSMMUG00000015865	0.8667	0.002495
MEDN1082	8-isoprostaglandin F1α	ENSMMUG00000059372	0.8667	0.002495
MEDN0820	3-Hydroxyglutaric acid	ENSMMUG00000013032	0.8667	0.002495
MEDN0555	Hydroxyphenyllactic acid	ENSMMUG00000060487	0.8667	0.002495
MEDN1092	4-acetoxyphenol	ENSMMUG00000021024	0.8667	0.002495
MEDN1013	2'-Deoxyadenosine-5'-Monophosphate	ENSMMUG00000052713	0.8667	0.002495
MEDN0604	Tetradecanedioic acid	ENSMMUG00000050437	0.8667	0.002495
MEDN1013	2'-Deoxyadenosine-5'-Monophosphate	ENSMMUG00000027090	0.8667	0.002495
MEDN0570	L-Erythrulose	ENSMMUG00000053106	0.8667	0.002495
MEDN1113	12-ketolithocholic acid	ENSMMUG00000020212	0.8667	0.002495
MEDN1092	4-acetoxyphenol	ENSMMUG00000011042	0.8667	0.002495
MEDN1052	(S) -2-Hydroxyglutaric acid	ENSMMUG00000011230	0.8667	0.002495
MEDN0593	D-Malic acid	ENSMMUG00000050996	0.8667	0.002495
MEDN0555	Hydroxyphenyllactic acid	ENSMMUG00000060389	0.8667	0.002495
MEDN0555	Hydroxyphenyllactic acid	ENSMMUG00000004564	0.8667	0.002495
MEDN0570	L-Erythrulose	ENSMMUG00000048630	0.8667	0.002495
MEDN1013	2'-Deoxyadenosine-5'-Monophosphate	ENSMMUG00000015865	0.8667	0.002495
MEDN1113	12-ketolithocholic acid	ENSMMUG00000015202	0.8667	0.002495
MEDN1092	4-acetoxyphenol	ENSMMUG00000013960	0.8667	0.002495
MEDN0767	12,13-EpOME [(±)12(13)epoxy-9Z-octadecenoic acid]	ENSMMUG00000039169	0.8667	0.002495
MEDN1082	8-isoprostaglandin F1α	ENSMMUG00000022740	0.8667	0.002495
MEDN1009	3-hydroxyphenylacetic acid	ENSMMUG00000054823	0.8667	0.002495
MEDN0783	9,10-EpOME [(±)9,10-epoxy-12Z-octadecenoic acid]	ENSMMUG00000039169	0.8667	0.002495
MEDN1013	2'-Deoxyadenosine-5'-Monophosphate	ENSMMUG00000013378	0.8667	0.002495
MEDN1104	7-ketolithocholic acid	ENSMMUG00000015202	0.8667	0.002495
MEDN0837	N-Methyl-L-Glutamate	ENSMMUG00000009845	0.8667	0.002495
MEDN0837	N-Methyl-L-Glutamate	ENSMMUG00000005209	0.8667	0.002495
MEDN0604	Tetradecanedioic acid	ENSMMUG00000054823	0.8667	0.002495
MEDN0837	N-Methyl-L-Glutamate	ENSMMUG00000021024	0.8667	0.002495
MEDN1013	2'-Deoxyadenosine-5'-Monophosphate	ENSMMUG00000000382	0.8667	0.002495
MEDN0593	D-Malic acid	ENSMMUG00000058313	0.8667	0.002495
MEDN0837	N-Methyl-L-Glutamate	ENSMMUG00000053106	0.8667	0.002495
MEDN1092	4-acetoxyphenol	ENSMMUG00000004949	0.8667	0.002495
MEDN0593	D-Malic acid	ENSMMUG00000017324	0.8667	0.002495
MEDN1104	7-ketolithocholic acid	ENSMMUG00000020212	0.8667	0.002495
MEDN1082	8-isoprostaglandin F1α	ENSMMUG00000057811	0.8667	0.002495
MEDN1035	13(R)-HODE	ENSMMUG00000007680	0.8667	0.002495
MEDN0593	D-Malic acid	ENSMMUG00000019762	0.8667	0.002495
MEDN0837	N-Methyl-L-Glutamate	ENSMMUG00000013707	0.8667	0.002495
MEDN0767	12,13-EpOME [(±)12(13)epoxy-9Z-octadecenoic acid]	ENSMMUG00000010546	0.8667	0.002495
MEDN0604	Tetradecanedioic acid	ENSMMUG00000055892	0.8667	0.002495
MEDN0604	Tetradecanedioic acid	ENSMMUG00000007740	0.8667	0.002495
MEDN0837	N-Methyl-L-Glutamate	ENSMMUG00000055226	0.8667	0.002495
MEDN0555	Hydroxyphenyllactic acid	ENSMMUG00000054255	0.8667	0.002495
MEDN1013	2'-Deoxyadenosine-5'-Monophosphate	ENSMMUG00000002375	0.8667	0.002495
MEDN1013	2'-Deoxyadenosine-5'-Monophosphate	ENSMMUG00000013831	0.8667	0.002495
MEDN1213	2-(4-hydroxyphenyl) propionate	ENSMMUG00000051567	0.8656	0.002565
MEDP1385	Carnitine C17:1:DC	ENSMMUG00000058890	0.865	0.002603
MEDN0368	Lysope 14:0	ENSMMUG00000013591	0.8645	0.002632
MEDP1238	Coniferyl acetate	ENSMMUG00000013591	0.8645	0.002632
MEDN1271	PysoPE 20:2(2n isomer1)	ENSMMUG00000002709	0.8645	0.002632
MEDP0672	Cyclohexylamine	ENSMMUG00000000296	0.8645	0.002632
MEDN1082	8-isoprostaglandin F1α	ENSMMUG00000013591	0.8645	0.002632
MEDP1455	MG(20:4)isomer	ENSMMUG00000002709	0.8645	0.002632
MW00012680	17alpha,21-Dihydroxypregnenolone	ENSMMUG00000000296	0.8645	0.002632
MEDN1272	PysoPE 20:2	ENSMMUG00000002709	0.8645	0.002632
MEDP1002	Acetylcholine	ENSMMUG00000000296	0.8645	0.002632
MEDN0533	Xanthosine	ENSMMUG00000013591	0.8645	0.002632
MEDP0428	Cholesterol	ENSMMUG00000013591	0.8645	0.002632
MEDP0672	Cyclohexylamine	ENSMMUG00000002709	0.8645	0.002632
MEDP1132	3-Carboxypropyltrimethylammonium	ENSMMUG00000000296	0.8645	0.002632
MW00161064	5-amino-4,5-dioxopentanoate	ENSMMUG00000000296	0.8645	0.002632
MEDN0140	Xanthine	ENSMMUG00000054769	0.8619	0.002806
MEDN1129	Erythrose	ENSMMUG00000004663	0.8619	0.002806
MW00107502	Hydroxyurea	ENSMMUG00000045351	0.8619	0.002806
MEDP0249	Pantothenol	ENSMMUG00000013443	0.8619	0.002806
MEDP1455	MG(20:4)isomer	ENSMMUG00000001713	0.8619	0.002806
MW00161064	5-amino-4,5-dioxopentanoate	ENSMMUG00000005489	0.8619	0.002806
MEDN1082	8-isoprostaglandin F1α	ENSMMUG00000054769	0.8619	0.002806
MEDP0672	Cyclohexylamine	ENSMMUG00000015345	0.8619	0.002806
MEDN0533	Xanthosine	ENSMMUG00000011627	0.8619	0.002806
MEDN0012	L-Histidine	ENSMMUG00000004663	0.8619	0.002806
MEDP1028	2-Methylpyrazine	ENSMMUG00000011151	0.8619	0.002806
MEDN0604	Tetradecanedioic acid	ENSMMUG00000012561	0.8619	0.002806
MEDN0368	Lysope 14:0	ENSMMUG00000003486	0.8619	0.002806
MEDP1132	3-Carboxypropyltrimethylammonium	ENSMMUG00000054769	0.8619	0.002806
MEDN0555	Hydroxyphenyllactic acid	ENSMMUG00000018446	0.8619	0.002806
MW00117293	1'-hydroxytriazolam	ENSMMUG00000003238	0.8619	0.002806
MEDP1412	Carnitine C13:1	ENSMMUG00000012881	0.8619	0.002806
MEDP1045	Biliverdin	ENSMMUG00000003238	0.8619	0.002806
MEDP1412	Carnitine C13:1	ENSMMUG00000018446	0.8619	0.002806
MEDP1002	Acetylcholine	ENSMMUG00000054769	0.8619	0.002806
MEDP1238	Coniferyl acetate	ENSMMUG00000054769	0.8619	0.002806
MEDN0570	L-Erythrulose	ENSMMUG00000004663	0.8619	0.002806
MW00170640	12-Oxo-2,3-dinor-10,15-phytodienoic acid	ENSMMUG00000004616	0.8619	0.002806
MEDP0849	Nα-Acetyl-L-glutamine	ENSMMUG00000055891	0.8619	0.002806
MEDP0849	Nα-Acetyl-L-glutamine	ENSMMUG00000050210	0.8619	0.002806
MEDN0820	3-Hydroxyglutaric acid	ENSMMUG00000022595	0.8608	0.002882
MEDN1013	2'-Deoxyadenosine-5'-Monophosphate	ENSMMUG00000064131	0.8598	0.002956
MEDN1092	4-acetoxyphenol	ENSMMUG00000052895	0.8598	0.002956
MEDP1403	Carnitine C15:1	ENSMMUG00000051532	0.8584	0.003057
MEDP0289	3,4,5-Trimethoxycinnamic Acid	ENSMMUG00000003718	0.8581	0.003076
MEDP0289	3,4,5-Trimethoxycinnamic Acid	ENSMMUG00000015616	0.8581	0.003076
MEDN1009	3-hydroxyphenylacetic acid	ENSMMUG00000051567	0.8572	0.003144
MEDN1104	7-ketolithocholic acid	ENSMMUG00000004663	0.8536	0.003418
MEDN0368	Lysope 14:0	ENSMMUG00000013443	0.8536	0.003418
MEDN0820	3-Hydroxyglutaric acid	ENSMMUG00000005489	0.8536	0.003418
MEDP1276	Guanine	ENSMMUG00000012561	0.8536	0.003418
MEDP0151	2-Hydroxy-6-Aminopurine	ENSMMUG00000015838	0.8536	0.003418
MW00011662	(R)-8-Acetoxycarvotanacetone	ENSMMUG00000010703	0.8536	0.003418
MW00011662	(R)-8-Acetoxycarvotanacetone	ENSMMUG00000011151	0.8536	0.003418
MEDN1312	2-hydroxyphenylacetic acid	ENSMMUG00000013443	0.8536	0.003418
MEDN0837	N-Methyl-L-Glutamate	ENSMMUG00000003486	0.8536	0.003418
MEDN0837	N-Methyl-L-Glutamate	ENSMMUG00000045351	0.8536	0.003418
MW00012680	17alpha,21-Dihydroxypregnenolone	ENSMMUG00000056461	0.8536	0.003418
MEDN0140	Xanthine	ENSMMUG00000032617	0.8536	0.003418
MEDP1002	Acetylcholine	ENSMMUG00000018446	0.8536	0.003418
MEDP0151	2-Hydroxy-6-Aminopurine	ENSMMUG00000012561	0.8536	0.003418
MEDN1315	4-Hydroxy-3-methylbenzoic acid	ENSMMUG00000013443	0.8536	0.003418
MEDN0140	Xanthine	ENSMMUG00000013443	0.8536	0.003418
MEDP0672	Cyclohexylamine	ENSMMUG00000001713	0.8536	0.003418
MEDN0533	Xanthosine	ENSMMUG00000017759	0.8536	0.003418
MEDN1113	12-ketolithocholic acid	ENSMMUG00000057794	0.8536	0.003418
MEDP1234	Dopaquinone	ENSMMUG00000011151	0.8536	0.003418
MEDN1104	7-ketolithocholic acid	ENSMMUG00000057794	0.8536	0.003418
MW00163690	[(2R,3S,4S,5R,6R)-3,4,5-trihydroxy-6-[(2R,3R,4S,5S,6R)-3,4,5-trihydroxy-6-(hydroxymethyl)oxan-2-yl]oxyoxan-2-yl]methyl phosphate	ENSMMUG00000032617	0.8536	0.003418
MEDN1113	12-ketolithocholic acid	ENSMMUG00000004663	0.8536	0.003418
MEDN0375	13-HOTrE [13S-hydroxy-9Z,11E,15Z-octadecatrienoic acid]	ENSMMUG00000015345	0.8536	0.003418
MW00011662	(R)-8-Acetoxycarvotanacetone	ENSMMUG00000013443	0.8536	0.003418
MEDP1444	Octapentaenoic acid	ENSMMUG00000022248	0.8536	0.003418
MEDN1213	2-(4-hydroxyphenyl) propionate	ENSMMUG00000013443	0.8536	0.003418
MEDP1132	3-Carboxypropyltrimethylammonium	ENSMMUG00000018446	0.8536	0.003418
MEDP1276	Guanine	ENSMMUG00000015838	0.8536	0.003418
MEDP0276	Indole-3-Carboxaldehyde	ENSMMUG00000036452	0.8536	0.003418
MEDP1433	Carnitine ph-C1	ENSMMUG00000051532	0.853	0.003464
MEDN0375	13-HOTrE [13S-hydroxy-9Z,11E,15Z-octadecatrienoic acid]	ENSMMUG00000038768	0.85	0.003705
MEDP1444	Octapentaenoic acid	ENSMMUG00000017906	0.85	0.003705
MEDN0837	N-Methyl-L-Glutamate	ENSMMUG00000021324	0.85	0.003705
MEDP0429	Punicic Acid	ENSMMUG00000018592	0.85	0.003705
MEDP0115	1,4-Dihydro-1-Methyl-4-Oxo-3-Pyridinecarboxamide	ENSMMUG00000000795	0.85	0.003705
MEDN0533	Xanthosine	ENSMMUG00000002375	0.85	0.003705
MEDP0429	Punicic Acid	ENSMMUG00000057811	0.85	0.003705
MEDP1444	Octapentaenoic acid	ENSMMUG00000002897	0.85	0.003705
MEDP0672	Cyclohexylamine	ENSMMUG00000001655	0.85	0.003705
MEDN0570	L-Erythrulose	ENSMMUG00000038768	0.85	0.003705
MEDP0672	Cyclohexylamine	ENSMMUG00000061096	0.85	0.003705
MEDN1092	4-acetoxyphenol	ENSMMUG00000011401	0.85	0.003705
MEDP1238	Coniferyl acetate	ENSMMUG00000020431	0.85	0.003705
MEDP1455	MG(20:4)isomer	ENSMMUG00000057811	0.85	0.003705
MEDP1455	MG(20:4)isomer	ENSMMUG00000001409	0.85	0.003705
MEDN1104	7-ketolithocholic acid	ENSMMUG00000037611	0.85	0.003705
MEDP1455	MG(20:4)isomer	ENSMMUG00000042176	0.85	0.003705
MEDP1238	Coniferyl acetate	ENSMMUG00000022478	0.85	0.003705
MEDP0672	Cyclohexylamine	ENSMMUG00000015865	0.85	0.003705
MEDN0570	L-Erythrulose	ENSMMUG00000008789	0.85	0.003705
MEDP1455	MG(20:4)isomer	ENSMMUG00000026872	0.85	0.003705
MEDP0672	Cyclohexylamine	ENSMMUG00000004949	0.85	0.003705
MEDN1013	2'-Deoxyadenosine-5'-Monophosphate	ENSMMUG00000016974	0.85	0.003705
MEDN1092	4-acetoxyphenol	ENSMMUG00000014383	0.85	0.003705
MEDN0570	L-Erythrulose	ENSMMUG00000011980	0.85	0.003705
MEDP1444	Octapentaenoic acid	ENSMMUG00000042504	0.85	0.003705
MEDN1104	7-ketolithocholic acid	ENSMMUG00000057532	0.85	0.003705
MEDN0140	Xanthine	ENSMMUG00000049343	0.85	0.003705
MEDP0429	Punicic Acid	ENSMMUG00000001409	0.85	0.003705
MEDN0140	Xanthine	ENSMMUG00000002810	0.85	0.003705
MEDN1104	7-ketolithocholic acid	ENSMMUG00000009077	0.85	0.003705
MEDN0837	N-Methyl-L-Glutamate	ENSMMUG00000050063	0.85	0.003705
MEDP0115	1,4-Dihydro-1-Methyl-4-Oxo-3-Pyridinecarboxamide	ENSMMUG00000029822	0.85	0.003705
MEDP1276	Guanine	ENSMMUG00000055885	0.85	0.003705
MEDP0125	Choline	ENSMMUG00000048630	0.85	0.003705
MEDP0296	4-Guanidinobutyric Acid	ENSMMUG00000005870	0.85	0.003705
MEDP1276	Guanine	ENSMMUG00000041076	0.85	0.003705
MEDP1433	Carnitine ph-C1	ENSMMUG00000050263	0.85	0.003705
MEDN0570	L-Erythrulose	ENSMMUG00000017906	0.85	0.003705
MEDP1412	Carnitine C13:1	ENSMMUG00000007742	0.85	0.003705
MEDN1013	2'-Deoxyadenosine-5'-Monophosphate	ENSMMUG00000007742	0.85	0.003705
MEDP0276	Indole-3-Carboxaldehyde	ENSMMUG00000012405	0.85	0.003705
MEDP0276	Indole-3-Carboxaldehyde	ENSMMUG00000039169	0.85	0.003705
MEDP0276	Indole-3-Carboxaldehyde	ENSMMUG00000055891	0.85	0.003705
MEDN1092	4-acetoxyphenol	ENSMMUG00000050210	0.85	0.003705
MEDP0276	Indole-3-Carboxaldehyde	ENSMMUG00000009448	0.85	0.003705
MEDN0140	Xanthine	ENSMMUG00000055481	0.85	0.003705
MEDN1082	8-isoprostaglandin F1α	ENSMMUG00000020431	0.85	0.003705
MEDN1009	3-hydroxyphenylacetic acid	ENSMMUG00000009448	0.85	0.003705
MEDP1412	Carnitine C13:1	ENSMMUG00000062326	0.85	0.003705
MEDN1082	8-isoprostaglandin F1α	ENSMMUG00000022478	0.85	0.003705
MEDP1412	Carnitine C13:1	ENSMMUG00000008218	0.85	0.003705
MEDN0570	L-Erythrulose	ENSMMUG00000022194	0.85	0.003705
MEDN1092	4-acetoxyphenol	ENSMMUG00000019996	0.85	0.003705
MEDN1092	4-acetoxyphenol	ENSMMUG00000018141	0.85	0.003705
MEDP1412	Carnitine C13:1	ENSMMUG00000022922	0.85	0.003705
MEDN0301	Caffeic Acid	ENSMMUG00000048424	0.85	0.003705
MEDP1412	Carnitine C13:1	ENSMMUG00000057793	0.85	0.003705
MEDP1412	Carnitine C13:1	ENSMMUG00000002375	0.85	0.003705
MEDN0570	L-Erythrulose	ENSMMUG00000058791	0.85	0.003705
MEDN1092	4-acetoxyphenol	ENSMMUG00000002336	0.85	0.003705
MEDN0570	L-Erythrulose	ENSMMUG00000005209	0.85	0.003705
MEDP1412	Carnitine C13:1	ENSMMUG00000061689	0.85	0.003705
MEDN0837	N-Methyl-L-Glutamate	ENSMMUG00000063223	0.85	0.003705
MEDP1394	Carnitine C15:DC	ENSMMUG00000062650	0.85	0.003705
MEDP0242	Nicotinamide	ENSMMUG00000004008	0.85	0.003705
MEDP1433	Carnitine ph-C1	ENSMMUG00000042504	0.85	0.003705
MEDP0125	Choline	ENSMMUG00000021024	0.85	0.003705
MEDP1433	Carnitine ph-C1	ENSMMUG00000004564	0.85	0.003705
MEDP0672	Cyclohexylamine	ENSMMUG00000014205	0.85	0.003705
MEDP1433	Carnitine ph-C1	ENSMMUG00000054255	0.85	0.003705
MEDP1433	Carnitine ph-C1	ENSMMUG00000041076	0.85	0.003705
MEDP1433	Carnitine ph-C1	ENSMMUG00000017385	0.85	0.003705
MEDN0570	L-Erythrulose	ENSMMUG00000007405	0.85	0.003705
MEDN1104	7-ketolithocholic acid	ENSMMUG00000010626	0.85	0.003705
MEDN0478	Aminomalonic Acid	ENSMMUG00000028716	0.85	0.003705
MEDP0151	2-Hydroxy-6-Aminopurine	ENSMMUG00000055885	0.85	0.003705
MEDP1412	Carnitine C13:1	ENSMMUG00000019345	0.85	0.003705
MEDP0428	Cholesterol	ENSMMUG00000029822	0.85	0.003705
MEDN0533	Xanthosine	ENSMMUG00000027090	0.85	0.003705
MEDP1412	Carnitine C13:1	ENSMMUG00000056744	0.85	0.003705
MEDN0301	Caffeic Acid	ENSMMUG00000022478	0.85	0.003705
MEDP1433	Carnitine ph-C1	ENSMMUG00000022740	0.85	0.003705
MEDP0428	Cholesterol	ENSMMUG00000005046	0.85	0.003705
MEDN0140	Xanthine	ENSMMUG00000020050	0.85	0.003705
MEDP1412	Carnitine C13:1	ENSMMUG00000012191	0.85	0.003705
MEDP0428	Cholesterol	ENSMMUG00000013634	0.85	0.003705
MEDP1433	Carnitine ph-C1	ENSMMUG00000007740	0.85	0.003705
MEDP0151	2-Hydroxy-6-Aminopurine	ENSMMUG00000041076	0.85	0.003705
MEDN1082	8-isoprostaglandin F1α	ENSMMUG00000041076	0.85	0.003705
MEDN1082	8-isoprostaglandin F1α	ENSMMUG00000009682	0.85	0.003705
MEDN1013	2'-Deoxyadenosine-5'-Monophosphate	ENSMMUG00000056891	0.85	0.003705
MEDP0249	Pantothenol	ENSMMUG00000057274	0.85	0.003705
MEDP1002	Acetylcholine	ENSMMUG00000019762	0.85	0.003705
MEDN1035	13(R)-HODE	ENSMMUG00000018592	0.85	0.003705
MW00161064	5-amino-4,5-dioxopentanoate	ENSMMUG00000016974	0.85	0.003705
MEDN0826	3-(3-Hydroxyphenyl)-3-hydroxypropanoic acid	ENSMMUG00000005046	0.85	0.003705
MEDN0820	3-Hydroxyglutaric acid	ENSMMUG00000000785	0.85	0.003705
MEDP1132	3-Carboxypropyltrimethylammonium	ENSMMUG00000019996	0.85	0.003705
MEDP1028	2-Methylpyrazine	ENSMMUG00000063599	0.85	0.003705
MEDN0593	D-Malic acid	ENSMMUG00000009739	0.85	0.003705
MEDN1082	8-isoprostaglandin F1α	ENSMMUG00000019345	0.85	0.003705
MEDN1129	Erythrose	ENSMMUG00000005209	0.85	0.003705
MEDN1129	Erythrose	ENSMMUG00000058791	0.85	0.003705
MEDP1132	3-Carboxypropyltrimethylammonium	ENSMMUG00000019762	0.85	0.003705
MEDN0555	Hydroxyphenyllactic acid	ENSMMUG00000013831	0.85	0.003705
MEDP1045	Biliverdin	ENSMMUG00000052713	0.85	0.003705
MEDN1129	Erythrose	ENSMMUG00000007405	0.85	0.003705
MEDN0368	Lysope 14:0	ENSMMUG00000055481	0.85	0.003705
MEDN1129	Erythrose	ENSMMUG00000017906	0.85	0.003705
MEDN0533	Xanthosine	ENSMMUG00000020431	0.85	0.003705
MEDN0018	L-Serine	ENSMMUG00000039169	0.85	0.003705
MEDN0018	L-Serine	ENSMMUG00000042504	0.85	0.003705
MEDN1113	12-ketolithocholic acid	ENSMMUG00000010626	0.85	0.003705
MW00012680	17alpha,21-Dihydroxypregnenolone	ENSMMUG00000007405	0.85	0.003705
MEDN1082	8-isoprostaglandin F1α	ENSMMUG00000052674	0.85	0.003705
MEDN0826	3-(3-Hydroxyphenyl)-3-hydroxypropanoic acid	ENSMMUG00000000521	0.85	0.003705
MEDN0375	13-HOTrE [13S-hydroxy-9Z,11E,15Z-octadecatrienoic acid]	ENSMMUG00000002375	0.85	0.003705
MEDN0826	3-(3-Hydroxyphenyl)-3-hydroxypropanoic acid	ENSMMUG00000041076	0.85	0.003705
MEDP1132	3-Carboxypropyltrimethylammonium	ENSMMUG00000014205	0.85	0.003705
MEDP1002	Acetylcholine	ENSMMUG00000014205	0.85	0.003705
MEDN0375	13-HOTrE [13S-hydroxy-9Z,11E,15Z-octadecatrienoic acid]	ENSMMUG00000012031	0.85	0.003705
MEDN1129	Erythrose	ENSMMUG00000011980	0.85	0.003705
MEDN1129	Erythrose	ENSMMUG00000038768	0.85	0.003705
MEDN1129	Erythrose	ENSMMUG00000022194	0.85	0.003705
MEDN0555	Hydroxyphenyllactic acid	ENSMMUG00000012899	0.85	0.003705
MEDN1113	12-ketolithocholic acid	ENSMMUG00000057532	0.85	0.003705
MW00155709	Phe Val His Arg	ENSMMUG00000039169	0.85	0.003705
MEDN0826	3-(3-Hydroxyphenyl)-3-hydroxypropanoic acid	ENSMMUG00000016887	0.85	0.003705
MEDN1113	12-ketolithocholic acid	ENSMMUG00000009077	0.85	0.003705
MEDN1113	12-ketolithocholic acid	ENSMMUG00000037611	0.85	0.003705
MEDN1035	13(R)-HODE	ENSMMUG00000001409	0.85	0.003705
MW00161064	5-amino-4,5-dioxopentanoate	ENSMMUG00000011230	0.85	0.003705
MEDN1141	Orthocholic acid	ENSMMUG00000008218	0.85	0.003705
MEDN1213	2-(4-hydroxyphenyl) propionate	ENSMMUG00000049881	0.85	0.003705
MW00161064	5-amino-4,5-dioxopentanoate	ENSMMUG00000056744	0.85	0.003705
MEDN1141	Orthocholic acid	ENSMMUG00000012963	0.85	0.003705
MW00117293	1'-hydroxytriazolam	ENSMMUG00000013831	0.85	0.003705
MEDN0555	Hydroxyphenyllactic acid	ENSMMUG00000007405	0.85	0.003705
MEDN0375	13-HOTrE [13S-hydroxy-9Z,11E,15Z-octadecatrienoic acid]	ENSMMUG00000018592	0.85	0.003705
MEDN1082	8-isoprostaglandin F1α	ENSMMUG00000012031	0.85	0.003705
MW00117293	1'-hydroxytriazolam	ENSMMUG00000001409	0.85	0.003705
MEDP1002	Acetylcholine	ENSMMUG00000019996	0.85	0.003705
MEDN1113	12-ketolithocholic acid	ENSMMUG00000057793	0.85	0.003705
MEDP1002	Acetylcholine	ENSMMUG00000020050	0.85	0.003705
MEDN1141	Orthocholic acid	ENSMMUG00000048424	0.85	0.003705
MW00161064	5-amino-4,5-dioxopentanoate	ENSMMUG00000008924	0.85	0.003705
MEDN1113	12-ketolithocholic acid	ENSMMUG00000019345	0.85	0.003705
MEDN1141	Orthocholic acid	ENSMMUG00000010626	0.85	0.003705
MW00161064	5-amino-4,5-dioxopentanoate	ENSMMUG00000052674	0.85	0.003705
MEDP1132	3-Carboxypropyltrimethylammonium	ENSMMUG00000058313	0.85	0.003705
MEDN1082	8-isoprostaglandin F1α	ENSMMUG00000057793	0.85	0.003705
MW00163690	[(2R,3S,4S,5R,6R)-3,4,5-trihydroxy-6-[(2R,3R,4S,5S,6R)-3,4,5-trihydroxy-6-(hydroxymethyl)oxan-2-yl]oxyoxan-2-yl]methyl phosphate	ENSMMUG00000051284	0.85	0.003705
MW00170640	12-Oxo-2,3-dinor-10,15-phytodienoic acid	ENSMMUG00000054823	0.85	0.003705
MW00012680	17alpha,21-Dihydroxypregnenolone	ENSMMUG00000017659	0.85	0.003705
MEDP1132	3-Carboxypropyltrimethylammonium	ENSMMUG00000020050	0.85	0.003705
MEDN0533	Xanthosine	ENSMMUG00000000382	0.85	0.003705
MEDN1312	2-hydroxyphenylacetic acid	ENSMMUG00000054823	0.85	0.003705
MEDN1082	8-isoprostaglandin F1α	ENSMMUG00000001409	0.85	0.003705
MEDN0555	Hydroxyphenyllactic acid	ENSMMUG00000021024	0.85	0.003705
MEDP1083	Oxypurinol	ENSMMUG00000010546	0.85	0.003705
MEDN1312	2-hydroxyphenylacetic acid	ENSMMUG00000049881	0.85	0.003705
MW00011662	(R)-8-Acetoxycarvotanacetone	ENSMMUG00000009548	0.85	0.003705
MW00011662	(R)-8-Acetoxycarvotanacetone	ENSMMUG00000014383	0.85	0.003705
MEDP1498	8-Azaguanine	ENSMMUG00000063223	0.85	0.003705
MEDP1238	Coniferyl acetate	ENSMMUG00000057793	0.85	0.003705
MEDP1238	Coniferyl acetate	ENSMMUG00000019345	0.85	0.003705
MEDN0375	13-HOTrE [13S-hydroxy-9Z,11E,15Z-octadecatrienoic acid]	ENSMMUG00000009682	0.85	0.003705
MEDP1498	8-Azaguanine	ENSMMUG00000019306	0.85	0.003705
MEDP1238	Coniferyl acetate	ENSMMUG00000052674	0.85	0.003705
MEDP0883	2,4-Dihydroxypteridine	ENSMMUG00000017385	0.85	0.003705
MW00170640	12-Oxo-2,3-dinor-10,15-phytodienoic acid	ENSMMUG00000009845	0.85	0.003705
MEDN1104	7-ketolithocholic acid	ENSMMUG00000019345	0.85	0.003705
MEDN1315	4-Hydroxy-3-methylbenzoic acid	ENSMMUG00000054823	0.85	0.003705
MEDN1315	4-Hydroxy-3-methylbenzoic acid	ENSMMUG00000049881	0.85	0.003705
MEDP1238	Coniferyl acetate	ENSMMUG00000001409	0.85	0.003705
MEDN1104	7-ketolithocholic acid	ENSMMUG00000057793	0.85	0.003705
MEDP0883	2,4-Dihydroxypteridine	ENSMMUG00000007740	0.85	0.003705
MEDN0368	Lysope 14:0	ENSMMUG00000007742	0.85	0.003705
MEDP1468	D-panthenol	ENSMMUG00000009448	0.85	0.003705
MEDP1238	Coniferyl acetate	ENSMMUG00000041076	0.85	0.003705
MEDP1238	Coniferyl acetate	ENSMMUG00000009682	0.85	0.003705
MEDN0533	Xanthosine	ENSMMUG00000029822	0.85	0.003705
MEDP1238	Coniferyl acetate	ENSMMUG00000012031	0.85	0.003705
MEDN1082	8-isoprostaglandin F1α	ENSMMUG00000027090	0.85	0.003705
MW00011662	(R)-8-Acetoxycarvotanacetone	ENSMMUG00000008789	0.85	0.003705
MW00011662	(R)-8-Acetoxycarvotanacetone	ENSMMUG00000061096	0.85	0.003705
MEDN1271	PysoPE 20:2(2n isomer1)	ENSMMUG00000002336	0.85	0.003705
MEDN1129	Erythrose	ENSMMUG00000008789	0.85	0.003705
MW00012680	17alpha,21-Dihydroxypregnenolone	ENSMMUG00000005570	0.85	0.003705
MW00012680	17alpha,21-Dihydroxypregnenolone	ENSMMUG00000017906	0.85	0.003705
MEDN0837	N-Methyl-L-Glutamate	ENSMMUG00000048316	0.85	0.003705
MEDN0604	Tetradecanedioic acid	ENSMMUG00000013831	0.85	0.003705
MEDN0140	Xanthine	ENSMMUG00000009548	0.85	0.003705
MEDN0375	13-HOTrE [13S-hydroxy-9Z,11E,15Z-octadecatrienoic acid]	ENSMMUG00000011410	0.85	0.003705
MEDP1238	Coniferyl acetate	ENSMMUG00000027090	0.85	0.003705
MEDN0533	Xanthosine	ENSMMUG00000041076	0.85	0.003705
MW00011662	(R)-8-Acetoxycarvotanacetone	ENSMMUG00000055481	0.85	0.003705
MEDP1002	Acetylcholine	ENSMMUG00000058313	0.85	0.003705
MEDN1113	12-ketolithocholic acid	ENSMMUG00000005207	0.85	0.003705
MW00011662	(R)-8-Acetoxycarvotanacetone	ENSMMUG00000002810	0.85	0.003705
MEDN1035	13(R)-HODE	ENSMMUG00000057811	0.85	0.003705
MEDP1083	Oxypurinol	ENSMMUG00000056942	0.85	0.003705
MW00011662	(R)-8-Acetoxycarvotanacetone	ENSMMUG00000012278	0.85	0.003705
MEDN0375	13-HOTrE [13S-hydroxy-9Z,11E,15Z-octadecatrienoic acid]	ENSMMUG00000042299	0.85	0.003705
MEDN0837	N-Methyl-L-Glutamate	ENSMMUG00000062650	0.85	0.003705
MEDN1104	7-ketolithocholic acid	ENSMMUG00000005207	0.85	0.003705
MW00170640	12-Oxo-2,3-dinor-10,15-phytodienoic acid	ENSMMUG00000019292	0.85	0.003705
MW00011662	(R)-8-Acetoxycarvotanacetone	ENSMMUG00000001655	0.85	0.003705
MEDN1272	PysoPE 20:2	ENSMMUG00000002336	0.85	0.003705
MEDN0837	N-Methyl-L-Glutamate	ENSMMUG00000040771	0.85	0.003705
MEDP1414	Carnitine C12:1	ENSMMUG00000064131	0.8496	0.003737
MEDP1409	Carnitine C12-OH	ENSMMUG00000064131	0.8496	0.003737
MEDP1403	Carnitine C15:1	ENSMMUG00000064131	0.8496	0.003737
MEDP1410	Carnitine C11:DC	ENSMMUG00000064131	0.8496	0.003737
MEDP1083	Oxypurinol	ENSMMUG00000001721	0.8488	0.003807
MEDN0375	13-HOTrE [13S-hydroxy-9Z,11E,15Z-octadecatrienoic acid]	ENSMMUG00000051567	0.8488	0.003807
MEDP1455	MG(20:4)isomer	ENSMMUG00000001721	0.8488	0.003807
MEDN0368	Lysope 14:0	ENSMMUG00000051567	0.8488	0.003807
MEDN0533	Xanthosine	ENSMMUG00000004051	0.8488	0.003807
MEDP0849	Nα-Acetyl-L-glutamine	ENSMMUG00000004616	0.8487	0.00381
MEDP1433	Carnitine ph-C1	ENSMMUG00000000296	0.8476	0.003909
MEDN0767	12,13-EpOME [(±)12(13)epoxy-9Z-octadecenoic acid]	ENSMMUG00000002709	0.8476	0.003909
MEDN1272	PysoPE 20:2	ENSMMUG00000013591	0.8476	0.003909
MEDP1083	Oxypurinol	ENSMMUG00000002709	0.8476	0.003909
MEDN1271	PysoPE 20:2(2n isomer1)	ENSMMUG00000013591	0.8476	0.003909
MEDN0783	9,10-EpOME [(±)9,10-epoxy-12Z-octadecenoic acid]	ENSMMUG00000002709	0.8476	0.003909
MW00012680	17alpha,21-Dihydroxypregnenolone	ENSMMUG00000013591	0.8476	0.003909
MEDP0587	N-Alpha-acetyllysine	ENSMMUG00000032617	0.8452	0.004117
MEDN0783	9,10-EpOME [(±)9,10-epoxy-12Z-octadecenoic acid]	ENSMMUG00000007235	0.8452	0.004117
MEDP1385	Carnitine C17:1:DC	ENSMMUG00000008789	0.8452	0.004117
MEDN0820	3-Hydroxyglutaric acid	ENSMMUG00000022248	0.8452	0.004117
MW00161064	5-amino-4,5-dioxopentanoate	ENSMMUG00000017759	0.8452	0.004117
MEDP0428	Cholesterol	ENSMMUG00000013443	0.8452	0.004117
MEDN1092	4-acetoxyphenol	ENSMMUG00000032617	0.8452	0.004117
MEDN1246	3-(pyrazol-1-yl) -L-alanine	ENSMMUG00000004663	0.8452	0.004117
MW00117293	1'-hydroxytriazolam	ENSMMUG00000018446	0.8452	0.004117
MEDN0767	12,13-EpOME [(±)12(13)epoxy-9Z-octadecenoic acid]	ENSMMUG00000007235	0.8452	0.004117
MEDN1213	2-(4-hydroxyphenyl) propionate	ENSMMUG00000004616	0.8452	0.004117
MW00155709	Phe Val His Arg	ENSMMUG00000003238	0.8452	0.004117
MEDP0379	3-Hydroxyhippuric Acid	ENSMMUG00000002103	0.8452	0.004117
MEDP1498	8-Azaguanine	ENSMMUG00000012881	0.8452	0.004117
MEDN0140	Xanthine	ENSMMUG00000017759	0.8452	0.004117
MEDP1238	Coniferyl acetate	ENSMMUG00000018446	0.8452	0.004117
MEDN0826	3-(3-Hydroxyphenyl)-3-hydroxypropanoic acid	ENSMMUG00000004663	0.8452	0.004117
MEDN1141	Orthocholic acid	ENSMMUG00000013443	0.8452	0.004117
MEDN0368	Lysope 14:0	ENSMMUG00000007235	0.8452	0.004117
MEDP0115	1,4-Dihydro-1-Methyl-4-Oxo-3-Pyridinecarboxamide	ENSMMUG00000054769	0.8452	0.004117
MEDN1082	8-isoprostaglandin F1α	ENSMMUG00000018446	0.8452	0.004117
MEDN0555	Hydroxyphenyllactic acid	ENSMMUG00000012561	0.8452	0.004117
MEDP1020	4-Hydroxyhippurate	ENSMMUG00000002103	0.8452	0.004117
MEDP0062	N6-Acetyl-L-Lysine	ENSMMUG00000032617	0.8452	0.004117
MEDP1403	Carnitine C15:1	ENSMMUG00000003486	0.8452	0.00412
MEDP1409	Carnitine C12-OH	ENSMMUG00000011627	0.8452	0.00412
MEDP1414	Carnitine C12:1	ENSMMUG00000011627	0.8452	0.00412
MEDP1410	Carnitine C11:DC	ENSMMUG00000011627	0.8452	0.00412
MEDN0604	Tetradecanedioic acid	ENSMMUG00000064131	0.8427	0.004338
MW00161064	5-amino-4,5-dioxopentanoate	ENSMMUG00000064131	0.8427	0.004338
MEDP1409	Carnitine C12-OH	ENSMMUG00000001782	0.8416	0.004442
MEDP1409	Carnitine C12-OH	ENSMMUG00000062650	0.8416	0.004442
MEDP1409	Carnitine C12-OH	ENSMMUG00000053106	0.8416	0.004442
MEDP1409	Carnitine C12-OH	ENSMMUG00000055892	0.8416	0.004442
MEDP1403	Carnitine C15:1	ENSMMUG00000052674	0.8416	0.004442
MEDP1409	Carnitine C12-OH	ENSMMUG00000054990	0.8416	0.004442
MEDP1409	Carnitine C12-OH	ENSMMUG00000006298	0.8416	0.004442
MEDP1403	Carnitine C15:1	ENSMMUG00000057793	0.8416	0.004442
MEDP1409	Carnitine C12-OH	ENSMMUG00000008789	0.8416	0.004442
MEDP1403	Carnitine C15:1	ENSMMUG00000059372	0.8416	0.004442
MEDP1409	Carnitine C12-OH	ENSMMUG00000013707	0.8416	0.004442
MEDP1409	Carnitine C12-OH	ENSMMUG00000056744	0.8416	0.004442
MEDP1403	Carnitine C15:1	ENSMMUG00000022478	0.8416	0.004442
MEDP1403	Carnitine C15:1	ENSMMUG00000021324	0.8416	0.004442
MEDP1403	Carnitine C15:1	ENSMMUG00000013831	0.8416	0.004442
MEDP1403	Carnitine C15:1	ENSMMUG00000060389	0.8416	0.004442
MEDP1403	Carnitine C15:1	ENSMMUG00000011410	0.8416	0.004442
MEDP1403	Carnitine C15:1	ENSMMUG00000060487	0.8416	0.004442
MEDP1409	Carnitine C12-OH	ENSMMUG00000001571	0.8416	0.004442
MEDP1403	Carnitine C15:1	ENSMMUG00000055621	0.8416	0.004442
MEDP1403	Carnitine C15:1	ENSMMUG00000019996	0.8416	0.004442
MEDP1403	Carnitine C15:1	ENSMMUG00000002336	0.8416	0.004442
MEDP1403	Carnitine C15:1	ENSMMUG00000017659	0.8416	0.004442
MEDP1403	Carnitine C15:1	ENSMMUG00000012278	0.8416	0.004442
MEDP1409	Carnitine C12-OH	ENSMMUG00000019762	0.8416	0.004442
MEDP1403	Carnitine C15:1	ENSMMUG00000009739	0.8416	0.004442
MEDP1410	Carnitine C11:DC	ENSMMUG00000019762	0.8416	0.004442
MEDP1409	Carnitine C12-OH	ENSMMUG00000007405	0.8416	0.004442
MEDP1414	Carnitine C12:1	ENSMMUG00000055892	0.8416	0.004442
MEDP1414	Carnitine C12:1	ENSMMUG00000062650	0.8416	0.004442
MEDP1414	Carnitine C12:1	ENSMMUG00000001782	0.8416	0.004442
MEDP1403	Carnitine C15:1	ENSMMUG00000062326	0.8416	0.004442
MEDP1414	Carnitine C12:1	ENSMMUG00000008789	0.8416	0.004442
MEDP1414	Carnitine C12:1	ENSMMUG00000019762	0.8416	0.004442
MEDP1414	Carnitine C12:1	ENSMMUG00000013707	0.8416	0.004442
MEDP1409	Carnitine C12-OH	ENSMMUG00000008218	0.8416	0.004442
MEDP1414	Carnitine C12:1	ENSMMUG00000056744	0.8416	0.004442
MEDP1403	Carnitine C15:1	ENSMMUG00000002621	0.8416	0.004442
MEDP1403	Carnitine C15:1	ENSMMUG00000018003	0.8416	0.004442
MEDP1403	Carnitine C15:1	ENSMMUG00000058313	0.8416	0.004442
MEDP1403	Carnitine C15:1	ENSMMUG00000039562	0.8416	0.004442
MEDP1403	Carnitine C15:1	ENSMMUG00000040771	0.8416	0.004442
MEDP1403	Carnitine C15:1	ENSMMUG00000061096	0.8416	0.004442
MEDP1403	Carnitine C15:1	ENSMMUG00000011967	0.8416	0.004442
MEDP1403	Carnitine C15:1	ENSMMUG00000011401	0.8416	0.004442
MEDP1414	Carnitine C12:1	ENSMMUG00000054990	0.8416	0.004442
MEDP1414	Carnitine C12:1	ENSMMUG00000053106	0.8416	0.004442
MEDP1410	Carnitine C11:DC	ENSMMUG00000008218	0.8416	0.004442
MEDP1410	Carnitine C11:DC	ENSMMUG00000056744	0.8416	0.004442
MEDP1414	Carnitine C12:1	ENSMMUG00000007405	0.8416	0.004442
MEDP1410	Carnitine C11:DC	ENSMMUG00000013707	0.8416	0.004442
MEDP1414	Carnitine C12:1	ENSMMUG00000008218	0.8416	0.004442
MEDP1414	Carnitine C12:1	ENSMMUG00000001571	0.8416	0.004442
MEDP1403	Carnitine C15:1	ENSMMUG00000010769	0.8416	0.004442
MEDP1410	Carnitine C11:DC	ENSMMUG00000008789	0.8416	0.004442
MEDP1410	Carnitine C11:DC	ENSMMUG00000001782	0.8416	0.004442
MEDP1410	Carnitine C11:DC	ENSMMUG00000007405	0.8416	0.004442
MEDP1410	Carnitine C11:DC	ENSMMUG00000062650	0.8416	0.004442
MEDP1403	Carnitine C15:1	ENSMMUG00000001655	0.8416	0.004442
MEDP1410	Carnitine C11:DC	ENSMMUG00000055892	0.8416	0.004442
MEDP1410	Carnitine C11:DC	ENSMMUG00000053106	0.8416	0.004442
MEDP1410	Carnitine C11:DC	ENSMMUG00000054990	0.8416	0.004442
MEDP1410	Carnitine C11:DC	ENSMMUG00000006298	0.8416	0.004442
MEDP1410	Carnitine C11:DC	ENSMMUG00000001571	0.8416	0.004442
MEDP1414	Carnitine C12:1	ENSMMUG00000006298	0.8416	0.004442
MEDP1403	Carnitine C15:1	ENSMMUG00000019345	0.8416	0.004442
MEDP0428	Cholesterol	ENSMMUG00000004051	0.8404	0.004561
MW00011662	(R)-8-Acetoxycarvotanacetone	ENSMMUG00000004051	0.8404	0.004561
MEDP0289	3,4,5-Trimethoxycinnamic Acid	ENSMMUG00000021122	0.8398	0.004611
MEDP0289	3,4,5-Trimethoxycinnamic Acid	ENSMMUG00000059372	0.8398	0.004611
MEDP1403	Carnitine C15:1	ENSMMUG00000052895	0.8395	0.004644
MEDP0289	3,4,5-Trimethoxycinnamic Acid	ENSMMUG00000004051	0.8377	0.004818
MEDP0276	Indole-3-Carboxaldehyde	ENSMMUG00000004413	0.8368	0.004907
MEDP1045	Biliverdin	ENSMMUG00000008476	0.8368	0.004907
MEDP1433	Carnitine ph-C1	ENSMMUG00000001713	0.8368	0.004907
MEDN1129	Erythrose	ENSMMUG00000012881	0.8368	0.004907
MEDP1385	Carnitine C17:1:DC	ENSMMUG00000015616	0.8368	0.004907
MEDP1028	2-Methylpyrazine	ENSMMUG00000004616	0.8368	0.004907
MEDP0587	N-Alpha-acetyllysine	ENSMMUG00000011151	0.8368	0.004907
MEDP0062	N6-Acetyl-L-Lysine	ENSMMUG00000011151	0.8368	0.004907
MEDN1104	7-ketolithocholic acid	ENSMMUG00000018446	0.8368	0.004907
MEDP1455	MG(20:4)isomer	ENSMMUG00000036452	0.8368	0.004907
MEDN1113	12-ketolithocholic acid	ENSMMUG00000018446	0.8368	0.004907
MEDN0767	12,13-EpOME [(±)12(13)epoxy-9Z-octadecenoic acid]	ENSMMUG00000001713	0.8368	0.004907
MEDN0375	13-HOTrE [13S-hydroxy-9Z,11E,15Z-octadecatrienoic acid]	ENSMMUG00000018446	0.8368	0.004907
MEDN0042	L-Asparagine Anhydrous	ENSMMUG00000002103	0.8368	0.004907
MEDN0570	L-Erythrulose	ENSMMUG00000012881	0.8368	0.004907
MEDP1455	MG(20:4)isomer	ENSMMUG00000005489	0.8368	0.004907
MEDN0368	Lysope 14:0	ENSMMUG00000012561	0.8368	0.004907
MEDN0783	9,10-EpOME [(±)9,10-epoxy-12Z-octadecenoic acid]	ENSMMUG00000001713	0.8368	0.004907
MEDP0428	Cholesterol	ENSMMUG00000056461	0.8368	0.004907
MEDN1092	4-acetoxyphenol	ENSMMUG00000004413	0.8368	0.004907
MEDP1403	Carnitine C15:1	ENSMMUG00000000296	0.8359	0.005003
MEDN0555	Hydroxyphenyllactic acid	ENSMMUG00000051532	0.8356	0.005034
MEDP1498	8-Azaguanine	ENSMMUG00000022595	0.8355	0.00504
MEDP1412	Carnitine C13:1	ENSMMUG00000022595	0.8355	0.00504
MEDP1403	Carnitine C15:1	ENSMMUG00000002753	0.8352	0.005071
MW00153069	L-Ribulose 5-phosphate	ENSMMUG00000059025	0.8342	0.005172
MEDP1045	Biliverdin	ENSMMUG00000059025	0.8342	0.005172
MEDP0289	3,4,5-Trimethoxycinnamic Acid	ENSMMUG00000032617	0.8342	0.005176
MEDP1132	3-Carboxypropyltrimethylammonium	ENSMMUG00000017385	0.8333	0.005266
MEDN1017	3-(4-Hydroxyphenyl)-Propionic Acid	ENSMMUG00000049343	0.8333	0.005266
MW00117293	1'-hydroxytriazolam	ENSMMUG00000039169	0.8333	0.005266
MEDN0012	L-Histidine	ENSMMUG00000042504	0.8333	0.005266
MW00117293	1'-hydroxytriazolam	ENSMMUG00000011410	0.8333	0.005266
MEDN1017	3-(4-Hydroxyphenyl)-Propionic Acid	ENSMMUG00000000521	0.8333	0.005266
MEDP1132	3-Carboxypropyltrimethylammonium	ENSMMUG00000054990	0.8333	0.005266
MW00117293	1'-hydroxytriazolam	ENSMMUG00000057811	0.8333	0.005266
MW00117293	1'-hydroxytriazolam	ENSMMUG00000000382	0.8333	0.005266
MEDN0826	3-(3-Hydroxyphenyl)-3-hydroxypropanoic acid	ENSMMUG00000017906	0.8333	0.005266
MEDN1082	8-isoprostaglandin F1α	ENSMMUG00000018057	0.8333	0.005266
MEDP1132	3-Carboxypropyltrimethylammonium	ENSMMUG00000013378	0.8333	0.005266
MW00117293	1'-hydroxytriazolam	ENSMMUG00000058644	0.8333	0.005266
MW00107502	Hydroxyurea	ENSMMUG00000021324	0.8333	0.005266
MEDP1132	3-Carboxypropyltrimethylammonium	ENSMMUG00000001571	0.8333	0.005266
MEDP1234	Dopaquinone	ENSMMUG00000029987	0.8333	0.005266
MW00012680	17alpha,21-Dihydroxypregnenolone	ENSMMUG00000053106	0.8333	0.005266
MW00012680	17alpha,21-Dihydroxypregnenolone	ENSMMUG00000022740	0.8333	0.005266
MEDP1211	N-acetylpyrrolidine	ENSMMUG00000026872	0.8333	0.005266
MW00012680	17alpha,21-Dihydroxypregnenolone	ENSMMUG00000029822	0.8333	0.005266
MW00012680	17alpha,21-Dihydroxypregnenolone	ENSMMUG00000065240	0.8333	0.005266
MEDP1132	3-Carboxypropyltrimethylammonium	ENSMMUG00000059372	0.8333	0.005266
MW00117293	1'-hydroxytriazolam	ENSMMUG00000044273	0.8333	0.005266
MEDN0826	3-(3-Hydroxyphenyl)-3-hydroxypropanoic acid	ENSMMUG00000059372	0.8333	0.005266
MEDN0826	3-(3-Hydroxyphenyl)-3-hydroxypropanoic acid	ENSMMUG00000002810	0.8333	0.005266
MW00012680	17alpha,21-Dihydroxypregnenolone	ENSMMUG00000012123	0.8333	0.005266
MW00012680	17alpha,21-Dihydroxypregnenolone	ENSMMUG00000050063	0.8333	0.005266
MW00012680	17alpha,21-Dihydroxypregnenolone	ENSMMUG00000005870	0.8333	0.005266
MW00107502	Hydroxyurea	ENSMMUG00000004008	0.8333	0.005266
MEDN0368	Lysope 14:0	ENSMMUG00000042176	0.8333	0.005266
MEDN1017	3-(4-Hydroxyphenyl)-Propionic Acid	ENSMMUG00000060187	0.8333	0.005266
MW00012680	17alpha,21-Dihydroxypregnenolone	ENSMMUG00000055621	0.8333	0.005266
MW00155709	Phe Val His Arg	ENSMMUG00000042946	0.8333	0.005266
MW00155709	Phe Val His Arg	ENSMMUG00000020431	0.8333	0.005266
MEDP1132	3-Carboxypropyltrimethylammonium	ENSMMUG00000016367	0.8333	0.005266
MEDN0820	3-Hydroxyglutaric acid	ENSMMUG00000015202	0.8333	0.005266
MW00161064	5-amino-4,5-dioxopentanoate	ENSMMUG00000002810	0.8333	0.005266
MEDN0767	12,13-EpOME [(±)12(13)epoxy-9Z-octadecenoic acid]	ENSMMUG00000042176	0.8333	0.005266
MEDP1132	3-Carboxypropyltrimethylammonium	ENSMMUG00000027090	0.8333	0.005266
MEDN0767	12,13-EpOME [(±)12(13)epoxy-9Z-octadecenoic acid]	ENSMMUG00000001409	0.8333	0.005266
MW00161064	5-amino-4,5-dioxopentanoate	ENSMMUG00000011980	0.8333	0.005266
MW00163690	[(2R,3S,4S,5R,6R)-3,4,5-trihydroxy-6-[(2R,3R,4S,5S,6R)-3,4,5-trihydroxy-6-(hydroxymethyl)oxan-2-yl]oxyoxan-2-yl]methyl phosphate	ENSMMUG00000016887	0.8333	0.005266
MEDP1083	Oxypurinol	ENSMMUG00000009682	0.8333	0.005266
MEDN1052	(S) -2-Hydroxyglutaric acid	ENSMMUG00000045396	0.8333	0.005266
MEDN1052	(S) -2-Hydroxyglutaric acid	ENSMMUG00000000975	0.8333	0.005266
MW00170640	12-Oxo-2,3-dinor-10,15-phytodienoic acid	ENSMMUG00000019566	0.8333	0.005266
MEDN0783	9,10-EpOME [(±)9,10-epoxy-12Z-octadecenoic acid]	ENSMMUG00000001409	0.8333	0.005266
MEDN0783	9,10-EpOME [(±)9,10-epoxy-12Z-octadecenoic acid]	ENSMMUG00000042176	0.8333	0.005266
MEDP1083	Oxypurinol	ENSMMUG00000020050	0.8333	0.005266
MEDN1052	(S) -2-Hydroxyglutaric acid	ENSMMUG00000041831	0.8333	0.005266
MEDP1083	Oxypurinol	ENSMMUG00000055481	0.8333	0.005266
MEDN0604	Tetradecanedioic acid	ENSMMUG00000012899	0.8333	0.005266
MEDP1132	3-Carboxypropyltrimethylammonium	ENSMMUG00000001782	0.8333	0.005266
MEDP1132	3-Carboxypropyltrimethylammonium	ENSMMUG00000005181	0.8333	0.005266
MW00161064	5-amino-4,5-dioxopentanoate	ENSMMUG00000016367	0.8333	0.005266
MEDP1132	3-Carboxypropyltrimethylammonium	ENSMMUG00000062650	0.8333	0.005266
MW00170640	12-Oxo-2,3-dinor-10,15-phytodienoic acid	ENSMMUG00000000975	0.8333	0.005266
MEDN1035	13(R)-HODE	ENSMMUG00000020431	0.8333	0.005266
MW00161064	5-amino-4,5-dioxopentanoate	ENSMMUG00000045584	0.8333	0.005266
MW00161064	5-amino-4,5-dioxopentanoate	ENSMMUG00000002621	0.8333	0.005266
MW00161064	5-amino-4,5-dioxopentanoate	ENSMMUG00000008789	0.8333	0.005266
MEDN0820	3-Hydroxyglutaric acid	ENSMMUG00000000521	0.8333	0.005266
MEDP1083	Oxypurinol	ENSMMUG00000042176	0.8333	0.005266
MW00170640	12-Oxo-2,3-dinor-10,15-phytodienoic acid	ENSMMUG00000045396	0.8333	0.005266
MW00161064	5-amino-4,5-dioxopentanoate	ENSMMUG00000000785	0.8333	0.005266
MEDN0042	L-Asparagine Anhydrous	ENSMMUG00000055964	0.8333	0.005266
MEDN1052	(S) -2-Hydroxyglutaric acid	ENSMMUG00000009548	0.8333	0.005266
MW00170640	12-Oxo-2,3-dinor-10,15-phytodienoic acid	ENSMMUG00000031944	0.8333	0.005266
MEDN1052	(S) -2-Hydroxyglutaric acid	ENSMMUG00000019566	0.8333	0.005266
MW00161064	5-amino-4,5-dioxopentanoate	ENSMMUG00000061096	0.8333	0.005266
MEDP1132	3-Carboxypropyltrimethylammonium	ENSMMUG00000017906	0.8333	0.005266
MEDN0368	Lysope 14:0	ENSMMUG00000009682	0.8333	0.005266
MW00161064	5-amino-4,5-dioxopentanoate	ENSMMUG00000001655	0.8333	0.005266
MEDP1132	3-Carboxypropyltrimethylammonium	ENSMMUG00000007740	0.8333	0.005266
MEDP1234	Dopaquinone	ENSMMUG00000050210	0.8333	0.005266
MW00011662	(R)-8-Acetoxycarvotanacetone	ENSMMUG00000050210	0.8333	0.005266
MEDP1238	Coniferyl acetate	ENSMMUG00000018057	0.8333	0.005266
MEDN0140	Xanthine	ENSMMUG00000050063	0.8333	0.005266
MEDP1444	Octapentaenoic acid	ENSMMUG00000061689	0.8333	0.005266
MEDN0140	Xanthine	ENSMMUG00000009682	0.8333	0.005266
MEDP1276	Guanine	ENSMMUG00000011410	0.8333	0.005266
MEDP1276	Guanine	ENSMMUG00000050437	0.8333	0.005266
MEDP1444	Octapentaenoic acid	ENSMMUG00000005181	0.8333	0.005266
MEDN0604	Tetradecanedioic acid	ENSMMUG00000009739	0.8333	0.005266
MEDP1276	Guanine	ENSMMUG00000052674	0.8333	0.005266
MEDN0140	Xanthine	ENSMMUG00000050210	0.8333	0.005266
MEDP1444	Octapentaenoic acid	ENSMMUG00000022922	0.8333	0.005266
MEDP1444	Octapentaenoic acid	ENSMMUG00000011980	0.8333	0.005266
MEDP1276	Guanine	ENSMMUG00000019762	0.8333	0.005266
MEDP1455	MG(20:4)isomer	ENSMMUG00000018592	0.8333	0.005266
MEDN1013	2'-Deoxyadenosine-5'-Monophosphate	ENSMMUG00000001409	0.8333	0.005266
MEDP1455	MG(20:4)isomer	ENSMMUG00000009448	0.8333	0.005266
MEDP1238	Coniferyl acetate	ENSMMUG00000020370	0.8333	0.005266
MEDP1468	D-panthenol	ENSMMUG00000054823	0.8333	0.005266
MEDP1238	Coniferyl acetate	ENSMMUG00000002416	0.8333	0.005266
MEDP1444	Octapentaenoic acid	ENSMMUG00000017659	0.8333	0.005266
MEDP1468	D-panthenol	ENSMMUG00000012963	0.8333	0.005266
MEDP1433	Carnitine ph-C1	ENSMMUG00000020370	0.8333	0.005266
MEDN1009	3-hydroxyphenylacetic acid	ENSMMUG00000009548	0.8333	0.005266
MEDN1013	2'-Deoxyadenosine-5'-Monophosphate	ENSMMUG00000043304	0.8333	0.005266
MEDP1412	Carnitine C13:1	ENSMMUG00000020157	0.8333	0.005266
MEDP1412	Carnitine C13:1	ENSMMUG00000017659	0.8333	0.005266
MEDP1412	Carnitine C13:1	ENSMMUG00000013378	0.8333	0.005266
MEDP1412	Carnitine C13:1	ENSMMUG00000019306	0.8333	0.005266
MEDN0604	Tetradecanedioic acid	ENSMMUG00000009845	0.8333	0.005266
MEDP1412	Carnitine C13:1	ENSMMUG00000021024	0.8333	0.005266
MEDP1412	Carnitine C13:1	ENSMMUG00000060487	0.8333	0.005266
MEDP1433	Carnitine ph-C1	ENSMMUG00000017659	0.8333	0.005266
MEDP1412	Carnitine C13:1	ENSMMUG00000060389	0.8333	0.005266
MEDP1412	Carnitine C13:1	ENSMMUG00000021324	0.8333	0.005266
MEDP1412	Carnitine C13:1	ENSMMUG00000054200	0.8333	0.005266
MEDP1394	Carnitine C15:DC	ENSMMUG00000005870	0.8333	0.005266
MEDN0604	Tetradecanedioic acid	ENSMMUG00000043304	0.8333	0.005266
MEDN0604	Tetradecanedioic acid	ENSMMUG00000019345	0.8333	0.005266
MEDN1009	3-hydroxyphenylacetic acid	ENSMMUG00000042176	0.8333	0.005266
MEDP1394	Carnitine C15:DC	ENSMMUG00000013634	0.8333	0.005266
MEDN0604	Tetradecanedioic acid	ENSMMUG00000015839	0.8333	0.005266
MEDP1412	Carnitine C13:1	ENSMMUG00000002376	0.8333	0.005266
MEDN0140	Xanthine	ENSMMUG00000008376	0.8333	0.005266
MEDN0837	N-Methyl-L-Glutamate	ENSMMUG00000005207	0.8333	0.005266
MEDP1238	Coniferyl acetate	ENSMMUG00000015839	0.8333	0.005266
MEDN1013	2'-Deoxyadenosine-5'-Monophosphate	ENSMMUG00000004564	0.8333	0.005266
MW00011662	(R)-8-Acetoxycarvotanacetone	ENSMMUG00000054823	0.8333	0.005266
MEDN0604	Tetradecanedioic acid	ENSMMUG00000011620	0.8333	0.005266
MW00011662	(R)-8-Acetoxycarvotanacetone	ENSMMUG00000005046	0.8333	0.005266
MW00011662	(R)-8-Acetoxycarvotanacetone	ENSMMUG00000053106	0.8333	0.005266
MW00011662	(R)-8-Acetoxycarvotanacetone	ENSMMUG00000029822	0.8333	0.005266
MEDP1238	Coniferyl acetate	ENSMMUG00000058313	0.8333	0.005266
MEDN0140	Xanthine	ENSMMUG00000005046	0.8333	0.005266
MW00011662	(R)-8-Acetoxycarvotanacetone	ENSMMUG00000011401	0.8333	0.005266
MW00011662	(R)-8-Acetoxycarvotanacetone	ENSMMUG00000049343	0.8333	0.005266
MEDP1238	Coniferyl acetate	ENSMMUG00000055145	0.8333	0.005266
MEDN0140	Xanthine	ENSMMUG00000012031	0.8333	0.005266
MEDP1238	Coniferyl acetate	ENSMMUG00000012899	0.8333	0.005266
MEDN0837	N-Methyl-L-Glutamate	ENSMMUG00000000785	0.8333	0.005266
MEDN0837	N-Methyl-L-Glutamate	ENSMMUG00000009077	0.8333	0.005266
MEDN0604	Tetradecanedioic acid	ENSMMUG00000056891	0.8333	0.005266
MW00012680	17alpha,21-Dihydroxypregnenolone	ENSMMUG00000013634	0.8333	0.005266
MW00012680	17alpha,21-Dihydroxypregnenolone	ENSMMUG00000062650	0.8333	0.005266
MW00011662	(R)-8-Acetoxycarvotanacetone	ENSMMUG00000050063	0.8333	0.005266
MEDP1468	D-panthenol	ENSMMUG00000064701	0.8333	0.005266
MEDN0837	N-Methyl-L-Glutamate	ENSMMUG00000057793	0.8333	0.005266
MEDP1498	8-Azaguanine	ENSMMUG00000000382	0.8333	0.005266
MEDN1013	2'-Deoxyadenosine-5'-Monophosphate	ENSMMUG00000054255	0.8333	0.005266
MEDP1238	Coniferyl acetate	ENSMMUG00000013378	0.8333	0.005266
MEDN0140	Xanthine	ENSMMUG00000063599	0.8333	0.005266
MEDN1013	2'-Deoxyadenosine-5'-Monophosphate	ENSMMUG00000060487	0.8333	0.005266
MEDP1498	8-Azaguanine	ENSMMUG00000045584	0.8333	0.005266
MEDN1013	2'-Deoxyadenosine-5'-Monophosphate	ENSMMUG00000060389	0.8333	0.005266
MEDP1498	8-Azaguanine	ENSMMUG00000012132	0.8333	0.005266
MEDN0368	Lysope 14:0	ENSMMUG00000012031	0.8333	0.005266
MEDP1498	8-Azaguanine	ENSMMUG00000007405	0.8333	0.005266
MEDP1498	8-Azaguanine	ENSMMUG00000008789	0.8333	0.005266
MEDP1498	8-Azaguanine	ENSMMUG00000042208	0.8333	0.005266
MEDN0837	N-Methyl-L-Glutamate	ENSMMUG00000019345	0.8333	0.005266
MEDP1498	8-Azaguanine	ENSMMUG00000011042	0.8333	0.005266
MEDN0604	Tetradecanedioic acid	ENSMMUG00000057793	0.8333	0.005266
MEDP1238	Coniferyl acetate	ENSMMUG00000005181	0.8333	0.005266
MEDP1238	Coniferyl acetate	ENSMMUG00000016367	0.8333	0.005266
MEDP1498	8-Azaguanine	ENSMMUG00000009845	0.8333	0.005266
MEDP1238	Coniferyl acetate	ENSMMUG00000043304	0.8333	0.005266
MEDP1498	8-Azaguanine	ENSMMUG00000020157	0.8333	0.005266
MEDP1083	Oxypurinol	ENSMMUG00000012405	0.8333	0.005266
MEDN1113	12-ketolithocholic acid	ENSMMUG00000021024	0.8333	0.005266
MEDN1213	2-(4-hydroxyphenyl) propionate	ENSMMUG00000045944	0.8333	0.005266
MEDN1246	3-(pyrazol-1-yl) -L-alanine	ENSMMUG00000015865	0.8333	0.005266
MEDP0883	2,4-Dihydroxypteridine	ENSMMUG00000005207	0.8333	0.005266
MEDN1092	4-acetoxyphenol	ENSMMUG00000012123	0.8333	0.005266
MEDP0115	1,4-Dihydro-1-Methyl-4-Oxo-3-Pyridinecarboxamide	ENSMMUG00000012405	0.8333	0.005266
MEDN1246	3-(pyrazol-1-yl) -L-alanine	ENSMMUG00000018517	0.8333	0.005266
MEDP0883	2,4-Dihydroxypteridine	ENSMMUG00000009077	0.8333	0.005266
MEDP0883	2,4-Dihydroxypteridine	ENSMMUG00000018003	0.8333	0.005266
MEDN1104	7-ketolithocholic acid	ENSMMUG00000055892	0.8333	0.005266
MEDP0883	2,4-Dihydroxypteridine	ENSMMUG00000019762	0.8333	0.005266
MEDN1082	8-isoprostaglandin F1α	ENSMMUG00000013378	0.8333	0.005266
MEDP0115	1,4-Dihydro-1-Methyl-4-Oxo-3-Pyridinecarboxamide	ENSMMUG00000012031	0.8333	0.005266
MEDP0883	2,4-Dihydroxypteridine	ENSMMUG00000010626	0.8333	0.005266
MEDP0115	1,4-Dihydro-1-Methyl-4-Oxo-3-Pyridinecarboxamide	ENSMMUG00000012899	0.8333	0.005266
MEDP0587	N-Alpha-acetyllysine	ENSMMUG00000000521	0.8333	0.005266
MEDN1246	3-(pyrazol-1-yl) -L-alanine	ENSMMUG00000020431	0.8333	0.005266
MEDN1271	PysoPE 20:2(2n isomer1)	ENSMMUG00000058644	0.8333	0.005266
MEDP0115	1,4-Dihydro-1-Methyl-4-Oxo-3-Pyridinecarboxamide	ENSMMUG00000012132	0.8333	0.005266
MEDN1271	PysoPE 20:2(2n isomer1)	ENSMMUG00000011401	0.8333	0.005266
MEDP0115	1,4-Dihydro-1-Methyl-4-Oxo-3-Pyridinecarboxamide	ENSMMUG00000058644	0.8333	0.005266
MEDP0062	N6-Acetyl-L-Lysine	ENSMMUG00000000521	0.8333	0.005266
MEDN1246	3-(pyrazol-1-yl) -L-alanine	ENSMMUG00000006841	0.8333	0.005266
MEDN1246	3-(pyrazol-1-yl) -L-alanine	ENSMMUG00000055885	0.8333	0.005266
MEDP0883	2,4-Dihydroxypteridine	ENSMMUG00000021024	0.8333	0.005266
MEDN0570	L-Erythrulose	ENSMMUG00000045584	0.8333	0.005266
MEDP0125	Choline	ENSMMUG00000014204	0.8333	0.005266
MEDN1213	2-(4-hydroxyphenyl) propionate	ENSMMUG00000015106	0.8333	0.005266
MEDP0672	Cyclohexylamine	ENSMMUG00000018057	0.8333	0.005266
MEDP1002	Acetylcholine	ENSMMUG00000017906	0.8333	0.005266
MEDN1104	7-ketolithocholic acid	ENSMMUG00000012963	0.8333	0.005266
MEDN1213	2-(4-hydroxyphenyl) propionate	ENSMMUG00000055891	0.8333	0.005266
MEDP1002	Acetylcholine	ENSMMUG00000062650	0.8333	0.005266
MEDP1002	Acetylcholine	ENSMMUG00000007740	0.8333	0.005266
MEDN1092	4-acetoxyphenol	ENSMMUG00000000262	0.8333	0.005266
MEDP1002	Acetylcholine	ENSMMUG00000001782	0.8333	0.005266
MEDN0533	Xanthosine	ENSMMUG00000003718	0.8333	0.005266
MEDN0570	L-Erythrulose	ENSMMUG00000021024	0.8333	0.005266
MEDP1002	Acetylcholine	ENSMMUG00000027090	0.8333	0.005266
MEDP0428	Cholesterol	ENSMMUG00000020050	0.8333	0.005266
MEDN0570	L-Erythrulose	ENSMMUG00000015202	0.8333	0.005266
MEDN0533	Xanthosine	ENSMMUG00000020050	0.8333	0.005266
MEDN0555	Hydroxyphenyllactic acid	ENSMMUG00000004362	0.8333	0.005266
MEDN0533	Xanthosine	ENSMMUG00000016367	0.8333	0.005266
MEDN0406	3-(3-Hydroxyphenyl)Propionate Acid	ENSMMUG00000000521	0.8333	0.005266
MEDP0883	2,4-Dihydroxypteridine	ENSMMUG00000063223	0.8333	0.005266
MEDP0115	1,4-Dihydro-1-Methyl-4-Oxo-3-Pyridinecarboxamide	ENSMMUG00000049881	0.8333	0.005266
MEDN0533	Xanthosine	ENSMMUG00000013831	0.8333	0.005266
MEDN1213	2-(4-hydroxyphenyl) propionate	ENSMMUG00000008376	0.8333	0.005266
MEDN1113	12-ketolithocholic acid	ENSMMUG00000056744	0.8333	0.005266
MEDN1271	PysoPE 20:2(2n isomer1)	ENSMMUG00000015106	0.8333	0.005266
MEDN1082	8-isoprostaglandin F1α	ENSMMUG00000020370	0.8333	0.005266
MEDN1271	PysoPE 20:2(2n isomer1)	ENSMMUG00000055481	0.8333	0.005266
MEDN1272	PysoPE 20:2	ENSMMUG00000058644	0.8333	0.005266
MEDN1272	PysoPE 20:2	ENSMMUG00000011410	0.8333	0.005266
MEDN1272	PysoPE 20:2	ENSMMUG00000011401	0.8333	0.005266
MEDN0570	L-Erythrulose	ENSMMUG00000002621	0.8333	0.005266
MEDP0428	Cholesterol	ENSMMUG00000012132	0.8333	0.005266
MEDN0533	Xanthosine	ENSMMUG00000022922	0.8333	0.005266
MEDN1272	PysoPE 20:2	ENSMMUG00000055481	0.8333	0.005266
MEDN1312	2-hydroxyphenylacetic acid	ENSMMUG00000008376	0.8333	0.005266
MEDP0428	Cholesterol	ENSMMUG00000011401	0.8333	0.005266
MEDP0429	Punicic Acid	ENSMMUG00000020431	0.8333	0.005266
MEDN1104	7-ketolithocholic acid	ENSMMUG00000021024	0.8333	0.005266
MEDP0672	Cyclohexylamine	ENSMMUG00000005181	0.8333	0.005266
MEDP0672	Cyclohexylamine	ENSMMUG00000016367	0.8333	0.005266
MEDN1272	PysoPE 20:2	ENSMMUG00000015106	0.8333	0.005266
MEDP0428	Cholesterol	ENSMMUG00000012031	0.8333	0.005266
MEDN1315	4-Hydroxy-3-methylbenzoic acid	ENSMMUG00000008376	0.8333	0.005266
MEDN1272	PysoPE 20:2	ENSMMUG00000001782	0.8333	0.005266
MEDP0430	2-Aminoadipic Acid	ENSMMUG00000012278	0.8333	0.005266
MEDP0428	Cholesterol	ENSMMUG00000061096	0.8333	0.005266
MEDN1082	8-isoprostaglandin F1α	ENSMMUG00000002416	0.8333	0.005266
MEDP0672	Cyclohexylamine	ENSMMUG00000013378	0.8333	0.005266
MEDN1271	PysoPE 20:2(2n isomer1)	ENSMMUG00000060389	0.8333	0.005266
MEDN1082	8-isoprostaglandin F1α	ENSMMUG00000015839	0.8333	0.005266
MEDN0533	Xanthosine	ENSMMUG00000061096	0.8333	0.005266
MEDN1271	PysoPE 20:2(2n isomer1)	ENSMMUG00000001782	0.8333	0.005266
MEDP0026	L-Valine	ENSMMUG00000007680	0.8333	0.005266
MEDN0375	13-HOTrE [13S-hydroxy-9Z,11E,15Z-octadecatrienoic acid]	ENSMMUG00000020370	0.8333	0.005266
MEDN0533	Xanthosine	ENSMMUG00000020370	0.8333	0.005266
MEDN0533	Xanthosine	ENSMMUG00000000521	0.8333	0.005266
MEDN1271	PysoPE 20:2(2n isomer1)	ENSMMUG00000011410	0.8333	0.005266
MEDN0375	13-HOTrE [13S-hydroxy-9Z,11E,15Z-octadecatrienoic acid]	ENSMMUG00000013831	0.8333	0.005266
MEDN1271	PysoPE 20:2(2n isomer1)	ENSMMUG00000054990	0.8333	0.005266
MEDN1315	4-Hydroxy-3-methylbenzoic acid	ENSMMUG00000009448	0.8333	0.005266
MEDN1092	4-acetoxyphenol	ENSMMUG00000002810	0.8333	0.005266
MEDP0672	Cyclohexylamine	ENSMMUG00000020370	0.8333	0.005266
MEDN0533	Xanthosine	ENSMMUG00000013960	0.8333	0.005266
MEDN0555	Hydroxyphenyllactic acid	ENSMMUG00000021324	0.8333	0.005266
MEDN0533	Xanthosine	ENSMMUG00000001409	0.8333	0.005266
MEDN0570	L-Erythrulose	ENSMMUG00000009845	0.8333	0.005266
MEDN1271	PysoPE 20:2(2n isomer1)	ENSMMUG00000001571	0.8333	0.005266
MEDN0375	13-HOTrE [13S-hydroxy-9Z,11E,15Z-octadecatrienoic acid]	ENSMMUG00000054200	0.8333	0.005266
MEDN1104	7-ketolithocholic acid	ENSMMUG00000000382	0.8333	0.005266
MEDN1271	PysoPE 20:2(2n isomer1)	ENSMMUG00000060487	0.8333	0.005266
MEDN1104	7-ketolithocholic acid	ENSMMUG00000063223	0.8333	0.005266
MEDN1092	4-acetoxyphenol	ENSMMUG00000059372	0.8333	0.005266
MEDN0406	3-(3-Hydroxyphenyl)Propionate Acid	ENSMMUG00000060187	0.8333	0.005266
MEDP0151	2-Hydroxy-6-Aminopurine	ENSMMUG00000052674	0.8333	0.005266
MEDP0249	Pantothenol	ENSMMUG00000018141	0.8333	0.005266
MEDN1113	12-ketolithocholic acid	ENSMMUG00000063223	0.8333	0.005266
MEDP1028	2-Methylpyrazine	ENSMMUG00000029987	0.8333	0.005266
MEDP0428	Cholesterol	ENSMMUG00000009682	0.8333	0.005266
MEDN1082	8-isoprostaglandin F1α	ENSMMUG00000012899	0.8333	0.005266
MEDN1141	Orthocholic acid	ENSMMUG00000045584	0.8333	0.005266
MEDN1272	PysoPE 20:2	ENSMMUG00000001571	0.8333	0.005266
MEDN0555	Hydroxyphenyllactic acid	ENSMMUG00000016367	0.8333	0.005266
MEDP0249	Pantothenol	ENSMMUG00000019996	0.8333	0.005266
MEDP1083	Oxypurinol	ENSMMUG00000012132	0.8333	0.005266
MEDP1083	Oxypurinol	ENSMMUG00000009548	0.8333	0.005266
MEDP0249	Pantothenol	ENSMMUG00000064701	0.8333	0.005266
MEDP0125	Choline	ENSMMUG00000009845	0.8333	0.005266
MEDN1104	7-ketolithocholic acid	ENSMMUG00000008442	0.8333	0.005266
MEDP0125	Choline	ENSMMUG00000005209	0.8333	0.005266
MEDP1002	Acetylcholine	ENSMMUG00000001571	0.8333	0.005266
MEDN0533	Xanthosine	ENSMMUG00000050263	0.8333	0.005266
MEDN1272	PysoPE 20:2	ENSMMUG00000060487	0.8333	0.005266
MEDP0151	2-Hydroxy-6-Aminopurine	ENSMMUG00000011410	0.8333	0.005266
MEDP0151	2-Hydroxy-6-Aminopurine	ENSMMUG00000050437	0.8333	0.005266
MEDN0533	Xanthosine	ENSMMUG00000001655	0.8333	0.005266
MEDN1129	Erythrose	ENSMMUG00000026872	0.8333	0.005266
MEDN1129	Erythrose	ENSMMUG00000021024	0.8333	0.005266
MEDN1129	Erythrose	ENSMMUG00000002621	0.8333	0.005266
MEDP0428	Cholesterol	ENSMMUG00000002810	0.8333	0.005266
MEDN1092	4-acetoxyphenol	ENSMMUG00000008789	0.8333	0.005266
MEDP0115	1,4-Dihydro-1-Methyl-4-Oxo-3-Pyridinecarboxamide	ENSMMUG00000055481	0.8333	0.005266
MEDN0406	3-(3-Hydroxyphenyl)Propionate Acid	ENSMMUG00000049343	0.8333	0.005266
MEDN1082	8-isoprostaglandin F1α	ENSMMUG00000058313	0.8333	0.005266
MEDN1082	8-isoprostaglandin F1α	ENSMMUG00000005181	0.8333	0.005266
MEDP0428	Cholesterol	ENSMMUG00000001655	0.8333	0.005266
MEDN1129	Erythrose	ENSMMUG00000045584	0.8333	0.005266
MEDP1002	Acetylcholine	ENSMMUG00000059372	0.8333	0.005266
MEDP1002	Acetylcholine	ENSMMUG00000017385	0.8333	0.005266
MEDP0249	Pantothenol	ENSMMUG00000012899	0.8333	0.005266
MEDN0555	Hydroxyphenyllactic acid	ENSMMUG00000017906	0.8333	0.005266
MEDN1129	Erythrose	ENSMMUG00000015202	0.8333	0.005266
MEDP1002	Acetylcholine	ENSMMUG00000005181	0.8333	0.005266
MEDN1141	Orthocholic acid	ENSMMUG00000011042	0.8333	0.005266
MEDP1083	Oxypurinol	ENSMMUG00000012031	0.8333	0.005266
MEDN1141	Orthocholic acid	ENSMMUG00000005207	0.8333	0.005266
MEDP1002	Acetylcholine	ENSMMUG00000016367	0.8333	0.005266
MEDP0125	Choline	ENSMMUG00000013554	0.8333	0.005266
MEDN1082	8-isoprostaglandin F1α	ENSMMUG00000016367	0.8333	0.005266
MEDP1028	2-Methylpyrazine	ENSMMUG00000013960	0.8333	0.005266
MEDN1141	Orthocholic acid	ENSMMUG00000019996	0.8333	0.005266
MEDP0115	1,4-Dihydro-1-Methyl-4-Oxo-3-Pyridinecarboxamide	ENSMMUG00000009682	0.8333	0.005266
MEDN0533	Xanthosine	ENSMMUG00000061689	0.8333	0.005266
MEDP0115	1,4-Dihydro-1-Methyl-4-Oxo-3-Pyridinecarboxamide	ENSMMUG00000042176	0.8333	0.005266
MEDN1113	12-ketolithocholic acid	ENSMMUG00000008442	0.8333	0.005266
MEDP1028	2-Methylpyrazine	ENSMMUG00000055891	0.8333	0.005266
MEDN1082	8-isoprostaglandin F1α	ENSMMUG00000043304	0.8333	0.005266
MEDN1272	PysoPE 20:2	ENSMMUG00000054990	0.8333	0.005266
MEDN0570	L-Erythrulose	ENSMMUG00000026872	0.8333	0.005266
MEDN0375	13-HOTrE [13S-hydroxy-9Z,11E,15Z-octadecatrienoic acid]	ENSMMUG00000007742	0.8333	0.005266
MEDP0115	1,4-Dihydro-1-Methyl-4-Oxo-3-Pyridinecarboxamide	ENSMMUG00000054200	0.8333	0.005266
MEDN1141	Orthocholic acid	ENSMMUG00000009077	0.8333	0.005266
MEDN1082	8-isoprostaglandin F1α	ENSMMUG00000055145	0.8333	0.005266
MEDN1113	12-ketolithocholic acid	ENSMMUG00000012963	0.8333	0.005266
MEDN1129	Erythrose	ENSMMUG00000009845	0.8333	0.005266
MEDP1002	Acetylcholine	ENSMMUG00000013378	0.8333	0.005266
MEDP1002	Acetylcholine	ENSMMUG00000054990	0.8333	0.005266
MEDN1312	2-hydroxyphenylacetic acid	ENSMMUG00000009448	0.8333	0.005266
MEDN1113	12-ketolithocholic acid	ENSMMUG00000055892	0.8333	0.005266
MEDN1272	PysoPE 20:2	ENSMMUG00000060389	0.8333	0.005266
MEDN1113	12-ketolithocholic acid	ENSMMUG00000000382	0.8333	0.005266
MEDP0125	Choline	ENSMMUG00000012963	0.8333	0.005266
MEDP0249	Pantothenol	ENSMMUG00000004949	0.8333	0.005266
MEDP0151	2-Hydroxy-6-Aminopurine	ENSMMUG00000019762	0.8333	0.005266
MEDN1104	7-ketolithocholic acid	ENSMMUG00000056744	0.8333	0.005266
MEDP0125	Choline	ENSMMUG00000063599	0.8333	0.005266
MEDP0276	Indole-3-Carboxaldehyde	ENSMMUG00000051567	0.832	0.005411
MEDP0430	2-Aminoadipic Acid	ENSMMUG00000004858	0.832	0.005411
MEDP0672	Cyclohexylamine	ENSMMUG00000051567	0.832	0.005411
MEDN1092	4-acetoxyphenol	ENSMMUG00000001721	0.832	0.005411
MEDP1083	Oxypurinol	ENSMMUG00000051567	0.832	0.005411
MEDN0140	Xanthine	ENSMMUG00000004051	0.832	0.005411
MEDP1412	Carnitine C13:1	ENSMMUG00000000296	0.8306	0.005555
MEDP1468	D-panthenol	ENSMMUG00000002709	0.8306	0.005555
MEDN0533	Xanthosine	ENSMMUG00000000296	0.8306	0.005555
MEDN1092	4-acetoxyphenol	ENSMMUG00000000296	0.8306	0.005555
MEDP1410	Carnitine C11:DC	ENSMMUG00000058890	0.8288	0.005762
MEDP1403	Carnitine C15:1	ENSMMUG00000004051	0.8288	0.005762
MEDP1414	Carnitine C12:1	ENSMMUG00000058890	0.8288	0.005762
MEDP1409	Carnitine C12-OH	ENSMMUG00000058890	0.8288	0.005762
MEDN1315	4-Hydroxy-3-methylbenzoic acid	ENSMMUG00000054769	0.8285	0.005795
MEDP0672	Cyclohexylamine	ENSMMUG00000054769	0.8285	0.005795
MW00012680	17alpha,21-Dihydroxypregnenolone	ENSMMUG00000054769	0.8285	0.005795
MEDP0379	3-Hydroxyhippuric Acid	ENSMMUG00000011151	0.8285	0.005795
MEDP0428	Cholesterol	ENSMMUG00000054769	0.8285	0.005795
MEDN0533	Xanthosine	ENSMMUG00000015838	0.8285	0.005795
MEDP1083	Oxypurinol	ENSMMUG00000007235	0.8285	0.005795
MW00011662	(R)-8-Acetoxycarvotanacetone	ENSMMUG00000011627	0.8285	0.005795
MW00011662	(R)-8-Acetoxycarvotanacetone	ENSMMUG00000056461	0.8285	0.005795
MEDN1092	4-acetoxyphenol	ENSMMUG00000002753	0.8285	0.005795
MEDN1082	8-isoprostaglandin F1α	ENSMMUG00000001713	0.8285	0.005795
MEDN1312	2-hydroxyphenylacetic acid	ENSMMUG00000054769	0.8285	0.005795
MW00117293	1'-hydroxytriazolam	ENSMMUG00000009145	0.8285	0.005795
MW00161064	5-amino-4,5-dioxopentanoate	ENSMMUG00000018446	0.8285	0.005795
MEDN0375	13-HOTrE [13S-hydroxy-9Z,11E,15Z-octadecatrienoic acid]	ENSMMUG00000007235	0.8285	0.005795
MEDN1246	3-(pyrazol-1-yl) -L-alanine	ENSMMUG00000015345	0.8285	0.005795
MEDN0012	L-Histidine	ENSMMUG00000015345	0.8285	0.005795
MEDN0533	Xanthosine	ENSMMUG00000018446	0.8285	0.005795
MEDP1020	4-Hydroxyhippurate	ENSMMUG00000011151	0.8285	0.005795
MEDN1009	3-hydroxyphenylacetic acid	ENSMMUG00000007235	0.8285	0.005795
MEDP1238	Coniferyl acetate	ENSMMUG00000001713	0.8285	0.005795
MEDN0604	Tetradecanedioic acid	ENSMMUG00000001713	0.8285	0.005795
MEDN1312	2-hydroxyphenylacetic acid	ENSMMUG00000032243	0.8285	0.005795
MEDP0249	Pantothenol	ENSMMUG00000012561	0.8285	0.005795
MEDP1238	Coniferyl acetate	ENSMMUG00000012561	0.8285	0.005795
MEDP0296	4-Guanidinobutyric Acid	ENSMMUG00000032617	0.8285	0.005795
MEDN0375	13-HOTrE [13S-hydroxy-9Z,11E,15Z-octadecatrienoic acid]	ENSMMUG00000005489	0.8285	0.005795
MEDN0375	13-HOTrE [13S-hydroxy-9Z,11E,15Z-octadecatrienoic acid]	ENSMMUG00000054742	0.8285	0.005795
MEDN1315	4-Hydroxy-3-methylbenzoic acid	ENSMMUG00000032243	0.8285	0.005795
MEDP1468	D-panthenol	ENSMMUG00000007235	0.8285	0.005795
MEDP1211	N-acetylpyrrolidine	ENSMMUG00000005489	0.8285	0.005795
MEDN1082	8-isoprostaglandin F1α	ENSMMUG00000012561	0.8285	0.005795
MEDP0792	PYRROLIDINE	ENSMMUG00000002100	0.8285	0.005795
MEDN1141	Orthocholic acid	ENSMMUG00000003486	0.8285	0.005795
MEDP1385	Carnitine C17:1:DC	ENSMMUG00000055226	0.8285	0.005795
MEDP1385	Carnitine C17:1:DC	ENSMMUG00000053106	0.8285	0.005795
MEDP1385	Carnitine C17:1:DC	ENSMMUG00000002810	0.8285	0.005795
MW00011662	(R)-8-Acetoxycarvotanacetone	ENSMMUG00000049319	0.8281	0.005838
MW00012680	17alpha,21-Dihydroxypregnenolone	ENSMMUG00000064131	0.8257	0.006109
MEDP0115	1,4-Dihydro-1-Methyl-4-Oxo-3-Pyridinecarboxamide	ENSMMUG00000052895	0.8257	0.006109
MEDP1238	Coniferyl acetate	ENSMMUG00000052895	0.8257	0.006109
MEDN1082	8-isoprostaglandin F1α	ENSMMUG00000052895	0.8257	0.006109
MEDP1414	Carnitine C12:1	ENSMMUG00000003486	0.8253	0.006161
MEDP1403	Carnitine C15:1	ENSMMUG00000011627	0.8253	0.006161
MEDP1409	Carnitine C12-OH	ENSMMUG00000003486	0.8253	0.006161
MEDP1410	Carnitine C11:DC	ENSMMUG00000003486	0.8253	0.006161
MEDN1092	4-acetoxyphenol	ENSMMUG00000051567	0.8236	0.006363
MEDN0826	3-(3-Hydroxyphenyl)-3-hydroxypropanoic acid	ENSMMUG00000058890	0.8236	0.006363
MEDN0820	3-Hydroxyglutaric acid	ENSMMUG00000001721	0.8236	0.006363
MEDP1409	Carnitine C12-OH	ENSMMUG00000010769	0.8218	0.006573
MEDP1410	Carnitine C11:DC	ENSMMUG00000013831	0.8218	0.006573
MEDP1409	Carnitine C12-OH	ENSMMUG00000039562	0.8218	0.006573
MEDP1409	Carnitine C12-OH	ENSMMUG00000061096	0.8218	0.006573
MEDP1409	Carnitine C12-OH	ENSMMUG00000058313	0.8218	0.006573
MEDP1409	Carnitine C12-OH	ENSMMUG00000040771	0.8218	0.006573
MEDP1409	Carnitine C12-OH	ENSMMUG00000017906	0.8218	0.006573
MEDP1409	Carnitine C12-OH	ENSMMUG00000011410	0.8218	0.006573
MEDP1410	Carnitine C11:DC	ENSMMUG00000059372	0.8218	0.006573
MEDP1409	Carnitine C12-OH	ENSMMUG00000001655	0.8218	0.006573
MEDP1409	Carnitine C12-OH	ENSMMUG00000062326	0.8218	0.006573
MEDP1410	Carnitine C11:DC	ENSMMUG00000021324	0.8218	0.006573
MEDP1409	Carnitine C12-OH	ENSMMUG00000052674	0.8218	0.006573
MEDP1409	Carnitine C12-OH	ENSMMUG00000002336	0.8218	0.006573
MEDP1409	Carnitine C12-OH	ENSMMUG00000057793	0.8218	0.006573
MEDP1409	Carnitine C12-OH	ENSMMUG00000011967	0.8218	0.006573
MEDP1409	Carnitine C12-OH	ENSMMUG00000019345	0.8218	0.006573
MEDP1409	Carnitine C12-OH	ENSMMUG00000055226	0.8218	0.006573
MEDP1403	Carnitine C15:1	ENSMMUG00000004564	0.8218	0.006573
MEDP1409	Carnitine C12-OH	ENSMMUG00000005209	0.8218	0.006573
MEDP1410	Carnitine C11:DC	ENSMMUG00000040771	0.8218	0.006573
MEDP1410	Carnitine C11:DC	ENSMMUG00000061096	0.8218	0.006573
MEDP1410	Carnitine C11:DC	ENSMMUG00000017906	0.8218	0.006573
MEDP1410	Carnitine C11:DC	ENSMMUG00000055226	0.8218	0.006573
MEDP1410	Carnitine C11:DC	ENSMMUG00000011967	0.8218	0.006573
MEDP1410	Carnitine C11:DC	ENSMMUG00000010769	0.8218	0.006573
MEDP1410	Carnitine C11:DC	ENSMMUG00000062326	0.8218	0.006573
MEDP1410	Carnitine C11:DC	ENSMMUG00000001655	0.8218	0.006573
MEDP1410	Carnitine C11:DC	ENSMMUG00000057793	0.8218	0.006573
MEDP1410	Carnitine C11:DC	ENSMMUG00000009739	0.8218	0.006573
MEDP1410	Carnitine C11:DC	ENSMMUG00000041076	0.8218	0.006573
MEDP1410	Carnitine C11:DC	ENSMMUG00000052674	0.8218	0.006573
MEDP1410	Carnitine C11:DC	ENSMMUG00000013554	0.8218	0.006573
MEDP1410	Carnitine C11:DC	ENSMMUG00000011410	0.8218	0.006573
MEDP1410	Carnitine C11:DC	ENSMMUG00000002336	0.8218	0.006573
MEDP1410	Carnitine C11:DC	ENSMMUG00000012278	0.8218	0.006573
MEDP1410	Carnitine C11:DC	ENSMMUG00000005209	0.8218	0.006573
MEDP1410	Carnitine C11:DC	ENSMMUG00000017659	0.8218	0.006573
MEDP1410	Carnitine C11:DC	ENSMMUG00000018141	0.8218	0.006573
MEDP1410	Carnitine C11:DC	ENSMMUG00000019996	0.8218	0.006573
MEDP1410	Carnitine C11:DC	ENSMMUG00000019345	0.8218	0.006573
MEDP1410	Carnitine C11:DC	ENSMMUG00000039562	0.8218	0.006573
MEDP1410	Carnitine C11:DC	ENSMMUG00000058313	0.8218	0.006573
MEDP1410	Carnitine C11:DC	ENSMMUG00000018003	0.8218	0.006573
MEDP1409	Carnitine C12-OH	ENSMMUG00000017659	0.8218	0.006573
MEDP1409	Carnitine C12-OH	ENSMMUG00000018141	0.8218	0.006573
MEDP1409	Carnitine C12-OH	ENSMMUG00000019996	0.8218	0.006573
MEDP1409	Carnitine C12-OH	ENSMMUG00000055621	0.8218	0.006573
MEDP1409	Carnitine C12-OH	ENSMMUG00000013554	0.8218	0.006573
MEDP1409	Carnitine C12-OH	ENSMMUG00000041076	0.8218	0.006573
MEDP1409	Carnitine C12-OH	ENSMMUG00000009739	0.8218	0.006573
MEDP1409	Carnitine C12-OH	ENSMMUG00000060487	0.8218	0.006573
MEDP1409	Carnitine C12-OH	ENSMMUG00000060389	0.8218	0.006573
MEDP1409	Carnitine C12-OH	ENSMMUG00000014204	0.8218	0.006573
MEDP1410	Carnitine C11:DC	ENSMMUG00000014204	0.8218	0.006573
MEDP1409	Carnitine C12-OH	ENSMMUG00000013831	0.8218	0.006573
MEDP1409	Carnitine C12-OH	ENSMMUG00000021324	0.8218	0.006573
MEDP1409	Carnitine C12-OH	ENSMMUG00000059372	0.8218	0.006573
MEDP1409	Carnitine C12-OH	ENSMMUG00000022478	0.8218	0.006573
MEDP1410	Carnitine C11:DC	ENSMMUG00000060389	0.8218	0.006573
MEDP1409	Carnitine C12-OH	ENSMMUG00000018003	0.8218	0.006573
MEDP1410	Carnitine C11:DC	ENSMMUG00000060487	0.8218	0.006573
MEDP1410	Carnitine C11:DC	ENSMMUG00000011401	0.8218	0.006573
MEDP1410	Carnitine C11:DC	ENSMMUG00000054823	0.8218	0.006573
MEDP1410	Carnitine C11:DC	ENSMMUG00000002621	0.8218	0.006573
MEDP1409	Carnitine C12-OH	ENSMMUG00000012278	0.8218	0.006573
MEDP1410	Carnitine C11:DC	ENSMMUG00000022478	0.8218	0.006573
MEDP1410	Carnitine C11:DC	ENSMMUG00000055621	0.8218	0.006573
MEDP1409	Carnitine C12-OH	ENSMMUG00000054823	0.8218	0.006573
MEDP1414	Carnitine C12:1	ENSMMUG00000010769	0.8218	0.006573
MEDP1414	Carnitine C12:1	ENSMMUG00000011967	0.8218	0.006573
MEDP1414	Carnitine C12:1	ENSMMUG00000055226	0.8218	0.006573
MEDP1414	Carnitine C12:1	ENSMMUG00000017906	0.8218	0.006573
MEDP1414	Carnitine C12:1	ENSMMUG00000061096	0.8218	0.006573
MEDP1414	Carnitine C12:1	ENSMMUG00000040771	0.8218	0.006573
MEDP1414	Carnitine C12:1	ENSMMUG00000039562	0.8218	0.006573
MEDP1414	Carnitine C12:1	ENSMMUG00000062326	0.8218	0.006573
MEDP1414	Carnitine C12:1	ENSMMUG00000058313	0.8218	0.006573
MEDP1414	Carnitine C12:1	ENSMMUG00000002621	0.8218	0.006573
MEDP1414	Carnitine C12:1	ENSMMUG00000054823	0.8218	0.006573
MEDP1414	Carnitine C12:1	ENSMMUG00000011401	0.8218	0.006573
MEDP1414	Carnitine C12:1	ENSMMUG00000022478	0.8218	0.006573
MEDP1409	Carnitine C12-OH	ENSMMUG00000002621	0.8218	0.006573
MEDP1403	Carnitine C15:1	ENSMMUG00000056744	0.8218	0.006573
MEDP1414	Carnitine C12:1	ENSMMUG00000021324	0.8218	0.006573
MEDP1414	Carnitine C12:1	ENSMMUG00000018003	0.8218	0.006573
MEDP1403	Carnitine C15:1	ENSMMUG00000045584	0.8218	0.006573
MEDP1414	Carnitine C12:1	ENSMMUG00000001655	0.8218	0.006573
MEDP1414	Carnitine C12:1	ENSMMUG00000019345	0.8218	0.006573
MEDP1414	Carnitine C12:1	ENSMMUG00000013831	0.8218	0.006573
MEDP1414	Carnitine C12:1	ENSMMUG00000014204	0.8218	0.006573
MEDP1414	Carnitine C12:1	ENSMMUG00000060389	0.8218	0.006573
MEDP1414	Carnitine C12:1	ENSMMUG00000060487	0.8218	0.006573
MEDP1414	Carnitine C12:1	ENSMMUG00000009739	0.8218	0.006573
MEDP1414	Carnitine C12:1	ENSMMUG00000041076	0.8218	0.006573
MEDP1414	Carnitine C12:1	ENSMMUG00000013554	0.8218	0.006573
MEDP1414	Carnitine C12:1	ENSMMUG00000057793	0.8218	0.006573
MEDP1414	Carnitine C12:1	ENSMMUG00000055621	0.8218	0.006573
MEDP1414	Carnitine C12:1	ENSMMUG00000018141	0.8218	0.006573
MEDP1414	Carnitine C12:1	ENSMMUG00000017659	0.8218	0.006573
MEDP1414	Carnitine C12:1	ENSMMUG00000005209	0.8218	0.006573
MEDP1414	Carnitine C12:1	ENSMMUG00000012278	0.8218	0.006573
MEDP1414	Carnitine C12:1	ENSMMUG00000002336	0.8218	0.006573
MEDP1414	Carnitine C12:1	ENSMMUG00000011410	0.8218	0.006573
MEDP1414	Carnitine C12:1	ENSMMUG00000052674	0.8218	0.006573
MEDP1414	Carnitine C12:1	ENSMMUG00000019996	0.8218	0.006573
MEDP1403	Carnitine C15:1	ENSMMUG00000010626	0.8218	0.006573
MEDP1403	Carnitine C15:1	ENSMMUG00000013707	0.8218	0.006573
MEDP1403	Carnitine C15:1	ENSMMUG00000019762	0.8218	0.006573
MEDP1403	Carnitine C15:1	ENSMMUG00000005207	0.8218	0.006573
MEDP1403	Carnitine C15:1	ENSMMUG00000042299	0.8218	0.006573
MEDP1403	Carnitine C15:1	ENSMMUG00000054990	0.8218	0.006573
MEDP1403	Carnitine C15:1	ENSMMUG00000013378	0.8218	0.006573
MEDP1403	Carnitine C15:1	ENSMMUG00000002810	0.8218	0.006573
MEDP1403	Carnitine C15:1	ENSMMUG00000006298	0.8218	0.006573
MEDP1403	Carnitine C15:1	ENSMMUG00000001571	0.8218	0.006573
MEDP1403	Carnitine C15:1	ENSMMUG00000008218	0.8218	0.006573
MEDP1403	Carnitine C15:1	ENSMMUG00000003718	0.8218	0.006573
MEDP1403	Carnitine C15:1	ENSMMUG00000028716	0.8218	0.006573
MEDP1403	Carnitine C15:1	ENSMMUG00000014205	0.8218	0.006573
MEDP1403	Carnitine C15:1	ENSMMUG00000050063	0.8218	0.006573
MEDP1403	Carnitine C15:1	ENSMMUG00000007405	0.8218	0.006573
MEDP1403	Carnitine C15:1	ENSMMUG00000008974	0.8218	0.006573
MEDP1403	Carnitine C15:1	ENSMMUG00000056942	0.8218	0.006573
MEDP1403	Carnitine C15:1	ENSMMUG00000063223	0.8218	0.006573
MEDP1403	Carnitine C15:1	ENSMMUG00000055481	0.8218	0.006573
MEDP1409	Carnitine C12-OH	ENSMMUG00000011401	0.8218	0.006573
MEDP1403	Carnitine C15:1	ENSMMUG00000054255	0.8218	0.006573
MEDP1403	Carnitine C15:1	ENSMMUG00000022922	0.8218	0.006573
MEDP1403	Carnitine C15:1	ENSMMUG00000065240	0.8218	0.006573
MEDP1403	Carnitine C15:1	ENSMMUG00000013960	0.8218	0.006573
MEDP1403	Carnitine C15:1	ENSMMUG00000027090	0.8218	0.006573
MEDP1403	Carnitine C15:1	ENSMMUG00000012899	0.8218	0.006573
MEDP1403	Carnitine C15:1	ENSMMUG00000008789	0.8218	0.006573
MEDP1403	Carnitine C15:1	ENSMMUG00000009077	0.8218	0.006573
MEDP1403	Carnitine C15:1	ENSMMUG00000004949	0.8218	0.006573
MEDP1403	Carnitine C15:1	ENSMMUG00000001782	0.8218	0.006573
MEDP1403	Carnitine C15:1	ENSMMUG00000062650	0.8218	0.006573
MEDP1403	Carnitine C15:1	ENSMMUG00000061689	0.8218	0.006573
MEDP1403	Carnitine C15:1	ENSMMUG00000005046	0.8218	0.006573
MEDP1403	Carnitine C15:1	ENSMMUG00000055079	0.8218	0.006573
MEDP1403	Carnitine C15:1	ENSMMUG00000055964	0.8218	0.006573
MEDP1403	Carnitine C15:1	ENSMMUG00000055892	0.8218	0.006573
MEDP1403	Carnitine C15:1	ENSMMUG00000053106	0.8218	0.006573
MEDP1403	Carnitine C15:1	ENSMMUG00000022740	0.8218	0.006573
MEDP1403	Carnitine C15:1	ENSMMUG00000048424	0.8218	0.006573
MEDP1414	Carnitine C12:1	ENSMMUG00000059372	0.8218	0.006573
MEDP0289	3,4,5-Trimethoxycinnamic Acid	ENSMMUG00000057255	0.8216	0.006603
MEDP0849	Nα-Acetyl-L-glutamine	ENSMMUG00000059025	0.8206	0.00672
MEDP1433	Carnitine ph-C1	ENSMMUG00000004663	0.8201	0.006788
MEDP0115	1,4-Dihydro-1-Methyl-4-Oxo-3-Pyridinecarboxamide	ENSMMUG00000007235	0.8201	0.006788
MEDP1444	Octapentaenoic acid	ENSMMUG00000001713	0.8201	0.006788
MEDN1104	7-ketolithocholic acid	ENSMMUG00000002103	0.8201	0.006788
MEDN0570	L-Erythrulose	ENSMMUG00000022248	0.8201	0.006788
MEDP1455	MG(20:4)isomer	ENSMMUG00000022248	0.8201	0.006788
MEDP0379	3-Hydroxyhippuric Acid	ENSMMUG00000017759	0.8201	0.006788
MEDP1455	MG(20:4)isomer	ENSMMUG00000012561	0.8201	0.006788
MEDN1315	4-Hydroxy-3-methylbenzoic acid	ENSMMUG00000010703	0.8201	0.006788
MEDN0604	Tetradecanedioic acid	ENSMMUG00000015838	0.8201	0.006788
MEDN1312	2-hydroxyphenylacetic acid	ENSMMUG00000010703	0.8201	0.006788
MEDP1083	Oxypurinol	ENSMMUG00000054769	0.8201	0.006788
MEDP1083	Oxypurinol	ENSMMUG00000032617	0.8201	0.006788
MEDN1129	Erythrose	ENSMMUG00000022248	0.8201	0.006788
MEDP1020	4-Hydroxyhippurate	ENSMMUG00000017759	0.8201	0.006788
MEDN0012	L-Histidine	ENSMMUG00000054742	0.8201	0.006788
MEDN1113	12-ketolithocholic acid	ENSMMUG00000002103	0.8201	0.006788
MEDN0604	Tetradecanedioic acid	ENSMMUG00000018446	0.8201	0.006788
MEDN1213	2-(4-hydroxyphenyl) propionate	ENSMMUG00000036452	0.8201	0.006788
MEDN0018	L-Serine	ENSMMUG00000001713	0.8201	0.006788
MEDN1246	3-(pyrazol-1-yl) -L-alanine	ENSMMUG00000002100	0.8201	0.006788
MEDP0672	Cyclohexylamine	ENSMMUG00000018446	0.8201	0.006788
MEDN1246	3-(pyrazol-1-yl) -L-alanine	ENSMMUG00000061804	0.8201	0.006788
MEDN1092	4-acetoxyphenol	ENSMMUG00000054769	0.8201	0.006788
MEDP0849	Nα-Acetyl-L-glutamine	ENSMMUG00000020212	0.8201	0.006788
MEDP1385	Carnitine C17:1:DC	ENSMMUG00000062326	0.8201	0.006788
MEDP0849	Nα-Acetyl-L-glutamine	ENSMMUG00000054769	0.8193	0.006883
MEDP0289	3,4,5-Trimethoxycinnamic Acid	ENSMMUG00000058890	0.8193	0.006885
MEDN0375	13-HOTrE [13S-hydroxy-9Z,11E,15Z-octadecatrienoic acid]	ENSMMUG00000051532	0.8182	0.007031
MEDP1409	Carnitine C12-OH	ENSMMUG00000051532	0.817	0.007182
MEDP1414	Carnitine C12:1	ENSMMUG00000051532	0.817	0.007182
MEDP1410	Carnitine C11:DC	ENSMMUG00000051532	0.817	0.007182
MEDN1104	7-ketolithocholic acid	ENSMMUG00000005181	0.8167	0.007225
MW00161064	5-amino-4,5-dioxopentanoate	ENSMMUG00000008429	0.8167	0.007225
MEDN1141	Orthocholic acid	ENSMMUG00000037611	0.8167	0.007225
MW00161064	5-amino-4,5-dioxopentanoate	ENSMMUG00000062326	0.8167	0.007225
MEDN1141	Orthocholic acid	ENSMMUG00000054823	0.8167	0.007225
MEDN1312	2-hydroxyphenylacetic acid	ENSMMUG00000009548	0.8167	0.007225
MEDN0555	Hydroxyphenyllactic acid	ENSMMUG00000007742	0.8167	0.007225
MW00161064	5-amino-4,5-dioxopentanoate	ENSMMUG00000057793	0.8167	0.007225
MEDN1141	Orthocholic acid	ENSMMUG00000056744	0.8167	0.007225
MW00161064	5-amino-4,5-dioxopentanoate	ENSMMUG00000019345	0.8167	0.007225
MEDP1444	Octapentaenoic acid	ENSMMUG00000055621	0.8167	0.007225
MEDN1141	Orthocholic acid	ENSMMUG00000012899	0.8167	0.007225
MW00161064	5-amino-4,5-dioxopentanoate	ENSMMUG00000040154	0.8167	0.007225
MEDN0820	3-Hydroxyglutaric acid	ENSMMUG00000000382	0.8167	0.007225
MEDN1129	Erythrose	ENSMMUG00000063223	0.8167	0.007225
MW00011662	(R)-8-Acetoxycarvotanacetone	ENSMMUG00000055226	0.8167	0.007225
MEDN1213	2-(4-hydroxyphenyl) propionate	ENSMMUG00000000795	0.8167	0.007225
MEDN0555	Hydroxyphenyllactic acid	ENSMMUG00000013707	0.8167	0.007225
MW00117293	1'-hydroxytriazolam	ENSMMUG00000060487	0.8167	0.007225
MW00117293	1'-hydroxytriazolam	ENSMMUG00000060389	0.8167	0.007225
MEDN1213	2-(4-hydroxyphenyl) propionate	ENSMMUG00000029822	0.8167	0.007225
MEDN1213	2-(4-hydroxyphenyl) propionate	ENSMMUG00000055964	0.8167	0.007225
MEDN1213	2-(4-hydroxyphenyl) propionate	ENSMMUG00000012405	0.8167	0.007225
MEDN0826	3-(3-Hydroxyphenyl)-3-hydroxypropanoic acid	ENSMMUG00000061689	0.8167	0.007225
MEDN1213	2-(4-hydroxyphenyl) propionate	ENSMMUG00000058644	0.8167	0.007225
MEDN1141	Orthocholic acid	ENSMMUG00000060389	0.8167	0.007225
MEDN0820	3-Hydroxyglutaric acid	ENSMMUG00000038768	0.8167	0.007225
MEDN1141	Orthocholic acid	ENSMMUG00000060487	0.8167	0.007225
MEDN1104	7-ketolithocholic acid	ENSMMUG00000016367	0.8167	0.007225
MEDN0837	N-Methyl-L-Glutamate	ENSMMUG00000004564	0.8167	0.007225
MEDN1141	Orthocholic acid	ENSMMUG00000044229	0.8167	0.007225
MEDN0012	L-Histidine	ENSMMUG00000026872	0.8167	0.007225
MEDN1113	12-ketolithocholic acid	ENSMMUG00000016367	0.8167	0.007225
MW00161064	5-amino-4,5-dioxopentanoate	ENSMMUG00000022740	0.8167	0.007225
MEDN0555	Hydroxyphenyllactic acid	ENSMMUG00000053106	0.8167	0.007225
MEDN1129	Erythrose	ENSMMUG00000020212	0.8167	0.007225
MEDN0767	12,13-EpOME [(±)12(13)epoxy-9Z-octadecenoic acid]	ENSMMUG00000057811	0.8167	0.007225
MEDP1444	Octapentaenoic acid	ENSMMUG00000007740	0.8167	0.007225
MEDN1129	Erythrose	ENSMMUG00000007740	0.8167	0.007225
MEDN1113	12-ketolithocholic acid	ENSMMUG00000022194	0.8167	0.007225
MEDN1113	12-ketolithocholic acid	ENSMMUG00000038768	0.8167	0.007225
MEDN1113	12-ketolithocholic acid	ENSMMUG00000011980	0.8167	0.007225
MEDN0007	L-Arginine	ENSMMUG00000007680	0.8167	0.007225
MEDN1312	2-hydroxyphenylacetic acid	ENSMMUG00000012963	0.8167	0.007225
MEDN1312	2-hydroxyphenylacetic acid	ENSMMUG00000013960	0.8167	0.007225
MEDP1444	Octapentaenoic acid	ENSMMUG00000008376	0.8167	0.007225
MEDN1113	12-ketolithocholic acid	ENSMMUG00000013378	0.8167	0.007225
MW00170640	12-Oxo-2,3-dinor-10,15-phytodienoic acid	ENSMMUG00000013983	0.8167	0.007225
MEDN0604	Tetradecanedioic acid	ENSMMUG00000009448	0.8167	0.007225
MEDN0570	L-Erythrulose	ENSMMUG00000007740	0.8167	0.007225
MEDN1312	2-hydroxyphenylacetic acid	ENSMMUG00000042176	0.8167	0.007225
MEDN0783	9,10-EpOME [(±)9,10-epoxy-12Z-octadecenoic acid]	ENSMMUG00000057811	0.8167	0.007225
MEDP1444	Octapentaenoic acid	ENSMMUG00000065240	0.8167	0.007225
MEDN0826	3-(3-Hydroxyphenyl)-3-hydroxypropanoic acid	ENSMMUG00000055226	0.8167	0.007225
MW00161064	5-amino-4,5-dioxopentanoate	ENSMMUG00000065240	0.8167	0.007225
MEDN0820	3-Hydroxyglutaric acid	ENSMMUG00000026872	0.8167	0.007225
MEDN1113	12-ketolithocholic acid	ENSMMUG00000005181	0.8167	0.007225
MEDN1129	Erythrose	ENSMMUG00000017385	0.8167	0.007225
MEDN1129	Erythrose	ENSMMUG00000002810	0.8167	0.007225
MW00161064	5-amino-4,5-dioxopentanoate	ENSMMUG00000013554	0.8167	0.007225
MEDP1444	Octapentaenoic acid	ENSMMUG00000017385	0.8167	0.007225
MEDN0820	3-Hydroxyglutaric acid	ENSMMUG00000012191	0.8167	0.007225
MEDN0820	3-Hydroxyglutaric acid	ENSMMUG00000008376	0.8167	0.007225
MW00161064	5-amino-4,5-dioxopentanoate	ENSMMUG00000014204	0.8167	0.007225
MW00161064	5-amino-4,5-dioxopentanoate	ENSMMUG00000020370	0.8167	0.007225
MW00161064	5-amino-4,5-dioxopentanoate	ENSMMUG00000004564	0.8167	0.007225
MEDN1113	12-ketolithocholic acid	ENSMMUG00000016974	0.8167	0.007225
MEDN1129	Erythrose	ENSMMUG00000063599	0.8167	0.007225
MEDN0533	Xanthosine	ENSMMUG00000019345	0.8167	0.007225
MW00161064	5-amino-4,5-dioxopentanoate	ENSMMUG00000054255	0.8167	0.007225
MW00117293	1'-hydroxytriazolam	ENSMMUG00000019345	0.8167	0.007225
MW00117293	1'-hydroxytriazolam	ENSMMUG00000057793	0.8167	0.007225
MEDN1213	2-(4-hydroxyphenyl) propionate	ENSMMUG00000014205	0.8167	0.007225
MEDN0533	Xanthosine	ENSMMUG00000054255	0.8167	0.007225
MW00012680	17alpha,21-Dihydroxypregnenolone	ENSMMUG00000009548	0.8167	0.007225
MEDN1315	4-Hydroxy-3-methylbenzoic acid	ENSMMUG00000042176	0.8167	0.007225
MEDN0140	Xanthine	ENSMMUG00000055892	0.8167	0.007225
MEDN1315	4-Hydroxy-3-methylbenzoic acid	ENSMMUG00000013960	0.8167	0.007225
MEDN1271	PysoPE 20:2(2n isomer1)	ENSMMUG00000054200	0.8167	0.007225
MEDN0837	N-Methyl-L-Glutamate	ENSMMUG00000011042	0.8167	0.007225
MEDN1271	PysoPE 20:2(2n isomer1)	ENSMMUG00000021324	0.8167	0.007225
MW00012680	17alpha,21-Dihydroxypregnenolone	ENSMMUG00000022568	0.8167	0.007225
MEDN1104	7-ketolithocholic acid	ENSMMUG00000011980	0.8167	0.007225
MEDN1315	4-Hydroxy-3-methylbenzoic acid	ENSMMUG00000012963	0.8167	0.007225
MEDN0042	L-Asparagine Anhydrous	ENSMMUG00000062326	0.8167	0.007225
MEDP1468	D-panthenol	ENSMMUG00000042176	0.8167	0.007225
MW00012680	17alpha,21-Dihydroxypregnenolone	ENSMMUG00000044229	0.8167	0.007225
MEDN1271	PysoPE 20:2(2n isomer1)	ENSMMUG00000064701	0.8167	0.007225
MEDN0837	N-Methyl-L-Glutamate	ENSMMUG00000001782	0.8167	0.007225
MEDN0555	Hydroxyphenyllactic acid	ENSMMUG00000054200	0.8167	0.007225
MEDN1315	4-Hydroxy-3-methylbenzoic acid	ENSMMUG00000009548	0.8167	0.007225
[truncated: 372 more rows]

## Sheet: male_Metabolites_microbiota
Metabolites	Metabolites	Microbiota	|CorrelationCoefficient|	p-value
MEDN1213	2-(4-hydroxyphenyl) propionate	Saintgironsvirus	0.830065	0.0107579
MEDN0826	3-(3-Hydroxyphenyl)-3-hydroxypropanoic acid	Saintgironsvirus	0.830065	0.0107579
MEDP1083	Oxypurinol	Saintgironsvirus	0.830065	0.0107579
MEDN1009	3-hydroxyphenylacetic acid	Saintgironsvirus	0.830065	0.0107579
MEDN1104	7-ketolithocholic acid	Aggregatibacter	0.857143	0.0107143
MEDN1104	7-ketolithocholic acid	Pasteurella	0.857143	0.0107143
MEDN1113	12-ketolithocholic acid	Aggregatibacter	0.857143	0.0107143
MEDN1113	12-ketolithocholic acid	Pasteurella	0.857143	0.0107143
MEDN1017	3-(4-Hydroxyphenyl)-Propionic Acid	Aggregatibacter	0.857143	0.0107143
MEDN1017	3-(4-Hydroxyphenyl)-Propionic Acid	Pasteurella	0.857143	0.0107143
MEDN0406	3-(3-Hydroxyphenyl)Propionate Acid	Aggregatibacter	0.857143	0.0107143
MEDN0406	3-(3-Hydroxyphenyl)Propionate Acid	Pasteurella	0.857143	0.0107143
MEDN0042	L-Asparagine Anhydrous	Aggregatibacter	0.857143	0.0107143
MEDN0042	L-Asparagine Anhydrous	Pasteurella	0.857143	0.0107143
MW00170640	12-Oxo-2,3-dinor-10,15-phytodienoic acid	Aggregatibacter	0.857143	0.0107143
MW00170640	12-Oxo-2,3-dinor-10,15-phytodienoic acid	Pasteurella	0.857143	0.0107143
MW00163690	[(2R,3S,4S,5R,6R)-3,4,5-trihydroxy-6-[(2R,3R,4S,5S,6R)-3,4,5-trihydroxy-6-(hydroxymethyl)oxan-2-yl]oxyoxan-2-yl]methyl phosphate	Haemophilus	0.857143	0.0107143
MW00163690	[(2R,3S,4S,5R,6R)-3,4,5-trihydroxy-6-[(2R,3R,4S,5S,6R)-3,4,5-trihydroxy-6-(hydroxymethyl)oxan-2-yl]oxyoxan-2-yl]methyl phosphate	Avibacterium	0.857143	0.0107143
MEDP0276	Indole-3-Carboxaldehyde	Hpunavirus	0.805118	0.0159046
MW00012680	17alpha,21-Dihydroxypregnenolone	Hpunavirus	0.805118	0.0159046
MEDP0428	Cholesterol	Hpunavirus	0.829515	0.010858
MW00161064	5-amino-4,5-dioxopentanoate	Hpunavirus	0.805118	0.0159046
MEDN1017	3-(4-Hydroxyphenyl)-Propionic Acid	Hpunavirus	0.805118	0.0159046
MEDN0406	3-(3-Hydroxyphenyl)Propionate Acid	Hpunavirus	0.805118	0.0159046
MEDP1412	Carnitine C13:1	Hpunavirus	0.805118	0.0159046
MEDN0140	Xanthine	Hpunavirus	0.829515	0.010858
MEDN1141	Orthocholic acid	Hpunavirus	0.805118	0.0159046
MEDN1052	(S) -2-Hydroxyglutaric acid	Hpunavirus	0.829515	0.010858
MW00170640	12-Oxo-2,3-dinor-10,15-phytodienoic acid	Hpunavirus	0.805118	0.0159046
MEDN1315	4-Hydroxy-3-methylbenzoic acid	Saintgironsvirus	0.817295	0.0132343
MEDP1238	Coniferyl acetate	Saintgironsvirus	0.778984	0.0227142
MEDN0604	Tetradecanedioic acid	Saintgironsvirus	0.778984	0.0227142
MEDP0115	1,4-Dihydro-1-Methyl-4-Oxo-3-Pyridinecarboxamide	Saintgironsvirus	0.804525	0.0160425
MEDN0533	Xanthosine	Saintgironsvirus	0.778984	0.0227142
MEDN0839	N-Alpha-Acetyl-L-Asparagine	Saintgironsvirus	0.778984	0.0227142
MEDN0042	L-Asparagine Anhydrous	Saintgironsvirus	0.804525	0.0160425
MEDN1092	4-acetoxyphenol	Saintgironsvirus	0.791755	0.0191977
MW00011662	(R)-8-Acetoxycarvotanacetone	Saintgironsvirus	0.804525	0.0160425
MEDN1082	8-isoprostaglandin F1α	Saintgironsvirus	0.778984	0.0227142
MEDN0570	L-Erythrulose	Saintgironsvirus	0.791755	0.0191977
MEDN1129	Erythrose	Saintgironsvirus	0.791755	0.0191977
MW00163690	[(2R,3S,4S,5R,6R)-3,4,5-trihydroxy-6-[(2R,3R,4S,5S,6R)-3,4,5-trihydroxy-6-(hydroxymethyl)oxan-2-yl]oxyoxan-2-yl]methyl phosphate	Saintgironsvirus	0.778984	0.0227142
MEDP0026	L-Valine	Saintgironsvirus	0.753444	0.0308831
MEDP0792	PYRROLIDINE	Saintgironsvirus	0.753444	0.0308831
MEDN1246	3-(pyrazol-1-yl) -L-alanine	Saintgironsvirus	0.753444	0.0308831
MEDN0012	L-Histidine	Saintgironsvirus	0.753444	0.0308831
MEDN1312	2-hydroxyphenylacetic acid	Saintgironsvirus	0.753444	0.0308831
MEDP0151	2-Hydroxy-6-Aminopurine	Saintgironsvirus	0.753444	0.0308831
MEDP1276	Guanine	Saintgironsvirus	0.753444	0.0308831
MEDP1028	2-Methylpyrazine	Saintgironsvirus	0.766214	0.0266052
MEDP1045	Biliverdin	Saintgironsvirus	0.753444	0.0308831
MEDP1412	Carnitine C13:1	Actinobacillus	0.857143	0.0107143
MEDP1412	Carnitine C13:1	Mannheimia	0.857143	0.0107143
MEDP1412	Carnitine C13:1	Glaesserella	0.857143	0.0107143
MEDP1412	Carnitine C13:1	Bibersteinia	0.857143	0.0107143
MEDP0428	Cholesterol	Saintgironsvirus	0.740674	0.0355593
MEDN0368	Lysope 14:0	Saintgironsvirus	0.740674	0.0355593
MEDP0672	Cyclohexylamine	Saintgironsvirus	0.727903	0.0406444
MEDP1063	Indole-5-carboxylic acid	Saintgironsvirus	0.727903	0.0406444
MEDN1141	Orthocholic acid	Saintgironsvirus	0.727903	0.0406444
MW00170640	12-Oxo-2,3-dinor-10,15-phytodienoic acid	Saintgironsvirus	0.727903	0.0406444
MEDP0125	Choline	Hpunavirus	0.78072	0.0222145
MEDP0849	Nα-Acetyl-L-glutamine	Hpunavirus	0.78072	0.0222145
MEDN1315	4-Hydroxy-3-methylbenzoic acid	Hpunavirus	0.78072	0.0222145
MEDP0849	Nα-Acetyl-L-glutamine	Aggregatibacter	0.833333	0.015377
MEDP0849	Nα-Acetyl-L-glutamine	Pasteurella	0.833333	0.015377
MEDP0379	3-Hydroxyhippuric Acid	Haemophilus	0.809524	0.0217758
MEDP0379	3-Hydroxyhippuric Acid	Avibacterium	0.809524	0.0217758
MEDP1020	4-Hydroxyhippurate	Haemophilus	0.809524	0.0217758
MEDP1020	4-Hydroxyhippurate	Avibacterium	0.809524	0.0217758
MEDP1083	Oxypurinol	Haemophilus	0.809524	0.0217758
MEDP1083	Oxypurinol	Avibacterium	0.809524	0.0217758
MEDN1104	7-ketolithocholic acid	Haemophilus	0.809524	0.0217758
MEDN1104	7-ketolithocholic acid	Avibacterium	0.809524	0.0217758
MEDN1113	12-ketolithocholic acid	Haemophilus	0.809524	0.0217758
MEDN1113	12-ketolithocholic acid	Avibacterium	0.809524	0.0217758
MW00170640	12-Oxo-2,3-dinor-10,15-phytodienoic acid	Haemophilus	0.809524	0.0217758
MW00170640	12-Oxo-2,3-dinor-10,15-phytodienoic acid	Avibacterium	0.809524	0.0217758
MEDN1104	7-ketolithocholic acid	Hpunavirus	0.756323	0.0298844
MEDN1113	12-ketolithocholic acid	Hpunavirus	0.756323	0.0298844
MEDN1312	2-hydroxyphenylacetic acid	Hpunavirus	0.756323	0.0298844
MW00011662	(R)-8-Acetoxycarvotanacetone	Hpunavirus	0.756323	0.0298844
MEDP1412	Carnitine C13:1	Rodentibacter	0.857143	0.0107143
MEDP0115	1,4-Dihydro-1-Methyl-4-Oxo-3-Pyridinecarboxamide	Haemophilus	0.785714	0.0279266
MEDP0115	1,4-Dihydro-1-Methyl-4-Oxo-3-Pyridinecarboxamide	Avibacterium	0.785714	0.0279266
MEDP1063	Indole-5-carboxylic acid	Haemophilus	0.785714	0.0279266
MEDP1063	Indole-5-carboxylic acid	Avibacterium	0.785714	0.0279266
MEDN0140	Xanthine	Haemophilus	0.785714	0.0279266
MEDN0140	Xanthine	Avibacterium	0.785714	0.0279266
MEDP0026	L-Valine	Actinobacillus	0.809524	0.0217758
MEDP0026	L-Valine	Mannheimia	0.809524	0.0217758
MEDP0026	L-Valine	Glaesserella	0.809524	0.0217758
MEDP0026	L-Valine	Bibersteinia	0.809524	0.0217758
MEDP0115	1,4-Dihydro-1-Methyl-4-Oxo-3-Pyridinecarboxamide	Rodentibacter	0.809524	0.0217758
MEDN1246	3-(pyrazol-1-yl) -L-alanine	Actinobacillus	0.809524	0.0217758
MEDN1246	3-(pyrazol-1-yl) -L-alanine	Mannheimia	0.809524	0.0217758
MEDN1246	3-(pyrazol-1-yl) -L-alanine	Glaesserella	0.809524	0.0217758
MEDN1246	3-(pyrazol-1-yl) -L-alanine	Bibersteinia	0.809524	0.0217758
MEDN0012	L-Histidine	Actinobacillus	0.809524	0.0217758
MEDN0012	L-Histidine	Mannheimia	0.809524	0.0217758
MEDN0012	L-Histidine	Glaesserella	0.809524	0.0217758
MEDN0012	L-Histidine	Bibersteinia	0.809524	0.0217758
MEDP1083	Oxypurinol	Rodentibacter	0.833333	0.015377
MEDN1104	7-ketolithocholic acid	Rodentibacter	0.809524	0.0217758
MEDN1113	12-ketolithocholic acid	Rodentibacter	0.809524	0.0217758
MEDN0042	L-Asparagine Anhydrous	Rodentibacter	0.833333	0.015377
MEDP0849	Nα-Acetyl-L-glutamine	Rodentibacter	0.809524	0.0217758
MEDP1498	8-Azaguanine	Rodentibacter	0.809524	0.0217758
MEDN1312	2-hydroxyphenylacetic acid	Rodentibacter	0.809524	0.0217758
MEDN0570	L-Erythrulose	Actinobacillus	0.809524	0.0217758
MEDN0570	L-Erythrulose	Mannheimia	0.809524	0.0217758
MEDN0570	L-Erythrulose	Glaesserella	0.809524	0.0217758
MEDN0570	L-Erythrulose	Bibersteinia	0.809524	0.0217758
MEDN1129	Erythrose	Actinobacillus	0.809524	0.0217758
MEDN1129	Erythrose	Mannheimia	0.809524	0.0217758
MEDN1129	Erythrose	Glaesserella	0.809524	0.0217758
MEDN1129	Erythrose	Bibersteinia	0.809524	0.0217758
MW00161064	5-amino-4,5-dioxopentanoate	Rodentibacter	0.785714	0.0279266
MEDN0839	N-Alpha-Acetyl-L-Asparagine	Rodentibacter	0.785714	0.0279266
MEDN0140	Xanthine	Rodentibacter	0.785714	0.0279266
MW00170640	12-Oxo-2,3-dinor-10,15-phytodienoic acid	Rodentibacter	0.785714	0.0279266
MW00163690	[(2R,3S,4S,5R,6R)-3,4,5-trihydroxy-6-[(2R,3R,4S,5S,6R)-3,4,5-trihydroxy-6-(hydroxymethyl)oxan-2-yl]oxyoxan-2-yl]methyl phosphate	Rodentibacter	0.785714	0.0279266
MEDP0379	3-Hydroxyhippuric Acid	Actinobacillus	0.761905	0.036756
MEDP0379	3-Hydroxyhippuric Acid	Mannheimia	0.761905	0.036756
MEDP0379	3-Hydroxyhippuric Acid	Glaesserella	0.761905	0.036756
MEDP0379	3-Hydroxyhippuric Acid	Bibersteinia	0.761905	0.036756
MEDP1020	4-Hydroxyhippurate	Actinobacillus	0.761905	0.036756
MEDP1020	4-Hydroxyhippurate	Mannheimia	0.761905	0.036756
MEDP1020	4-Hydroxyhippurate	Glaesserella	0.761905	0.036756
MEDP1020	4-Hydroxyhippurate	Bibersteinia	0.761905	0.036756
MEDP0792	PYRROLIDINE	Actinobacillus	0.785714	0.0279266
MEDP0792	PYRROLIDINE	Mannheimia	0.785714	0.0279266
MEDP0792	PYRROLIDINE	Glaesserella	0.785714	0.0279266
MEDP0792	PYRROLIDINE	Bibersteinia	0.785714	0.0279266
MEDP0115	1,4-Dihydro-1-Methyl-4-Oxo-3-Pyridinecarboxamide	Actinobacillus	0.761905	0.036756
MEDP0115	1,4-Dihydro-1-Methyl-4-Oxo-3-Pyridinecarboxamide	Mannheimia	0.761905	0.036756
MEDP0115	1,4-Dihydro-1-Methyl-4-Oxo-3-Pyridinecarboxamide	Glaesserella	0.761905	0.036756
MEDP0115	1,4-Dihydro-1-Methyl-4-Oxo-3-Pyridinecarboxamide	Bibersteinia	0.761905	0.036756
MEDP1083	Oxypurinol	Actinobacillus	0.761905	0.036756
MEDP1083	Oxypurinol	Mannheimia	0.761905	0.036756
MEDP1083	Oxypurinol	Glaesserella	0.761905	0.036756
MEDP1083	Oxypurinol	Bibersteinia	0.761905	0.036756
MEDN1104	7-ketolithocholic acid	Actinobacillus	0.785714	0.0279266
MEDN1104	7-ketolithocholic acid	Mannheimia	0.785714	0.0279266
MEDN1104	7-ketolithocholic acid	Glaesserella	0.785714	0.0279266
MEDN1104	7-ketolithocholic acid	Bibersteinia	0.785714	0.0279266
MEDN1113	12-ketolithocholic acid	Actinobacillus	0.785714	0.0279266
MEDN1113	12-ketolithocholic acid	Mannheimia	0.785714	0.0279266
MEDN1113	12-ketolithocholic acid	Glaesserella	0.785714	0.0279266
MEDN1113	12-ketolithocholic acid	Bibersteinia	0.785714	0.0279266
MEDP0672	Cyclohexylamine	Actinobacillus	0.761905	0.036756
MEDP0672	Cyclohexylamine	Mannheimia	0.761905	0.036756
MEDP0672	Cyclohexylamine	Glaesserella	0.761905	0.036756
MEDP0672	Cyclohexylamine	Bibersteinia	0.761905	0.036756
MEDN0018	L-Serine	Actinobacillus	0.761905	0.036756
MEDN0018	L-Serine	Mannheimia	0.761905	0.036756
MEDN0018	L-Serine	Glaesserella	0.761905	0.036756
MEDN0018	L-Serine	Bibersteinia	0.761905	0.036756
MEDP1063	Indole-5-carboxylic acid	Actinobacillus	0.761905	0.036756
MEDP1063	Indole-5-carboxylic acid	Mannheimia	0.761905	0.036756
MEDP1063	Indole-5-carboxylic acid	Glaesserella	0.761905	0.036756
MEDP1063	Indole-5-carboxylic acid	Bibersteinia	0.761905	0.036756
MW00153069	L-Ribulose 5-phosphate	Actinobacillus	0.761905	0.036756
MW00153069	L-Ribulose 5-phosphate	Mannheimia	0.761905	0.036756
MW00153069	L-Ribulose 5-phosphate	Glaesserella	0.761905	0.036756
MW00153069	L-Ribulose 5-phosphate	Bibersteinia	0.761905	0.036756
MEDN0140	Xanthine	Actinobacillus	0.761905	0.036756
MEDN0140	Xanthine	Mannheimia	0.761905	0.036756
MEDN0140	Xanthine	Glaesserella	0.761905	0.036756
MEDN0140	Xanthine	Bibersteinia	0.761905	0.036756
MEDP0026	L-Valine	Phikmvvirus	0.763763	0.027396
MEDP0276	Indole-3-Carboxaldehyde	Phikmvvirus	0.79104	0.0193848
MW00161064	5-amino-4,5-dioxopentanoate	Phikmvvirus	0.763763	0.027396
MEDP0792	PYRROLIDINE	Phikmvvirus	0.763763	0.027396
MEDN1271	PysoPE 20:2(2n isomer1)	Phikmvvirus	0.79104	0.0193848
MEDN1272	PysoPE 20:2	Phikmvvirus	0.79104	0.0193848
MEDN1246	3-(pyrazol-1-yl) -L-alanine	Phikmvvirus	0.763763	0.027396
MEDN0012	L-Histidine	Phikmvvirus	0.763763	0.027396
MEDN1104	7-ketolithocholic acid	Phikmvvirus	0.763763	0.027396
MEDN1113	12-ketolithocholic acid	Phikmvvirus	0.763763	0.027396
MEDN1017	3-(4-Hydroxyphenyl)-Propionic Acid	Phikmvvirus	0.79104	0.0193848
MEDN0406	3-(3-Hydroxyphenyl)Propionate Acid	Phikmvvirus	0.79104	0.0193848
MEDN0018	L-Serine	Phikmvvirus	0.79104	0.0193848
MW00153069	L-Ribulose 5-phosphate	Phikmvvirus	0.79104	0.0193848
MEDP1045	Biliverdin	Phikmvvirus	0.763763	0.027396
MEDN1013	2'-Deoxyadenosine-5'-Monophosphate	Phikmvvirus	0.79104	0.0193848
MEDN0839	N-Alpha-Acetyl-L-Asparagine	Aggregatibacter	0.809524	0.0217758
MEDN0839	N-Alpha-Acetyl-L-Asparagine	Pasteurella	0.809524	0.0217758
MEDN0767	12,13-EpOME [(±)12(13)epoxy-9Z-octadecenoic acid]	Lactobacillus	0.833333	0.015377
MEDN0783	9,10-EpOME [(±)9,10-epoxy-12Z-octadecenoic acid]	Lactobacillus	0.833333	0.015377
MW00155709	Phe Val His Arg	Lactobacillus	0.833333	0.015377
MEDN1271	PysoPE 20:2(2n isomer1)	Actinobacillus	0.738095	0.0458333
MEDN1271	PysoPE 20:2(2n isomer1)	Mannheimia	0.738095	0.0458333
MEDN1271	PysoPE 20:2(2n isomer1)	Glaesserella	0.738095	0.0458333
MEDN1271	PysoPE 20:2(2n isomer1)	Bibersteinia	0.738095	0.0458333
MEDN1272	PysoPE 20:2	Actinobacillus	0.738095	0.0458333
MEDN1272	PysoPE 20:2	Mannheimia	0.738095	0.0458333
MEDN1272	PysoPE 20:2	Glaesserella	0.738095	0.0458333
MEDN1272	PysoPE 20:2	Bibersteinia	0.738095	0.0458333
MW00011662	(R)-8-Acetoxycarvotanacetone	Actinobacillus	0.738095	0.0458333
MW00011662	(R)-8-Acetoxycarvotanacetone	Mannheimia	0.738095	0.0458333
MW00011662	(R)-8-Acetoxycarvotanacetone	Glaesserella	0.738095	0.0458333
MW00011662	(R)-8-Acetoxycarvotanacetone	Bibersteinia	0.738095	0.0458333
MW00170640	12-Oxo-2,3-dinor-10,15-phytodienoic acid	Actinobacillus	0.738095	0.0458333
MW00170640	12-Oxo-2,3-dinor-10,15-phytodienoic acid	Mannheimia	0.738095	0.0458333
MW00170640	12-Oxo-2,3-dinor-10,15-phytodienoic acid	Glaesserella	0.738095	0.0458333
MW00170640	12-Oxo-2,3-dinor-10,15-phytodienoic acid	Bibersteinia	0.738095	0.0458333
MEDP1498	8-Azaguanine	Haemophilus	0.761905	0.036756
MEDP1498	8-Azaguanine	Avibacterium	0.761905	0.036756
MW00011662	(R)-8-Acetoxycarvotanacetone	Haemophilus	0.761905	0.036756
MW00011662	(R)-8-Acetoxycarvotanacetone	Avibacterium	0.761905	0.036756
MEDP1083	Oxypurinol	Aggregatibacter	0.785714	0.0279266
MEDP1083	Oxypurinol	Pasteurella	0.785714	0.0279266
MEDP1498	8-Azaguanine	Aggregatibacter	0.785714	0.0279266
MEDP1498	8-Azaguanine	Pasteurella	0.785714	0.0279266
MEDN0767	12,13-EpOME [(±)12(13)epoxy-9Z-octadecenoic acid]	Phikmvvirus	0.736485	0.0371815
MEDN0783	9,10-EpOME [(±)9,10-epoxy-12Z-octadecenoic acid]	Phikmvvirus	0.736485	0.0371815
MEDN0368	Lysope 14:0	Phikmvvirus	0.736485	0.0371815
MEDP1238	Coniferyl acetate	Gilsonvirus	0.783547	0.0214155
MEDN0604	Tetradecanedioic acid	Gilsonvirus	0.783547	0.0214155
MEDP0428	Cholesterol	Gilsonvirus	0.824786	0.0117424
MEDN0555	Hydroxyphenyllactic acid	Gilsonvirus	0.824786	0.0117424
MEDP0296	4-Guanidinobutyric Acid	Gilsonvirus	0.783547	0.0214155
MEDN0533	Xanthosine	Gilsonvirus	0.783547	0.0214155
MEDN1141	Orthocholic acid	Gilsonvirus	0.783547	0.0214155
MEDN0368	Lysope 14:0	Gilsonvirus	0.824786	0.0117424
MEDN1082	8-isoprostaglandin F1α	Gilsonvirus	0.783547	0.0214155
MEDP0249	Pantothenol	Gilsonvirus	0.783547	0.0214155
MW00170640	12-Oxo-2,3-dinor-10,15-phytodienoic acid	Gilsonvirus	0.783547	0.0214155
MEDP1468	D-panthenol	Gilsonvirus	0.824786	0.0117424
MEDN1092	4-acetoxyphenol	Rodentibacter	0.761905	0.036756
MW00161064	5-amino-4,5-dioxopentanoate	Aggregatibacter	0.761905	0.036756
MW00161064	5-amino-4,5-dioxopentanoate	Pasteurella	0.761905	0.036756
MEDN0140	Xanthine	Aggregatibacter	0.761905	0.036756
MEDN0140	Xanthine	Pasteurella	0.761905	0.036756
MEDN1141	Orthocholic acid	Aggregatibacter	0.761905	0.036756
MEDN1141	Orthocholic acid	Pasteurella	0.761905	0.036756
MW00163690	[(2R,3S,4S,5R,6R)-3,4,5-trihydroxy-6-[(2R,3R,4S,5S,6R)-3,4,5-trihydroxy-6-(hydroxymethyl)oxan-2-yl]oxyoxan-2-yl]methyl phosphate	Aggregatibacter	0.761905	0.036756
MW00163690	[(2R,3S,4S,5R,6R)-3,4,5-trihydroxy-6-[(2R,3R,4S,5S,6R)-3,4,5-trihydroxy-6-(hydroxymethyl)oxan-2-yl]oxyoxan-2-yl]methyl phosphate	Pasteurella	0.761905	0.036756
MEDP1063	Indole-5-carboxylic acid	Hpunavirus	0.707528	0.0496283
MW00163690	[(2R,3S,4S,5R,6R)-3,4,5-trihydroxy-6-[(2R,3R,4S,5S,6R)-3,4,5-trihydroxy-6-(hydroxymethyl)oxan-2-yl]oxyoxan-2-yl]methyl phosphate	Hpunavirus	0.707528	0.0496283
MEDP0379	3-Hydroxyhippuric Acid	Aggregatibacter	0.738095	0.0458333
MEDP0379	3-Hydroxyhippuric Acid	Pasteurella	0.738095	0.0458333
MEDP1020	4-Hydroxyhippurate	Aggregatibacter	0.738095	0.0458333
MEDP1020	4-Hydroxyhippurate	Pasteurella	0.738095	0.0458333
MEDP0115	1,4-Dihydro-1-Methyl-4-Oxo-3-Pyridinecarboxamide	Aggregatibacter	0.738095	0.0458333
MEDP0115	1,4-Dihydro-1-Methyl-4-Oxo-3-Pyridinecarboxamide	Pasteurella	0.738095	0.0458333
MEDP1234	Dopaquinone	Haemophilus	0.738095	0.0458333
MEDP1234	Dopaquinone	Avibacterium	0.738095	0.0458333
MEDN1092	4-acetoxyphenol	Aggregatibacter	0.738095	0.0458333
MEDN1092	4-acetoxyphenol	Pasteurella	0.738095	0.0458333
MW00012680	17alpha,21-Dihydroxypregnenolone	Rosebushvirus	0.788009	0.020191
MEDP0115	1,4-Dihydro-1-Methyl-4-Oxo-3-Pyridinecarboxamide	Rosebushvirus	0.775886	0.0236234
MEDP1083	Oxypurinol	Rosebushvirus	0.788009	0.020191
MEDN0533	Xanthosine	Rosebushvirus	0.788009	0.020191
MEDN1092	4-acetoxyphenol	Rosebushvirus	0.812255	0.014302
MEDP1028	2-Methylpyrazine	Rosebushvirus	0.824379	0.0118206
MEDP1409	Carnitine C12-OH	Rosebushvirus	0.777778	0.0230656
MEDP1410	Carnitine C11:DC	Rosebushvirus	0.777778	0.0230656
MEDP1385	Carnitine C17:1:DC	Rosebushvirus	0.823232	0.0120427
MEDN1052	(S) -2-Hydroxyglutaric acid	Rodentibacter	0.738095	0.0458333
MEDN0007	L-Arginine	Lactobacillus	0.761905	0.036756
MEDN1271	PysoPE 20:2(2n isomer1)	Lactobacillus	0.761905	0.036756
MEDN1272	PysoPE 20:2	Lactobacillus	0.761905	0.036756
MEDP0151	2-Hydroxy-6-Aminopurine	Lactobacillus	0.761905	0.036756
MEDP1276	Guanine	Lactobacillus	0.761905	0.036756
MEDP1045	Biliverdin	Lactobacillus	0.785714	0.0279266
MEDP1444	Octapentaenoic acid	Lactobacillus	0.761905	0.036756
MEDN0375	13-HOTrE [13S-hydroxy-9Z,11E,15Z-octadecatrienoic acid]	Lactobacillus	0.761905	0.036756
MW00117293	1'-hydroxytriazolam	Lactobacillus	0.738095	0.0458333
MEDN1017	3-(4-Hydroxyphenyl)-Propionic Acid	Lactobacillus	0.738095	0.0458333
MEDN0406	3-(3-Hydroxyphenyl)Propionate Acid	Lactobacillus	0.738095	0.0458333
MEDN0368	Lysope 14:0	Lactobacillus	0.738095	0.0458333
MEDP1238	Coniferyl acetate	Rosebushvirus	0.739516	0.0360032
MEDN0604	Tetradecanedioic acid	Rosebushvirus	0.739516	0.0360032
MEDP1063	Indole-5-carboxylic acid	Rosebushvirus	0.739516	0.0360032
MEDP1498	8-Azaguanine	Rosebushvirus	0.739516	0.0360032
MEDN1082	8-isoprostaglandin F1α	Rosebushvirus	0.739516	0.0360032
MEDP0159	Adenine	Rosebushvirus	0.71527	0.0460869
MEDP0026	L-Valine	Limosilactobacillus	0.785714	0.0279266
MEDN0007	L-Arginine	Limosilactobacillus	0.833333	0.015377
MEDN1246	3-(pyrazol-1-yl) -L-alanine	Limosilactobacillus	0.785714	0.0279266
MEDN0012	L-Histidine	Limosilactobacillus	0.785714	0.0279266
MEDP0429	Punicic Acid	Limosilactobacillus	0.785714	0.0279266
MEDP0672	Cyclohexylamine	Limosilactobacillus	0.785714	0.0279266
MEDN1035	13(R)-HODE	Limosilactobacillus	0.809524	0.0217758
MW00155709	Phe Val His Arg	Limosilactobacillus	0.857143	0.0107143
MEDP0276	Indole-3-Carboxaldehyde	Badnavirus	0.785646	0.0208339
MW00161064	5-amino-4,5-dioxopentanoate	Badnavirus	0.724267	0.0421685
MEDN1213	2-(4-hydroxyphenyl) propionate	Badnavirus	0.785646	0.0208339
MEDP0115	1,4-Dihydro-1-Methyl-4-Oxo-3-Pyridinecarboxamide	Badnavirus	0.77337	0.0243779
MEDP1083	Oxypurinol	Badnavirus	0.785646	0.0208339
MEDN1017	3-(4-Hydroxyphenyl)-Propionic Acid	Badnavirus	0.785646	0.0208339
MEDN0406	3-(3-Hydroxyphenyl)Propionate Acid	Badnavirus	0.785646	0.0208339
MEDN0140	Xanthine	Badnavirus	0.724267	0.0421685
MEDN1009	3-hydroxyphenylacetic acid	Badnavirus	0.785646	0.0208339
MEDP1498	8-Azaguanine	Badnavirus	0.761094	0.0282731
MEDN1092	4-acetoxyphenol	Badnavirus	0.736543	0.0371589
MEDN1315	4-Hydroxy-3-methylbenzoic acid	Badnavirus	0.724267	0.0421685
MEDN0570	L-Erythrulose	Badnavirus	0.736543	0.0371589
MEDN1129	Erythrose	Badnavirus	0.736543	0.0371589
MW00163690	[(2R,3S,4S,5R,6R)-3,4,5-trihydroxy-6-[(2R,3R,4S,5S,6R)-3,4,5-trihydroxy-6-(hydroxymethyl)oxan-2-yl]oxyoxan-2-yl]methyl phosphate	Badnavirus	0.736543	0.0371589
MEDN0140	Xanthine	Aviadenovirus	0.815374	0.0136351
MEDP1211	N-acetylpyrrolidine	Aviadenovirus	0.80302	0.0163959
MEDN1052	(S) -2-Hydroxyglutaric acid	Badnavirus	0.711991	0.0475671
MEDP0276	Indole-3-Carboxaldehyde	Aviadenovirus	0.716541	0.0455204
MEDN1213	2-(4-hydroxyphenyl) propionate	Aviadenovirus	0.741249	0.0353398
MEDN0826	3-(3-Hydroxyphenyl)-3-hydroxypropanoic acid	Aviadenovirus	0.741249	0.0353398
MEDN0839	N-Alpha-Acetyl-L-Asparagine	Aviadenovirus	0.741249	0.0353398
MEDP0849	Nα-Acetyl-L-glutamine	Aviadenovirus	0.741249	0.0353398
MEDN1009	3-hydroxyphenylacetic acid	Aviadenovirus	0.741249	0.0353398
MEDP1498	8-Azaguanine	Aviadenovirus	0.716541	0.0455204
MEDN0570	L-Erythrulose	Aviadenovirus	0.716541	0.0455204
MEDN1129	Erythrose	Aviadenovirus	0.716541	0.0455204
MW00163690	[(2R,3S,4S,5R,6R)-3,4,5-trihydroxy-6-[(2R,3R,4S,5S,6R)-3,4,5-trihydroxy-6-(hydroxymethyl)oxan-2-yl]oxyoxan-2-yl]methyl phosphate	Aviadenovirus	0.741249	0.0353398
MEDP0242	Nicotinamide	Campylobacter	0.833333	0.015377
MEDP0627	Isonicotinic acid	Campylobacter	0.809524	0.0217758
MEDP0159	Adenine	Campylobacter	0.809524	0.0217758
MEDP1409	Carnitine C12-OH	Campylobacter	0.79104	0.0193848
MEDP1410	Carnitine C11:DC	Campylobacter	0.79104	0.0193848
MW00012680	17alpha,21-Dihydroxypregnenolone	Crocodylidpoxvirus	0.755929	0.0300197
MEDP0296	4-Guanidinobutyric Acid	Crocodylidpoxvirus	0.755929	0.0300197
MEDP0125	Choline	Crocodylidpoxvirus	0.755929	0.0300197
MEDN1141	Orthocholic acid	Crocodylidpoxvirus	0.755929	0.0300197
MEDN0837	N-Methyl-L-Glutamate	Crocodylidpoxvirus	0.755929	0.0300197
MEDN1052	(S) -2-Hydroxyglutaric acid	Crocodylidpoxvirus	0.755929	0.0300197
MEDN0820	3-Hydroxyglutaric acid	Crocodylidpoxvirus	0.755929	0.0300197
MW00170640	12-Oxo-2,3-dinor-10,15-phytodienoic acid	Crocodylidpoxvirus	0.755929	0.0300197
MEDN0478	Aminomalonic Acid	Campylobacter	0.785714	0.0279266
MEDP0276	Indole-3-Carboxaldehyde	Methanobrevibacter	0.738095	0.0458333
MEDN0593	D-Malic acid	Campylobacter	0.738095	0.0458333
MEDP0792	PYRROLIDINE	Methanobrevibacter	0.809524	0.0217758
MEDP1211	N-acetylpyrrolidine	Methanobrevibacter	0.738095	0.0458333
MEDN1017	3-(4-Hydroxyphenyl)-Propionic Acid	Methanobrevibacter	0.761905	0.036756
MEDN0406	3-(3-Hydroxyphenyl)Propionate Acid	Methanobrevibacter	0.761905	0.036756
MEDN0005	L-Threonine	Methanobrevibacter	0.857143	0.0107143
MEDN0328	L-Homoserine	Methanobrevibacter	0.857143	0.0107143
MEDN0767	12,13-EpOME [(±)12(13)epoxy-9Z-octadecenoic acid]	Methanobrevibacter	0.785714	0.0279266
MEDN0783	9,10-EpOME [(±)9,10-epoxy-12Z-octadecenoic acid]	Methanobrevibacter	0.785714	0.0279266
MEDP1394	Carnitine C15:DC	Campylobacter	0.738095	0.0458333
MEDP1385	Carnitine C17:1:DC	Campylobacter	0.730552	0.0395556
MW00163690	[(2R,3S,4S,5R,6R)-3,4,5-trihydroxy-6-[(2R,3R,4S,5S,6R)-3,4,5-trihydroxy-6-(hydroxymethyl)oxan-2-yl]oxyoxan-2-yl]methyl phosphate	Methanobrevibacter	0.761905	0.036756
MEDP0115	1,4-Dihydro-1-Methyl-4-Oxo-3-Pyridinecarboxamide	Helicobacter	0.785714	0.0279266
MEDP1063	Indole-5-carboxylic acid	Helicobacter	0.809524	0.0217758
MEDN0140	Xanthine	Helicobacter	0.809524	0.0217758
MEDN1052	(S) -2-Hydroxyglutaric acid	Helicobacter	0.761905	0.036756
MEDP1498	8-Azaguanine	Helicobacter	0.761905	0.036756
MEDP1028	2-Methylpyrazine	Helicobacter	0.833333	0.015377
MEDN0570	L-Erythrulose	Helicobacter	0.738095	0.0458333
MEDN1129	Erythrose	Helicobacter	0.738095	0.0458333
MEDP0428	Cholesterol	Rotavirus	0.732589	0.0387306
MEDP0115	1,4-Dihydro-1-Methyl-4-Oxo-3-Pyridinecarboxamide	Rotavirus	0.732589	0.0387306
MEDN0042	L-Asparagine Anhydrous	Rotavirus	0.732589	0.0387306
MEDP1063	Indole-5-carboxylic acid	Rotavirus	0.732589	0.0387306
MEDP0849	Nα-Acetyl-L-glutamine	Rotavirus	0.763763	0.027396
MW00011662	(R)-8-Acetoxycarvotanacetone	Rotavirus	0.732589	0.0387306
MEDP1028	2-Methylpyrazine	Rotavirus	0.763763	0.027396
MEDP0276	Indole-3-Carboxaldehyde	Actinobacillus	0.952381	0.00114087
MEDP0276	Indole-3-Carboxaldehyde	Mannheimia	0.952381	0.00114087
MEDP0276	Indole-3-Carboxaldehyde	Glaesserella	0.952381	0.00114087
MEDP0276	Indole-3-Carboxaldehyde	Bibersteinia	0.952381	0.00114087
MEDN1213	2-(4-hydroxyphenyl) propionate	Actinobacillus	0.928571	0.00223214
MEDN1213	2-(4-hydroxyphenyl) propionate	Mannheimia	0.928571	0.00223214
MEDN1213	2-(4-hydroxyphenyl) propionate	Glaesserella	0.928571	0.00223214
MEDN1213	2-(4-hydroxyphenyl) propionate	Bibersteinia	0.928571	0.00223214
MEDN1017	3-(4-Hydroxyphenyl)-Propionic Acid	Actinobacillus	0.928571	0.00223214
MEDN1017	3-(4-Hydroxyphenyl)-Propionic Acid	Mannheimia	0.928571	0.00223214
MEDN1017	3-(4-Hydroxyphenyl)-Propionic Acid	Glaesserella	0.928571	0.00223214
MEDN1017	3-(4-Hydroxyphenyl)-Propionic Acid	Bibersteinia	0.928571	0.00223214
MEDN0406	3-(3-Hydroxyphenyl)Propionate Acid	Actinobacillus	0.928571	0.00223214
MEDN0406	3-(3-Hydroxyphenyl)Propionate Acid	Mannheimia	0.928571	0.00223214
MEDN0406	3-(3-Hydroxyphenyl)Propionate Acid	Glaesserella	0.928571	0.00223214
MEDN0406	3-(3-Hydroxyphenyl)Propionate Acid	Bibersteinia	0.928571	0.00223214
MEDN0839	N-Alpha-Acetyl-L-Asparagine	Actinobacillus	0.928571	0.00223214
MEDN0839	N-Alpha-Acetyl-L-Asparagine	Mannheimia	0.928571	0.00223214
MEDN0839	N-Alpha-Acetyl-L-Asparagine	Glaesserella	0.928571	0.00223214
MEDN0839	N-Alpha-Acetyl-L-Asparagine	Bibersteinia	0.928571	0.00223214
MEDP0849	Nα-Acetyl-L-glutamine	Actinobacillus	0.928571	0.00223214
MEDP0849	Nα-Acetyl-L-glutamine	Mannheimia	0.928571	0.00223214
MEDP0849	Nα-Acetyl-L-glutamine	Glaesserella	0.928571	0.00223214
MEDP0849	Nα-Acetyl-L-glutamine	Bibersteinia	0.928571	0.00223214
MEDN1009	3-hydroxyphenylacetic acid	Actinobacillus	0.928571	0.00223214
MEDN1009	3-hydroxyphenylacetic acid	Mannheimia	0.928571	0.00223214
MEDN1009	3-hydroxyphenylacetic acid	Glaesserella	0.928571	0.00223214
MEDN1009	3-hydroxyphenylacetic acid	Bibersteinia	0.928571	0.00223214
MEDN1315	4-Hydroxy-3-methylbenzoic acid	Actinobacillus	0.952381	0.00114087
MEDN1315	4-Hydroxy-3-methylbenzoic acid	Mannheimia	0.952381	0.00114087
MEDN1315	4-Hydroxy-3-methylbenzoic acid	Glaesserella	0.952381	0.00114087
MEDN1315	4-Hydroxy-3-methylbenzoic acid	Bibersteinia	0.952381	0.00114087
MEDN1213	2-(4-hydroxyphenyl) propionate	Hpunavirus	0.902708	0.00213765
MEDP0115	1,4-Dihydro-1-Methyl-4-Oxo-3-Pyridinecarboxamide	Hpunavirus	0.902708	0.00213765
MEDP1083	Oxypurinol	Hpunavirus	0.902708	0.00213765
MEDN1009	3-hydroxyphenylacetic acid	Hpunavirus	0.902708	0.00213765
MEDN0826	3-(3-Hydroxyphenyl)-3-hydroxypropanoic acid	Haemophilus	0.928571	0.00223214
MEDN0826	3-(3-Hydroxyphenyl)-3-hydroxypropanoic acid	Avibacterium	0.928571	0.00223214
MEDN1312	2-hydroxyphenylacetic acid	Haemophilus	0.928571	0.00223214
MEDN1312	2-hydroxyphenylacetic acid	Avibacterium	0.928571	0.00223214
MEDP0276	Indole-3-Carboxaldehyde	Haemophilus	0.904762	0.00456349
MEDP0276	Indole-3-Carboxaldehyde	Avibacterium	0.904762	0.00456349
MEDP1412	Carnitine C13:1	Haemophilus	0.904762	0.00456349
MEDP1412	Carnitine C13:1	Avibacterium	0.904762	0.00456349
MEDN0839	N-Alpha-Acetyl-L-Asparagine	Haemophilus	0.904762	0.00456349
MEDN0839	N-Alpha-Acetyl-L-Asparagine	Avibacterium	0.904762	0.00456349
MEDN0042	L-Asparagine Anhydrous	Haemophilus	0.904762	0.00456349
MEDN0042	L-Asparagine Anhydrous	Avibacterium	0.904762	0.00456349
MEDP0849	Nα-Acetyl-L-glutamine	Haemophilus	0.904762	0.00456349
MEDP0849	Nα-Acetyl-L-glutamine	Avibacterium	0.904762	0.00456349
MEDN1092	4-acetoxyphenol	Hpunavirus	0.87831	0.00410393
MEDN0570	L-Erythrulose	Hpunavirus	0.87831	0.00410393
MEDN1129	Erythrose	Hpunavirus	0.87831	0.00410393
MEDN1017	3-(4-Hydroxyphenyl)-Propionic Acid	Haemophilus	0.880952	0.00724206
MEDN1017	3-(4-Hydroxyphenyl)-Propionic Acid	Avibacterium	0.880952	0.00724206
MEDN0406	3-(3-Hydroxyphenyl)Propionate Acid	Haemophilus	0.880952	0.00724206
MEDN0406	3-(3-Hydroxyphenyl)Propionate Acid	Avibacterium	0.880952	0.00724206
MEDN0570	L-Erythrulose	Haemophilus	0.880952	0.00724206
MEDN0570	L-Erythrulose	Avibacterium	0.880952	0.00724206
MEDN1129	Erythrose	Haemophilus	0.880952	0.00724206
MEDN1129	Erythrose	Avibacterium	0.880952	0.00724206
MEDN1213	2-(4-hydroxyphenyl) propionate	Aggregatibacter	0.952381	0.00114087
MEDN1213	2-(4-hydroxyphenyl) propionate	Pasteurella	0.952381	0.00114087
MEDP1412	Carnitine C13:1	Aggregatibacter	0.928571	0.00223214
MEDP1412	Carnitine C13:1	Pasteurella	0.928571	0.00223214
MEDN1009	3-hydroxyphenylacetic acid	Aggregatibacter	0.952381	0.00114087
MEDN1009	3-hydroxyphenylacetic acid	Pasteurella	0.952381	0.00114087
MEDN1315	4-Hydroxy-3-methylbenzoic acid	Aggregatibacter	0.928571	0.00223214
MEDN1315	4-Hydroxy-3-methylbenzoic acid	Pasteurella	0.928571	0.00223214
MEDP0026	L-Valine	Lactobacillus	0.904762	0.00456349
MEDN1246	3-(pyrazol-1-yl) -L-alanine	Lactobacillus	0.904762	0.00456349
MEDN0012	L-Histidine	Lactobacillus	0.904762	0.00456349
MEDP0429	Punicic Acid	Lactobacillus	0.904762	0.00456349
MEDP0672	Cyclohexylamine	Lactobacillus	0.928571	0.00223214
MEDN0018	L-Serine	Lactobacillus	0.904762	0.00456349
MW00153069	L-Ribulose 5-phosphate	Lactobacillus	0.904762	0.00456349
MEDN0826	3-(3-Hydroxyphenyl)-3-hydroxypropanoic acid	Actinobacillus	0.880952	0.00724206
MEDN0826	3-(3-Hydroxyphenyl)-3-hydroxypropanoic acid	Mannheimia	0.880952	0.00724206
MEDN0826	3-(3-Hydroxyphenyl)-3-hydroxypropanoic acid	Glaesserella	0.880952	0.00724206
MEDN0826	3-(3-Hydroxyphenyl)-3-hydroxypropanoic acid	Bibersteinia	0.880952	0.00724206
MEDN0042	L-Asparagine Anhydrous	Actinobacillus	0.880952	0.00724206
MEDN0042	L-Asparagine Anhydrous	Mannheimia	0.880952	0.00724206
MEDN0042	L-Asparagine Anhydrous	Glaesserella	0.880952	0.00724206
MEDN0042	L-Asparagine Anhydrous	Bibersteinia	0.880952	0.00724206
MEDN1312	2-hydroxyphenylacetic acid	Actinobacillus	0.880952	0.00724206
MEDN1312	2-hydroxyphenylacetic acid	Mannheimia	0.880952	0.00724206
MEDN1312	2-hydroxyphenylacetic acid	Glaesserella	0.880952	0.00724206
MEDN1312	2-hydroxyphenylacetic acid	Bibersteinia	0.880952	0.00724206
MW00163690	[(2R,3S,4S,5R,6R)-3,4,5-trihydroxy-6-[(2R,3R,4S,5S,6R)-3,4,5-trihydroxy-6-(hydroxymethyl)oxan-2-yl]oxyoxan-2-yl]methyl phosphate	Actinobacillus	0.880952	0.00724206
MW00163690	[(2R,3S,4S,5R,6R)-3,4,5-trihydroxy-6-[(2R,3R,4S,5S,6R)-3,4,5-trihydroxy-6-(hydroxymethyl)oxan-2-yl]oxyoxan-2-yl]methyl phosphate	Mannheimia	0.880952	0.00724206
MW00163690	[(2R,3S,4S,5R,6R)-3,4,5-trihydroxy-6-[(2R,3R,4S,5S,6R)-3,4,5-trihydroxy-6-(hydroxymethyl)oxan-2-yl]oxyoxan-2-yl]methyl phosphate	Glaesserella	0.880952	0.00724206
MW00163690	[(2R,3S,4S,5R,6R)-3,4,5-trihydroxy-6-[(2R,3R,4S,5S,6R)-3,4,5-trihydroxy-6-(hydroxymethyl)oxan-2-yl]oxyoxan-2-yl]methyl phosphate	Bibersteinia	0.880952	0.00724206
MEDN0826	3-(3-Hydroxyphenyl)-3-hydroxypropanoic acid	Aggregatibacter	0.904762	0.00456349
MEDN0826	3-(3-Hydroxyphenyl)-3-hydroxypropanoic acid	Pasteurella	0.904762	0.00456349
MEDN0570	L-Erythrulose	Aggregatibacter	0.904762	0.00456349
MEDN0570	L-Erythrulose	Pasteurella	0.904762	0.00456349
MEDN1129	Erythrose	Aggregatibacter	0.904762	0.00456349
MEDN1129	Erythrose	Pasteurella	0.904762	0.00456349
MW00161064	5-amino-4,5-dioxopentanoate	Saintgironsvirus	0.855606	0.00673489
MEDN1271	PysoPE 20:2(2n isomer1)	Saintgironsvirus	0.842836	0.00859714
MEDN1272	PysoPE 20:2	Saintgironsvirus	0.842836	0.00859714
MEDN1104	7-ketolithocholic acid	Saintgironsvirus	0.855606	0.00673489
MEDN1113	12-ketolithocholic acid	Saintgironsvirus	0.855606	0.00673489
MEDP1412	Carnitine C13:1	Saintgironsvirus	0.855606	0.00673489
MEDN0140	Xanthine	Saintgironsvirus	0.893917	0.00275216
MEDP0849	Nα-Acetyl-L-glutamine	Saintgironsvirus	0.842836	0.00859714
MEDP1498	8-Azaguanine	Saintgironsvirus	0.855606	0.00673489
MEDN0042	L-Asparagine Anhydrous	Hpunavirus	0.853913	0.00696529
MEDP1498	8-Azaguanine	Hpunavirus	0.853913	0.00696529
MEDP0276	Indole-3-Carboxaldehyde	Aggregatibacter	0.880952	0.00724206
MEDP0276	Indole-3-Carboxaldehyde	Pasteurella	0.880952	0.00724206
MEDN1312	2-hydroxyphenylacetic acid	Aggregatibacter	0.880952	0.00724206
MEDN1312	2-hydroxyphenylacetic acid	Pasteurella	0.880952	0.00724206
MEDN1213	2-(4-hydroxyphenyl) propionate	Rodentibacter	0.928571	0.00223214
MEDN0826	3-(3-Hydroxyphenyl)-3-hydroxypropanoic acid	Rodentibacter	0.928571	0.00223214
MEDN1009	3-hydroxyphenylacetic acid	Rodentibacter	0.928571	0.00223214
MEDP0276	Indole-3-Carboxaldehyde	Rodentibacter	0.904762	0.00456349
MEDP0792	PYRROLIDINE	Lactobacillus	0.880952	0.00724206
MEDN1017	3-(4-Hydroxyphenyl)-Propionic Acid	Rodentibacter	0.880952	0.00724206
MEDN0406	3-(3-Hydroxyphenyl)Propionate Acid	Rodentibacter	0.880952	0.00724206
MEDN1315	4-Hydroxy-3-methylbenzoic acid	Rodentibacter	0.880952	0.00724206
MEDN0570	L-Erythrulose	Rodentibacter	0.880952	0.00724206
MEDN1129	Erythrose	Rodentibacter	0.880952	0.00724206
MEDP0115	1,4-Dihydro-1-Methyl-4-Oxo-3-Pyridinecarboxamide	Aviadenovirus	0.889499	0.00309978
MEDP1083	Oxypurinol	Aviadenovirus	0.889499	0.00309978
MEDN0007	L-Arginine	Phikmvvirus	0.845594	0.00817017
MEDP1433	Carnitine ph-C1	Phikmvvirus	0.845594	0.00817017
MEDP0672	Cyclohexylamine	Phikmvvirus	0.845594	0.00817017
MEDN1035	13(R)-HODE	Phikmvvirus	0.845594	0.00817017
MEDP0151	2-Hydroxy-6-Aminopurine	Phikmvvirus	0.872872	0.00465921
MEDP1276	Guanine	Phikmvvirus	0.872872	0.00465921
MW00012680	17alpha,21-Dihydroxypregnenolone	Gilsonvirus	0.866025	0.00542395
MEDP0125	Choline	Gilsonvirus	0.866025	0.00542395
MEDP1063	Indole-5-carboxylic acid	Aviadenovirus	0.852437	0.00717016
MEDP0428	Cholesterol	Rosebushvirus	0.836502	0.0096304
MEDN0140	Xanthine	Rosebushvirus	0.836502	0.0096304
MW00011662	(R)-8-Acetoxycarvotanacetone	Rosebushvirus	0.897118	0.00251669
MEDP0289	3,4,5-Trimethoxycinnamic Acid	Rosebushvirus	0.878315	0.0041034
MEDN0018	L-Serine	Limosilactobacillus	0.904762	0.00456349
MW00153069	L-Ribulose 5-phosphate	Limosilactobacillus	0.904762	0.00456349
MW00117293	1'-hydroxytriazolam	Limosilactobacillus	0.880952	0.00724206
MEDN0826	3-(3-Hydroxyphenyl)-3-hydroxypropanoic acid	Badnavirus	0.871576	0.00479826
MEDP0289	3,4,5-Trimethoxycinnamic Acid	Campylobacter	0.862489	0.00584863
MEDP1083	Oxypurinol	Helicobacter	0.880952	0.00724206
MEDN1213	2-(4-hydroxyphenyl) propionate	Haemophilus	0.97619	0.000396825
MEDN1213	2-(4-hydroxyphenyl) propionate	Avibacterium	0.97619	0.000396825
MEDN1009	3-hydroxyphenylacetic acid	Haemophilus	0.97619	0.000396825
MEDN1009	3-hydroxyphenylacetic acid	Avibacterium	0.97619	0.000396825
MEDN1315	4-Hydroxy-3-methylbenzoic acid	Haemophilus	0.97619	0.000396825
MEDN1315	4-Hydroxy-3-methylbenzoic acid	Avibacterium	0.97619	0.000396825
MEDP0276	Indole-3-Carboxaldehyde	Saintgironsvirus	0.932227	0.000739205
MEDN1017	3-(4-Hydroxyphenyl)-Propionic Acid	Saintgironsvirus	0.932227	0.000739205
MEDN0406	3-(3-Hydroxyphenyl)Propionate Acid	Saintgironsvirus	0.932227	0.000739205
MEDN0826	3-(3-Hydroxyphenyl)-3-hydroxypropanoic acid	Hpunavirus	0.951503	0.000274893
MEDN1035	13(R)-HODE	Lactobacillus	0.97619	0.000396825
MEDP1028	2-Methylpyrazine	Aviadenovirus	0.926562	0.000936432
